# Supplementary material for: Core clock genes adjust growth cessation time to day-night switches in poplar
Source: Nat Commun. 2024 Feb 27;15:1784. doi: 10.1038/s41467-024-46081-6 (PMC10899572; doi:10.1038/s41467-024-46081-6)
Supplement: Supplementary file 4 — Supplementary Dataset 1 [file 41467_2024_46081_MOESM4_ESM.xlsx]

## Sheet: LDvsSD_TC_R1
################ Time-course experiment comparing WT poplars grown in Long-day 16h light:12h dark and Short-day 12h light:12h dark
################ Values relativized to UBQ7 (housekeeping). Minimal mean of the 2 replicates for each gene was set equal to 1. See Source Data file
################ Replicate 1
ZT	LHY2_LD	LHY2_SD	GI_LD	GI_SD	FKF1_LD	FKF1_SD	TOC1_LD	TOC1_SD	CO1_LD	CO1_SD	CO2_LD	CO2_SD	CDF2_LD	CDF2_SD	FT2_LD	FT2_SD
0	92.06	181.24	2.15	1.46	1.01	1.39	1.02	1.49	34.23	38.07	3.85	4.86	10.6	9.11	2.21	NaN
2	103.12	81.27	2.31	3.78	1.13	1.09	2.32	2.49	29.45	22.85	4.05	3.27	6.85	5.7	4.3	NaN
4	57.59	68.62	6.82	7.87	1.37	1.33	3.49	3.72	18.73	14.2	3.5	2.92	3.93	3.47	0.77	NaN
6	40.28	42.28	10.26	11.4	1.91	2.11	4.73	4.71	7.43	8.81	2.85	2.78	2.39	2.56	1.65	NaN
8	25.44	8.98	14.48	14.49	2.49	2.23	6	6.67	4.36	4.05	2.31	2.2	2.36	2.08	1.03	NaN
10	6.24	8.57	16.23	14.74	5.21	4.56	5.18	5.84	2.45	2.11	1.2	1.38	1.17	1.44	1.44	NaN
12	1.59	1.85	15.38	11.33	6.79	6.6	4.15	4.35	1.4	0.92	0.79	1.3	0.92	1.07	3.74	NaN
14	2.15	0.38	11.02	4.84	5.49	5.94	1.58	2.39	0.37	2.02	0.99	1.92	1.13	1.55	15.64	NaN
16	9.06	2.33	5.1	1.87	4.69	4.25	1.56	1.61	0.99	3.71	1.86	2.15	3.2	3.42	30.14	NaN
18	7.02	20	3.02	1	1.24	1.12	1.73	1.46	2.18	5.53	2.7	2.59	4.68	6.13	10.75	NaN
20	16.86	48.91	2.44	1.07	1.21	1.13	1.35	1.63	8.86	13.41	2.62	3.27	6.83	8.49	7.13	NaN
22	60.77	114.23	1.32	0.99	1.11	1.04	1.28	1.45	24.55	33.83	3.11	3.57	10.05	9.13	4.92	NaN

## Sheet: LDvsSD_TC_R2
################ Time-course experiment comparing WT poplars grown in Long-day 16h light:12h dark and Short-day 12h light:12h dark
################ Values relativized to UBQ7 (housekeeping). Minimal mean of the 2 replicates for each gene was set equal to 1. See Source Data file
################ Replicate 2
ZT	LHY2_LD	LHY2_SD	GI_LD	GI_SD	FKF1_LD	FKF1_SD	TOC1_LD	TOC1_SD	CO1_LD	CO1_SD	CO2_LD	CO2_SD	CDF2_LD	CDF2_SD	FT2_LD	FT2_SD
0	102.19	162.86	2.64	1.56	0.99	1.42	0.98	1.45	34.68	35.65	4.42	4.96	8.91	7.41	0.59	NaN
2	112.14	71.82	6.35	3.81	1.16	1.06	2.39	2.67	28.02	21.3	3.91	3.13	5.78	4.79	2.88	NaN
4	61.7	61.63	7.16	8.47	1.4	1.34	4.16	4.17	18.15	13.94	3.35	2.83	4.39	2.95	1.23	NaN
6	46.25	36.51	10.01	13.54	1.81	2.08	5.16	5.36	8.06	8.4	3.05	2.73	2.85	1.96	1.73	NaN
8	23.17	11.24	16.12	17.06	2.37	2.17	6.85	7.27	5.48	3.52	2.89	2.06	2.42	1.76	1.6	NaN
10	3.37	6.93	18.92	15.12	4.85	4.39	6.61	6.97	2.69	1.95	1.73	1.22	1.94	1.21	1.6	NaN
12	1.18	3.37	16.95	11.15	7.5	7.34	5.09	5.76	1.54	1.08	1.39	0.7	1.08	1.01	4.22	NaN
14	1.32	1.62	12.25	4.87	6.65	6.75	2.91	3.22	1.9	1.96	1.19	1.41	1.71	1.67	17.29	NaN
16	5.97	1.92	6.3	1.84	5.52	4.57	1.89	2.15	3.67	3.22	2.62	2.87	3.02	3.12	40.14	NaN
18	3.94	18.36	3.05	1	1.24	1.12	1.63	1.64	6.76	4.32	2.87	2.88	4.53	5.42	12.75	NaN
20	18.31	47.75	2.27	1.11	1.2	1.12	1.17	1.51	11.43	12.27	2.9	3.47	6.13	7.32	7.99	NaN
22	67.97	103.54	1.3	1.76	1.06	1.05	1.24	1.3	26.42	31.35	3.34	3.95	8.4	7.97	4.07	NaN

## Sheet: CRISPR-Cas9_TC_R1
################ Time-course experiment comparing CRISPR-Cas9 lines for circadian genes to WT poplars grown in Long-day 16h light:12h dark
################ Lines studied: WT (wild-type); lhy2-9 (LHY2 knockout); gi-5 (GI knockout); toc1-2 (TOC1 knockout)
################ Values relativized to UBQ7 (housekeeping). Minimal mean of the 2 replicates for each gene was set equal to 1. See Source Data file
################ Replicate 1
ZT	LHY2_WT	LHY2_lhy2-9	LHY2_gi-5	LHY2_toc1-2	GI_WT	GI_lhy2-9	GI_gi-5	GI_toc1-2	TOC1_WT	TOC1_lhy2-9	TOC1_gi-5	TOC1_toc1-2	CO1_WT	CO1_lhy2-9	CO1_gi-5	CO1_toc1-2	CO2_WT	CO2_lhy2-9	CO2_gi-5	CO2_toc1-2	CDF2_WT	CDF2_lhy2-9	CDF2_gi-5	CDF2_toc1-2	FT2_WT	FT2_lhy2-9	FT2_gi-5	FT2_toc1-2
0	90.6	NaN	94.1	95.27	1.04	1.04	NaN	1.17	1.4	1.01	1.15	NaN	35.1	18.9	45.16	31.26	3.86	1.85	4.01	3.03	13.43	2.96	11.05	9.21	1.23	1.57	NaN	2.41
4	69.8	NaN	63.86	64.87	11.13	36.12	NaN	10.91	3.96	3.38	3.64	NaN	16.23	8.86	27.65	18.94	4.18	1.01	3.35	3.37	6.3	1.6	15.03	14.16	5.92	5.09	NaN	4.09
8	12.2	NaN	13.44	12.99	18.14	22.12	NaN	18.25	6.48	3.21	5.92	NaN	6.21	5.93	9.19	3.56	2.66	1.63	2.2	1.92	3.12	2.73	5.77	6.57	3.07	2.26	NaN	1.84
12	0.98	NaN	1.02	1.01	19.54	14.04	NaN	18.42	4.4	3.16	3.99	NaN	0.81	20.4	3.12	2.44	1.6	1.73	1.36	1.49	0.74	10.17	15.64	2.27	14.06	50.98	NaN	63.2
16	6.16	NaN	6.84	3.29	5.43	7.69	NaN	4.11	1.64	1.96	3.26	NaN	4.45	33.54	8.89	11.93	3.06	4.37	2.94	3.68	4.32	14.91	31.91	7.41	50.33	96.98	NaN	68.68
20	19.85	NaN	18.75	49.25	0.68	3.6	NaN	0.7	1.3	0.73	1.07	NaN	11.13	17.18	16.85	19.19	3.76	3.76	2.21	2.96	6.59	11.43	13.8	13.14	12.08	9.91	NaN	9.58

## Sheet: CRISPR-Cas9_TC_R2
################ Time-course experiment comparing CRISPR-Cas9 lines for circadian genes to WT poplars grown in Long-day 16h light:12h dark
################ Lines studied: WT (wild-type); lhy2-9 (LHY2 knockout); gi-5 (GI knockout); toc1-2 (TOC1 knockout)
################ Values relativized to UBQ7 (housekeeping). Minimal mean of the 2 replicates for each gene was set equal to 1. See Source Data file
################ Replicate 2
ZT	LHY2_WT	LHY2_lhy2-9	LHY2_gi-5	LHY2_toc1-2	GI_WT	GI_lhy2-9	GI_gi-5	GI_toc1-2	TOC1_WT	TOC1_lhy2-9	TOC1_gi-5	TOC1_toc1-2	CO1_WT	CO1_lhy2-9	CO1_gi-5	CO1_toc1-2	CO2_WT	CO2_lhy2-9	CO2_gi-5	CO2_toc1-2	CDF2_WT	CDF2_lhy2-9	CDF2_gi-5	CDF2_toc1-2	FT2_WT	FT2_lhy2-9	FT2_gi-5	FT2_toc1-2
0	112.57	NaN	87.91	110.68	1.71	1.38	NaN	1.24	1.23	1.51	1.12	NaN	44.61	13.37	49.74	26.26	3.67	1.78	3.6	3.15	11.51	4.21	9.09	10.46	0.77	1.89	NaN	2.79
4	75.69	NaN	64.43	80.37	8.68	38.56	NaN	11.73	3.15	3.99	4.42	NaN	29.56	5.76	24.13	16.11	3.3	0.99	2.59	1.75	6.4	2.24	7.95	12.16	2.92	5.55	NaN	0.38
8	19.64	NaN	18.59	9.31	16.61	19.48	NaN	19.62	5.39	3.71	6.27	NaN	5.82	4.68	7.28	3.58	2.93	2.18	0.87	1.48	4.84	2.48	3.33	4.64	1.94	4.12	NaN	1.87
12	1.16	NaN	0.98	1.09	15.32	10.52	NaN	17.73	3.82	3.5	4.78	NaN	1.19	17.68	4.12	1	0.81	4.41	1.05	1.61	1.26	9.75	10.45	0.97	9.72	54.15	NaN	61.28
16	8.82	NaN	7.73	14.27	3	6.08	NaN	4.7	1.72	2.15	1.71	NaN	3.79	30.57	12.83	9.41	1.93	5.63	2.48	4.66	5.49	13.9	23.96	8.51	41.02	92.02	NaN	77.86
20	29.31	NaN	22.3	91.51	1.32	4.24	NaN	1.88	1.2	1.58	0.93	NaN	14.21	9.82	19.65	14.63	2.24	3.76	2.25	2.89	9.69	10.51	10.65	22.81	7.79	7.19	NaN	17.29

## Sheet: NExt_LHY2
################ Time-course experiment on WT poplars grown in Long-day 16h light:12h dark after being exposed to a 4-hour night extension
################ Values relativized to UBQ7 (housekeeping). Minimal mean of the 2 replicates was set equal to 1. See Source Data file
ZT	Replicate 1	Replicate 2
0	97.27	103.89
4	96.87	106.68
8	60.13	62.96
12	4.3	5.71
16	1.76	2.69
20	32.44	36.41
