# Supplementary material for: Core clock genes adjust growth cessation time to day-night switches in poplar
Source: Nat Commun. 2024 Feb 27;15:1784. doi: 10.1038/s41467-024-46081-6 (PMC10899572; doi:10.1038/s41467-024-46081-6)
Supplement: Supplementary file 5 — Supplementary Dataset 2 [file 41467_2024_46081_MOESM5_ESM.zip]

Archive with 11 entries (10 files):
- Supplementary_File_2/model/
- Supplementary_File_2/model/circaplot.m
- Supplementary_File_2/model/FT2.m
- Supplementary_File_2/model/FT2.parms
- Supplementary_File_2/model/gauss_cf.mat
- Supplementary_File_2/model/gauss_lhy2_cf.mat
- Supplementary_File_2/model/gauss_NExt_cf.mat
- Supplementary_File_2/model/gaussian_pulse.m
- Supplementary_File_2/model/Xsolver_FT2.m
- Supplementary_File_2/README.rtf
- Supplementary_File_2/run.m
