# Supplementary material for: Core clock genes adjust growth cessation time to day-night switches in poplar
Source: Nat Commun. 2024 Feb 27;15:1784. doi: 10.1038/s41467-024-46081-6 (PMC10899572; doi:10.1038/s41467-024-46081-6)
Supplement: Supplementary file 5 — Supplementary Dataset 2 [file 41467_2024_46081_MOESM5_ESM.zip › Supplementary_File_2/model/FT2.parms]

nogen:5
nspecies:1
x_cells:1
y_cells:1
initial:0
days:1
%parameter values
FT2_bassal:5.2
FT2_GIact:77.8
FT2_GIaffinity:0.6
FT2_GIn:3
FT2_TOC1repress:160.4
FT2_TOC1affinity:1
FT2_TOC1n:3
FT2_LHY2rep-aff:4.2
FT2_LHY2n:3
FT2_degradation:0.6
