# Supplementary material for: Core clock genes adjust growth cessation time to day-night switches in poplar
Source: Nat Commun. 2024 Feb 27;15:1784. doi: 10.1038/s41467-024-46081-6 (PMC10899572; doi:10.1038/s41467-024-46081-6)
Supplement: Supplementary file 5 — Supplementary Dataset 2 [file 41467_2024_46081_MOESM5_ESM.zip › Supplementary_File_2/model/gaussian_pulse.m]

function [stfun1]=gaussian_pulse(light,days,genotype)

%%%%PARAMETERS%%%%%%%
load gauss_cf.mat

x=linspace(16,12,41);

if ismember ('lhy2',genotype) %%only LD!!!
   load gauss_lhy2_cf.mat
   data(:,4:9)=datalhy2(:,1:6); %TOC1 and GI change

elseif ismember ('NExt', genotype) %%only LD+NExt4h in WT!!!
   load gauss_NExt_cf.mat
   data(:,1:3)=dataNExt;

end


%%Interpolate
if (light<=16) && (light>=12)
    p=interp1(x',data,light); 
else
    p=interp1(x',data,light,'linear','extrap');
end
%%%%%%%%%%%%%%%%%%%%%%%%%%%%%%%%%%
         

%%%%%%%%%Genotype%%%%%%%%
r=zeros(1,3);
b=zeros(1,3);

if ismember ('lhy2',genotype)
        b=[0 0 0];
        r=[0 1 1];
elseif ismember ('LHY2ox',genotype)
        b=[400 0 0];
        r=[1 1 1];
elseif ismember ('gi', genotype)
        b=[0 0 0];
        r=[1 0 1]; 
elseif ismember ('GIox', genotype)
        b=[0 400 0];
        r=[1 1 1]; 
elseif ismember ('toc1', genotype)
        b=[0 0 0];
        r=[1 1 0];
elseif ismember ('TOC1ox', genotype)
        b=[0 0 0.6];
        r=[1 1 1];
else
        b=[0 0 0];
        r=[1 1 1];
end


%%%%%%%PULSE_INPUT%%%%%%%

x1=linspace(0,24-(1/60),1439);

stfun=zeros(length(x1),4);

for i=1:length(x1)
%LHY2
	if (x1(i)<=p(2)+12) && (x1(i)>=p(2)-12)
	    mean=p(2);
		stfun(i,1)=b(1)+(p(1)*exp(-((x1(i)-mean)/p(3))^2))*r(1);
	elseif x1(i)<p(2)-12
	    mean=p(2)-24;
		stfun(i,1)=b(1)+(p(1)*exp(-((x1(i)-mean)/p(3))^2))*r(1);
	elseif x1(i)>p(2)+12
	    mean=p(2)+24;
		stfun(i,1)=b(1)+(p(1)*exp(-((x1(i)-mean)/p(3))^2))*r(1);
	end

%GI 
    if (x1(i)<=p(5)+12) && (x1(i)>=p(5)-12)
	 	mean=p(5);
	 	stfun(i,2)=b(2)+(p(4)*exp(-((x1(i)-mean)/p(6))^2))*r(2);
	elseif x1(i)<p(5)-12
	 	mean=p(5)-24;
	 	stfun(i,2)=b(2)+(p(4)*exp(-((x1(i)-mean)/p(6))^2))*r(2);
	elseif x1(i)>p(5)+12
	 	mean=p(5)+24;
	 	stfun(i,2)=b(2)+(p(4)*exp(-((x1(i)-mean)/p(6))^2))*r(2);
    end

%TOC1
    if (x1(i)<=p(8)+12) && (x1(i)>=p(8)-12)
	 	mean=p(8);
	 	stfun(i,3)=b(3)+(p(7)*exp(-((x1(i)-mean)/p(9))^2))*r(3);
	elseif x1(i)<p(8)-12
	 	mean=p(8)-24;
	 	stfun(i,3)=b(3)+(p(7)*exp(-((x1(i)-mean)/p(9))^2))*r(3);
	elseif x1(i)>p(8)+12
	 	mean=p(8)+24;
	 	stfun(i,3)=b(3)+(p(7)*exp(-((x1(i)-mean)/p(9))^2))*r(3);
    end

%CDF2
	if (x1(i)<=p(20)+12) && (x1(i)>=p(20)-12)
		mean=p(20);
		stfun(i,4)=p(19)*exp(-((x1(i)-mean)/p(21))^2);
	elseif x1(i)<p(20)-12
		mean=p(20)-24;
		stfun(i,4)=p(19)*exp(-((x1(i)-mean)/p(21))^2);
	elseif x1(i)>p(20)+12
		mean=p(20)+24;
		stfun(i,4)=p(19)*exp(-((x1(i)-mean)/p(21))^2);
    end

end


stfun1=repmat(stfun,days,1); 


end
