# Supplementary material for: Core clock genes adjust growth cessation time to day-night switches in poplar
Source: Nat Commun. 2024 Feb 27;15:1784. doi: 10.1038/s41467-024-46081-6 (PMC10899572; doi:10.1038/s41467-024-46081-6)
Supplement: Supplementary file 8 — Source Data [file 41467_2024_46081_MOESM8_ESM.xlsx]

## Sheet: Figure 1
Figure 1b									Figure 1c												Figure 1e
	Ct					Spline fitted				UBQ7_Ct_ZT16					FT2_Ct_ZT16							Metric
Sample	UBQ7(housekeeping)	FT2			Time (h)	FT2_LD	FT2_SD		Sample	16h light:8h dark	15h light:9h dark	14h light:10h dark	13h light:11h dark	12h light:12h dark	16h light:8h dark	15h light:9h dark	14h light:10h dark	13h light:11h dark	12h light:12h dark		Sample	Phase (ZT)	Amplitude	AUC
LD_R1_ZT0	18.74	29.58	LD: Long-day		0	1.57	1		Replicate 1	21	20.85	20.73	20.78	20.04	28.72	29.56	29.98	31.56	NaN		CO1_LD	0.51	33.93	251.77
LD_R1_ZT2	18.75	28.63	SD: Short-day		0.02	1.59	1		Replicate 2	20.71	20.53	20.92	21.34	20.48	27.93	28.96	30.39	32.06	NaN		CO1_SD	23.72	35.72	248.67
LD_R1_ZT4	18.97	31.33	R1: Replicate 1		0.03	1.61	1		Replicate 3	20.52	20.8	20.64	20.86	21.24	28.81	28.93	30.52	33.52	NaN		CO2_LD	1	4.46	39.62
LD_R1_ZT6	18.83	30.09	R2: Replicate 2		0.05	1.63	1		Replicate 4	21.11	21.05	21.07	20.46	20.68	28.25	30.36	31.57	31.6	NaN		CO2_SD	23.67	4.48	39.73
LD_R1_ZT8	19.06	31.01	ZT: Zeitegber time in hours		0.07	1.65	1			ZT: Zeitegber time in hours											LHY2_LD	1.34	104.34	824.91
LD_R1_ZT10	18.64	30.1			0.08	1.67	1														LHY2_SD	23.93	144.66	1023
LD_R1_ZT12	18.48	28.56			0.1	1.69	1														TOC1_LD	8.45	6.35	49.39
LD_R1_ZT14	18.56	26.57			0.12	1.72	1														TOC1_SD	8.62	6.74	55.5
LD_R1_ZT16	18.84	25.91			0.13	1.74	1														GI_LD	10.03	17.43	167.94
LD_R1_ZT18	19	27.56			0.15	1.76	1														GI_SD	8.52	16.25	133.72
LD_R1_ZT20	18.63	27.78			0.17	1.78	1														FKF1_LD	12.68	7.15	44.7
LD_R1_ZT22	18.62	28.3			0.18	1.8	1														FKF1_SD	12.74	7.13	41.06
LD_R2_ZT0	18.94	31.68			0.2	1.82	1														CDF2_LD	22.92	9.26	78.52
LD_R2_ZT2	19.57	30.03			0.22	1.84	1														CDF2_SD	21.4	8.62	71.38
LD_R2_ZT4	19.49	31.18			0.23	1.86	1															ZT: Zeitegber time in hours
LD_R2_ZT6	19.66	30.86			0.25	1.88	1															AUC: Area Under the Curve
LD_R2_ZT8	20.04	31.35			0.27	1.9	1
LD_R2_ZT10	19.37	30.68			0.28	1.92	1
LD_R2_ZT12	19.12	29.03			0.3	1.94	1
LD_R2_ZT14	19.8	27.68			0.32	1.96	1
LD_R2_ZT16	18.98	25.64			0.33	1.98	1
LD_R2_ZT18	19.04	27.35			0.35	2	1
LD_R2_ZT20	19.57	28.56			0.37	2.02	1
LD_R2_ZT22	19.82	29.79			0.38	2.04	1
SD_R1_ZT0	18.96	NaN			0.4	2.06	1
SD_R1_ZT2	18.9	NaN			0.42	2.08	1
SD_R1_ZT4	18.88	NaN			0.43	2.1	1
SD_R1_ZT6	18.28	NaN			0.45	2.12	1
SD_R1_ZT8	18.86	NaN			0.47	2.14	1
SD_R1_ZT10	19.27	NaN			0.48	2.16	1
SD_R1_ZT12	18.36	NaN			0.5	2.18	1
SD_R1_ZT14	19.5	NaN			0.52	2.2	1
SD_R1_ZT16	19.19	NaN			0.53	2.22	1
SD_R1_ZT18	18.82	NaN			0.55	2.24	1
SD_R1_ZT20	18.34	NaN			0.57	2.25	1
SD_R1_ZT22	18.46	NaN			0.58	2.27	1
SD_R2_ZT2	20.45	NaN			0.6	2.29	1
SD_R2_ZT4	19.53	NaN			0.62	2.31	1
SD_R2_ZT6	20.21	NaN			0.63	2.33	1
SD_R2_ZT8	19.51	NaN			0.65	2.35	1
SD_R2_ZT10	20.03	NaN			0.67	2.36	1
SD_R2_ZT12	20.5	NaN			0.68	2.38	1
SD_R2_ZT14	19.27	NaN			0.7	2.4	1
SD_R2_ZT16	19.69	NaN			0.72	2.42	1
SD_R2_ZT18	19.44	NaN			0.73	2.44	1
SD_R2_ZT20	19.93	NaN			0.75	2.45	1
SD_R2_ZT22	20.32	NaN			0.77	2.47	1
SD_R2_ZT24	19.39	NaN			0.78	2.49	1
					0.8	2.51	1
					0.82	2.52	1
					0.83	2.54	1
					0.85	2.56	1
					0.87	2.57	1
					0.88	2.59	1
					0.9	2.6	1
					0.92	2.62	1
					0.93	2.63	1
					0.95	2.65	1
					0.97	2.67	1
					0.98	2.68	1
					1	2.7	1
					1.02	2.71	1
					1.03	2.72	1
					1.05	2.74	1
					1.07	2.75	1
					1.08	2.77	1
					1.1	2.78	1
					1.12	2.79	1
					1.13	2.81	1
					1.15	2.82	1
					1.17	2.83	1
					1.18	2.84	1
					1.2	2.86	1
					1.22	2.87	1
					1.23	2.88	1
					1.25	2.89	1
					1.27	2.9	1
					1.28	2.91	1
					1.3	2.93	1
					1.32	2.94	1
					1.33	2.95	1
					1.35	2.96	1
					1.37	2.97	1
					1.38	2.97	1
					1.4	2.98	1
					1.42	2.99	1
					1.43	3	1
					1.45	3.01	1
					1.47	3.02	1
					1.48	3.03	1
					1.5	3.03	1
					1.52	3.04	1
					1.53	3.05	1
					1.55	3.05	1
					1.57	3.06	1
					1.58	3.06	1
					1.6	3.07	1
					1.62	3.08	1
					1.63	3.08	1
					1.65	3.08	1
					1.67	3.09	1
					1.68	3.09	1
					1.7	3.1	1
					1.72	3.1	1
					1.73	3.1	1
					1.75	3.11	1
					1.77	3.11	1
					1.78	3.11	1
					1.8	3.11	1
					1.82	3.11	1
					1.83	3.11	1
					1.85	3.11	1
					1.87	3.11	1
					1.88	3.11	1
					1.9	3.11	1
					1.92	3.11	1
					1.93	3.11	1
					1.95	3.11	1
					1.97	3.1	1
					1.98	3.1	1
					2	3.1	1
					2.02	3.1	1
					2.03	3.09	1
					2.05	3.09	1
					2.07	3.08	1
					2.08	3.08	1
					2.1	3.07	1
					2.12	3.07	1
					2.13	3.06	1
					2.15	3.05	1
					2.17	3.05	1
					2.18	3.04	1
					2.2	3.03	1
					2.22	3.02	1
					2.23	3.02	1
					2.25	3.01	1
					2.27	3	1
					2.28	2.99	1
					2.3	2.98	1
					2.32	2.97	1
					2.33	2.96	1
					2.35	2.95	1
					2.37	2.94	1
					2.38	2.93	1
					2.4	2.92	1
					2.42	2.91	1
					2.44	2.89	1
					2.45	2.88	1
					2.47	2.87	1
					2.49	2.86	1
					2.5	2.85	1
					2.52	2.83	1
					2.54	2.82	1
					2.55	2.81	1
					2.57	2.79	1
					2.59	2.78	1
					2.6	2.77	1
					2.62	2.75	1
					2.64	2.74	1
					2.65	2.72	1
					2.67	2.71	1
					2.69	2.69	1
					2.7	2.68	1
					2.72	2.66	1
					2.74	2.65	1
					2.75	2.63	1
					2.77	2.62	1
					2.79	2.6	1
					2.8	2.59	1
					2.82	2.57	1
					2.84	2.55	1
					2.85	2.54	1
					2.87	2.52	1
					2.89	2.5	1
					2.9	2.49	1
					2.92	2.47	1
					2.94	2.45	1
					2.95	2.44	1
					2.97	2.42	1
					2.99	2.4	1
					3	2.39	1
					3.02	2.37	1
					3.04	2.35	1
					3.05	2.34	1
					3.07	2.32	1
					3.09	2.3	1
					3.1	2.29	1
					3.12	2.27	1
					3.14	2.25	1
					3.15	2.23	1
					3.17	2.22	1
					3.19	2.2	1
					3.2	2.18	1
					3.22	2.16	1
					3.24	2.15	1
					3.25	2.13	1
					3.27	2.11	1
					3.29	2.1	1
					3.3	2.08	1
					3.32	2.06	1
					3.34	2.05	1
					3.35	2.03	1
					3.37	2.01	1
					3.39	2	1
					3.4	1.98	1
					3.42	1.96	1
					3.44	1.95	1
					3.45	1.93	1
					3.47	1.91	1
					3.49	1.9	1
					3.5	1.88	1
					3.52	1.86	1
					3.54	1.85	1
					3.55	1.83	1
					3.57	1.82	1
					3.59	1.8	1
					3.6	1.79	1
					3.62	1.77	1
					3.64	1.76	1
					3.65	1.74	1
					3.67	1.73	1
					3.69	1.71	1
					3.7	1.7	1
					3.72	1.69	1
					3.74	1.67	1
					3.75	1.66	1
					3.77	1.64	1
					3.79	1.63	1
					3.8	1.62	1
					3.82	1.61	1
					3.84	1.59	1
					3.85	1.58	1
					3.87	1.57	1
					3.89	1.56	1
					3.9	1.54	1
					3.92	1.53	1
					3.94	1.52	1
					3.95	1.51	1
					3.97	1.5	1
					3.99	1.49	1
					4	1.48	1
					4.02	1.47	1
					4.04	1.46	1
					4.05	1.45	1
					4.07	1.44	1
					4.09	1.44	1
					4.1	1.43	1
					4.12	1.42	1
					4.14	1.41	1
					4.15	1.4	1
					4.17	1.4	1
					4.19	1.39	1
					4.2	1.38	1
					4.22	1.38	1
					4.24	1.37	1
					4.25	1.36	1
					4.27	1.36	1
					4.29	1.35	1
					4.3	1.35	1
					4.32	1.34	1
					4.34	1.34	1
					4.35	1.33	1
					4.37	1.33	1
					4.39	1.33	1
					4.4	1.32	1
					4.42	1.32	1
					4.44	1.31	1
					4.45	1.31	1
					4.47	1.31	1
					4.49	1.31	1
					4.5	1.3	1
					4.52	1.3	1
					4.54	1.3	1
					4.55	1.3	1
					4.57	1.29	1
					4.59	1.29	1
					4.6	1.29	1
					4.62	1.29	1
					4.64	1.29	1
					4.65	1.29	1
					4.67	1.29	1
					4.69	1.29	1
					4.7	1.29	1
					4.72	1.29	1
					4.74	1.29	1
					4.75	1.29	1
					4.77	1.29	1
					4.79	1.29	1
					4.8	1.29	1
					4.82	1.29	1
					4.84	1.29	1
					4.85	1.29	1
					4.87	1.29	1
					4.89	1.29	1
					4.9	1.29	1
					4.92	1.29	1
					4.94	1.29	1
					4.95	1.3	1
					4.97	1.3	1
					4.99	1.3	1
					5	1.3	1
					5.02	1.3	1
					5.04	1.3	1
					5.05	1.31	1
					5.07	1.31	1
					5.09	1.31	1
					5.1	1.31	1
					5.12	1.32	1
					5.14	1.32	1
					5.15	1.32	1
					5.17	1.32	1
					5.19	1.33	1
					5.2	1.33	1
					5.22	1.33	1
					5.24	1.33	1
					5.25	1.34	1
					5.27	1.34	1
					5.29	1.34	1
					5.3	1.35	1
					5.32	1.35	1
					5.34	1.35	1
					5.35	1.36	1
					5.37	1.36	1
					5.39	1.36	1
					5.4	1.37	1
					5.42	1.37	1
					5.44	1.37	1
					5.45	1.38	1
					5.47	1.38	1
					5.49	1.38	1
					5.5	1.39	1
					5.52	1.39	1
					5.54	1.39	1
					5.55	1.4	1
					5.57	1.4	1
					5.59	1.4	1
					5.6	1.41	1
					5.62	1.41	1
					5.64	1.41	1
					5.65	1.42	1
					5.67	1.42	1
					5.69	1.42	1
					5.7	1.43	1
					5.72	1.43	1
					5.74	1.43	1
					5.75	1.44	1
					5.77	1.44	1
					5.79	1.44	1
					5.8	1.45	1
					5.82	1.45	1
					5.84	1.45	1
					5.85	1.45	1
					5.87	1.46	1
					5.89	1.46	1
					5.9	1.46	1
					5.92	1.47	1
					5.94	1.47	1
					5.95	1.47	1
					5.97	1.47	1
					5.99	1.47	1
					6	1.48	1
					6.02	1.48	1
					6.04	1.48	1
					6.05	1.48	1
					6.07	1.48	1
					6.09	1.49	1
					6.1	1.49	1
					6.12	1.49	1
					6.14	1.49	1
					6.15	1.49	1
					6.17	1.49	1
					6.19	1.49	1
					6.2	1.5	1
					6.22	1.5	1
					6.24	1.5	1
					6.25	1.5	1
					6.27	1.5	1
					6.29	1.5	1
					6.3	1.5	1
					6.32	1.5	1
					6.34	1.5	1
					6.35	1.5	1
					6.37	1.5	1
					6.39	1.5	1
					6.4	1.5	1
					6.42	1.5	1
					6.44	1.5	1
					6.45	1.5	1
					6.47	1.5	1
					6.49	1.5	1
					6.5	1.5	1
					6.52	1.5	1
					6.54	1.5	1
					6.55	1.5	1
					6.57	1.5	1
					6.59	1.5	1
					6.6	1.5	1
					6.62	1.5	1
					6.64	1.5	1
					6.65	1.5	1
					6.67	1.5	1
					6.69	1.5	1
					6.7	1.49	1
					6.72	1.49	1
					6.74	1.49	1
					6.75	1.49	1
					6.77	1.49	1
					6.79	1.49	1
					6.8	1.49	1
					6.82	1.49	1
					6.84	1.48	1
					6.85	1.48	1
					6.87	1.48	1
					6.89	1.48	1
					6.9	1.48	1
					6.92	1.48	1
					6.94	1.47	1
					6.95	1.47	1
					6.97	1.47	1
					6.99	1.47	1
					7	1.47	1
					7.02	1.46	1
					7.04	1.46	1
					7.05	1.46	1
					7.07	1.46	1
					7.09	1.46	1
					7.1	1.45	1
					7.12	1.45	1
					7.14	1.45	1
					7.15	1.45	1
					7.17	1.45	1
					7.19	1.44	1
					7.21	1.44	1
					7.22	1.44	1
					7.24	1.44	1
					7.26	1.43	1
					7.27	1.43	1
					7.29	1.43	1
					7.31	1.43	1
					7.32	1.42	1
					7.34	1.42	1
					7.36	1.42	1
					7.37	1.41	1
					7.39	1.41	1
					7.41	1.41	1
					7.42	1.41	1
					7.44	1.4	1
					7.46	1.4	1
					7.47	1.4	1
					7.49	1.39	1
					7.51	1.39	1
					7.52	1.39	1
					7.54	1.39	1
					7.56	1.38	1
					7.57	1.38	1
					7.59	1.38	1
					7.61	1.37	1
					7.62	1.37	1
					7.64	1.37	1
					7.66	1.36	1
					7.67	1.36	1
					7.69	1.36	1
					7.71	1.36	1
					7.72	1.35	1
					7.74	1.35	1
					7.76	1.35	1
					7.77	1.34	1
					7.79	1.34	1
					7.81	1.34	1
					7.82	1.33	1
					7.84	1.33	1
					7.86	1.33	1
					7.87	1.32	1
					7.89	1.32	1
					7.91	1.32	1
					7.92	1.31	1
					7.94	1.31	1
					7.96	1.31	1
					7.97	1.3	1
					7.99	1.3	1
					8.01	1.3	1
					8.02	1.29	1
					8.04	1.29	1
					8.06	1.29	1
					8.07	1.29	1
					8.09	1.28	1
					8.11	1.28	1
					8.12	1.28	1
					8.14	1.27	1
					8.16	1.27	1
					8.17	1.27	1
					8.19	1.26	1
					8.21	1.26	1
					8.22	1.26	1
					8.24	1.25	1
					8.26	1.25	1
					8.27	1.25	1
					8.29	1.24	1
					8.31	1.24	1
					8.32	1.24	1
					8.34	1.24	1
					8.36	1.23	1
					8.37	1.23	1
					8.39	1.23	1
					8.41	1.22	1
					8.42	1.22	1
					8.44	1.22	1
					8.46	1.22	1
					8.47	1.21	1
					8.49	1.21	1
					8.51	1.21	1
					8.52	1.2	1
					8.54	1.2	1
					8.56	1.2	1
					8.57	1.2	1
					8.59	1.19	1
					8.61	1.19	1
					8.62	1.19	1
					8.64	1.19	1
					8.66	1.19	1
					8.67	1.18	1
					8.69	1.18	1
					8.71	1.18	1
					8.72	1.18	1
					8.74	1.17	1
					8.76	1.17	1
					8.77	1.17	1
					8.79	1.17	1
					8.81	1.17	1
					8.82	1.16	1
					8.84	1.16	1
					8.86	1.16	1
					8.87	1.16	1
					8.89	1.16	1
					8.91	1.16	1
					8.92	1.15	1
					8.94	1.15	1
					8.96	1.15	1
					8.97	1.15	1
					8.99	1.15	1
					9.01	1.15	1
					9.02	1.15	1
					9.04	1.14	1
					9.06	1.14	1
					9.07	1.14	1
					9.09	1.14	1
					9.11	1.14	1
					9.12	1.14	1
					9.14	1.14	1
					9.16	1.14	1
					9.17	1.14	1
					9.19	1.14	1
					9.21	1.14	1
					9.22	1.14	1
					9.24	1.14	1
					9.26	1.14	1
					9.27	1.13	1
					9.29	1.13	1
					9.31	1.13	1
					9.32	1.13	1
					9.34	1.14	1
					9.36	1.14	1
					9.37	1.14	1
					9.39	1.14	1
					9.41	1.14	1
					9.42	1.14	1
					9.44	1.14	1
					9.46	1.14	1
					9.47	1.14	1
					9.49	1.14	1
					9.51	1.14	1
					9.52	1.14	1
					9.54	1.14	1
					9.56	1.14	1
					9.57	1.15	1
					9.59	1.15	1
					9.61	1.15	1
					9.62	1.15	1
					9.64	1.15	1
					9.66	1.15	1
					9.67	1.16	1
					9.69	1.16	1
					9.71	1.16	1
					9.72	1.16	1
					9.74	1.17	1
					9.76	1.17	1
					9.77	1.17	1
					9.79	1.17	1
					9.81	1.18	1
					9.82	1.18	1
					9.84	1.18	1
					9.86	1.18	1
					9.87	1.19	1
					9.89	1.19	1
					9.91	1.19	1
					9.92	1.2	1
					9.94	1.2	1
					9.96	1.21	1
					9.97	1.21	1
					9.99	1.21	1
					10.01	1.22	1
					10.02	1.22	1
					10.04	1.23	1
					10.06	1.23	1
					10.07	1.24	1
					10.09	1.24	1
					10.11	1.25	1
					10.12	1.25	1
					10.14	1.26	1
					10.16	1.26	1
					10.17	1.27	1
					10.19	1.27	1
					10.21	1.28	1
					10.22	1.29	1
					10.24	1.29	1
					10.26	1.3	1
					10.27	1.31	1
					10.29	1.31	1
					10.31	1.32	1
					10.32	1.33	1
					10.34	1.34	1
					10.36	1.34	1
					10.37	1.35	1
					10.39	1.36	1
					10.41	1.37	1
					10.42	1.38	1
					10.44	1.39	1
					10.46	1.4	1
					10.47	1.41	1
					10.49	1.42	1
					10.51	1.43	1
					10.52	1.44	1
					10.54	1.45	1
					10.56	1.46	1
					10.57	1.48	1
					10.59	1.49	1
					10.61	1.5	1
					10.62	1.52	1
					10.64	1.53	1
					10.66	1.54	1
					10.67	1.56	1
					10.69	1.57	1
					10.71	1.59	1
					10.72	1.6	1
					10.74	1.62	1
					10.76	1.63	1
					10.77	1.65	1
					10.79	1.67	1
					10.81	1.69	1
					10.82	1.7	1
					10.84	1.72	1
					10.86	1.74	1
					10.87	1.76	1
					10.89	1.78	1
					10.91	1.8	1
					10.92	1.82	1
					10.94	1.84	1
					10.96	1.86	1
					10.97	1.89	1
					10.99	1.91	1
					11.01	1.93	1
					11.02	1.96	1
					11.04	1.98	1
					11.06	2.01	1
					11.07	2.03	1
					11.09	2.06	1
					11.11	2.08	1
					11.12	2.11	1
					11.14	2.14	1
					11.16	2.17	1
					11.17	2.2	1
					11.19	2.22	1
					11.21	2.25	1
					11.22	2.29	1
					11.24	2.32	1
					11.26	2.35	1
					11.27	2.38	1
					11.29	2.41	1
					11.31	2.45	1
					11.32	2.48	1
					11.34	2.52	1
					11.36	2.55	1
					11.37	2.59	1
					11.39	2.63	1
					11.41	2.66	1
					11.42	2.7	1
					11.44	2.74	1
					11.46	2.78	1
					11.47	2.82	1
					11.49	2.86	1
					11.51	2.9	1
					11.52	2.95	1
					11.54	2.99	1
					11.56	3.03	1
					11.57	3.08	1
					11.59	3.12	1
					11.61	3.17	1
					11.62	3.22	1
					11.64	3.26	1
					11.66	3.31	1
					11.67	3.36	1
					11.69	3.41	1
					11.71	3.46	1
					11.72	3.51	1
					11.74	3.57	1
					11.76	3.62	1
					11.77	3.67	1
					11.79	3.73	1
					11.81	3.79	1
					11.82	3.84	1
					11.84	3.9	1
					11.86	3.96	1
					11.87	4.02	1
					11.89	4.08	1
					11.91	4.14	1
					11.92	4.2	1
					11.94	4.26	1
					11.96	4.33	1
					11.97	4.39	1
					11.99	4.46	1
					12.01	4.52	1
					12.03	4.59	1
					12.04	4.66	1
					12.06	4.73	1
					12.08	4.8	1
					12.09	4.87	1
					12.11	4.94	1
					12.13	5.01	1
					12.14	5.08	1
					12.16	5.16	1
					12.18	5.23	1
					12.19	5.31	1
					12.21	5.39	1
					12.23	5.47	1
					12.24	5.54	1
					12.26	5.62	1
					12.28	5.7	1
					12.29	5.79	1
					12.31	5.87	1
					12.33	5.95	1
					12.34	6.03	1
					12.36	6.12	1
					12.38	6.21	1
					12.39	6.29	1
					12.41	6.38	1
					12.43	6.47	1
					12.44	6.56	1
					12.46	6.65	1
					12.48	6.74	1
					12.49	6.83	1
					12.51	6.92	1
					12.53	7.01	1
					12.54	7.11	1
					12.56	7.2	1
					12.58	7.3	1
					12.59	7.4	1
					12.61	7.49	1
					12.63	7.59	1
					12.64	7.69	1
					12.66	7.79	1
					12.68	7.89	1
					12.69	7.99	1
					12.71	8.09	1
					12.73	8.2	1
					12.74	8.3	1
					12.76	8.4	1
					12.78	8.51	1
					12.79	8.62	1
					12.81	8.72	1
					12.83	8.83	1
					12.84	8.94	1
					12.86	9.05	1
					12.88	9.16	1
					12.89	9.27	1
					12.91	9.38	1
					12.93	9.49	1
					12.94	9.6	1
					12.96	9.72	1
					12.98	9.83	1
					12.99	9.95	1
					13.01	10.06	1
					13.03	10.18	1
					13.04	10.3	1
					13.06	10.42	1
					13.08	10.53	1
					13.09	10.65	1
					13.11	10.77	1
					13.13	10.9	1
					13.14	11.02	1
					13.16	11.14	1
					13.18	11.26	1
					13.19	11.39	1
					13.21	11.51	1
					13.23	11.64	1
					13.24	11.76	1
					13.26	11.89	1
					13.28	12.02	1
					13.29	12.14	1
					13.31	12.27	1
					13.33	12.4	1
					13.34	12.53	1
					13.36	12.66	1
					13.38	12.79	1
					13.39	12.93	1
					13.41	13.06	1
					13.43	13.19	1
					13.44	13.33	1
					13.46	13.46	1
					13.48	13.6	1
					13.49	13.73	1
					13.51	13.87	1
					13.53	14.01	1
					13.54	14.15	1
					13.56	14.28	1
					13.58	14.42	1
					13.59	14.56	1
					13.61	14.7	1
					13.63	14.85	1
					13.64	14.99	1
					13.66	15.13	1
					13.68	15.27	1
					13.69	15.42	1
					13.71	15.56	1
					13.73	15.71	1
					13.74	15.85	1
					13.76	16	1
					13.78	16.15	1
					13.79	16.29	1
					13.81	16.44	1
					13.83	16.59	1
					13.84	16.74	1
					13.86	16.89	1
					13.88	17.04	1
					13.89	17.19	1
					13.91	17.34	1
					13.93	17.49	1
					13.94	17.65	1
					13.96	17.8	1
					13.98	17.95	1
					13.99	18.11	1
					14.01	18.26	1
					14.03	18.42	1
					14.04	18.58	1
					14.06	18.73	1
					14.08	18.89	1
					14.09	19.05	1
					14.11	19.2	1
					14.13	19.36	1
					14.14	19.52	1
					14.16	19.68	1
					14.18	19.84	1
					14.19	20	1
					14.21	20.16	1
					14.23	20.32	1
					14.24	20.48	1
					14.26	20.64	1
					14.28	20.79	1
					14.29	20.95	1
					14.31	21.11	1
					14.33	21.27	1
					14.34	21.43	1
					14.36	21.59	1
					14.38	21.75	1
					14.39	21.91	1
					14.41	22.07	1
					14.43	22.23	1
					14.44	22.39	1
					14.46	22.54	1
					14.48	22.7	1
					14.49	22.86	1
					14.51	23.01	1
					14.53	23.17	1
					14.54	23.32	1
					14.56	23.48	1
					14.58	23.63	1
					14.59	23.79	1
					14.61	23.94	1
					14.63	24.09	1
					14.64	24.24	1
					14.66	24.39	1
					14.68	24.54	1
					14.69	24.69	1
					14.71	24.84	1
					14.73	24.99	1
					14.74	25.14	1
					14.76	25.28	1
					14.78	25.43	1
					14.79	25.57	1
					14.81	25.71	1
					14.83	25.85	1
					14.84	25.99	1
					14.86	26.13	1
					14.88	26.27	1
					14.89	26.41	1
					14.91	26.54	1
					14.93	26.67	1
					14.94	26.81	1
					14.96	26.94	1
					14.98	27.07	1
					14.99	27.2	1
					15.01	27.32	1
					15.03	27.45	1
					15.04	27.57	1
					15.06	27.69	1
					15.08	27.81	1
					15.09	27.93	1
					15.11	28.05	1
					15.13	28.16	1
					15.14	28.28	1
					15.16	28.39	1
					15.18	28.5	1
					15.19	28.61	1
					15.21	28.71	1
					15.23	28.82	1
					15.24	28.92	1
					15.26	29.02	1
					15.28	29.12	1
					15.29	29.21	1
					15.31	29.31	1
					15.33	29.4	1
					15.34	29.49	1
					15.36	29.58	1
					15.38	29.66	1
					15.39	29.74	1
					15.41	29.83	1
					15.43	29.9	1
					15.44	29.98	1
					15.46	30.05	1
					15.48	30.12	1
					15.49	30.19	1
					15.51	30.26	1
					15.53	30.32	1
					15.54	30.38	1
					15.56	30.44	1
					15.58	30.5	1
					15.59	30.55	1
					15.61	30.6	1
					15.63	30.65	1
					15.64	30.69	1
					15.66	30.73	1
					15.68	30.77	1
					15.69	30.81	1
					15.71	30.84	1
					15.73	30.87	1
					15.74	30.9	1
					15.76	30.92	1
					15.78	30.94	1
					15.79	30.96	1
					15.81	30.97	1
					15.83	30.98	1
					15.84	30.99	1
					15.86	31	1
					15.88	31	1
					15.89	31	1
					15.91	30.99	1
					15.93	30.98	1
					15.94	30.97	1
					15.96	30.96	1
					15.98	30.94	1
					15.99	30.91	1
					16.01	30.89	1
					16.03	30.86	1
					16.04	30.83	1
					16.06	30.79	1
					16.08	30.75	1
					16.09	30.71	1
					16.11	30.66	1
					16.13	30.61	1
					16.14	30.56	1
					16.16	30.5	1
					16.18	30.44	1
					16.19	30.38	1
					16.21	30.31	1
					16.23	30.24	1
					16.24	30.17	1
					16.26	30.1	1
					16.28	30.02	1
					16.29	29.94	1
					16.31	29.86	1
					16.33	29.77	1
					16.34	29.68	1
					16.36	29.59	1
					16.38	29.5	1
					16.39	29.4	1
					16.41	29.3	1
					16.43	29.2	1
					16.44	29.1	1
					16.46	28.99	1
					16.48	28.88	1
					16.49	28.77	1
					16.51	28.66	1
					16.53	28.54	1
					16.54	28.43	1
					16.56	28.31	1
					16.58	28.19	1
					16.59	28.06	1
					16.61	27.94	1
					16.63	27.81	1
					16.64	27.68	1
					16.66	27.55	1
					16.68	27.41	1
					16.69	27.28	1
					16.71	27.14	1
					16.73	27	1
					16.74	26.86	1
					16.76	26.72	1
					16.78	26.58	1
					16.79	26.43	1
					16.81	26.29	1
					16.83	26.14	1
					16.85	25.99	1
					16.86	25.84	1
					16.88	25.69	1
					16.9	25.53	1
					16.91	25.38	1
					16.93	25.22	1
					16.95	25.07	1
					16.96	24.91	1
					16.98	24.75	1
					17	24.59	1
					17.01	24.43	1
					17.03	24.27	1
					17.05	24.11	1
					17.06	23.94	1
					17.08	23.78	1
					17.1	23.62	1
					17.11	23.45	1
					17.13	23.28	1
					17.15	23.12	1
					17.16	22.95	1
					17.18	22.78	1
					17.2	22.61	1
					17.21	22.45	1
					17.23	22.28	1
					17.25	22.11	1
					17.26	21.94	1
					17.28	21.77	1
					17.3	21.6	1
					17.31	21.43	1
					17.33	21.26	1
					17.35	21.09	1
					17.36	20.92	1
					17.38	20.75	1
					17.4	20.58	1
					17.41	20.41	1
					17.43	20.24	1
					17.45	20.07	1
					17.46	19.9	1
					17.48	19.73	1
					17.5	19.56	1
					17.51	19.39	1
					17.53	19.22	1
					17.55	19.06	1
					17.56	18.89	1
					17.58	18.72	1
					17.6	18.56	1
					17.61	18.39	1
					17.63	18.23	1
					17.65	18.06	1
					17.66	17.9	1
					17.68	17.74	1
					17.7	17.58	1
					17.71	17.42	1
					17.73	17.26	1
					17.75	17.1	1
					17.76	16.94	1
					17.78	16.78	1
					17.8	16.63	1
					17.81	16.47	1
					17.83	16.32	1
					17.85	16.17	1
					17.86	16.02	1
					17.88	15.87	1
					17.9	15.72	1
					17.91	15.58	1
					17.93	15.43	1
					17.95	15.29	1
					17.96	15.15	1
					17.98	15.01	1
					18	14.87	1
					18.01	14.73	1
					18.03	14.6	1
					18.05	14.46	1
					18.06	14.33	1
					18.08	14.2	1
					18.1	14.07	1
					18.11	13.95	1
					18.13	13.82	1
					18.15	13.7	1
					18.16	13.58	1
					18.18	13.46	1
					18.2	13.34	1
					18.21	13.22	1
					18.23	13.1	1
					18.25	12.99	1
					18.26	12.88	1
					18.28	12.77	1
					18.3	12.66	1
					18.31	12.55	1
					18.33	12.44	1
					18.35	12.34	1
					18.36	12.23	1
					18.38	12.13	1
					18.4	12.03	1
					18.41	11.93	1
					18.43	11.83	1
					18.45	11.74	1
					18.46	11.64	1
					18.48	11.55	1
					18.5	11.45	1
					18.51	11.36	1
					18.53	11.27	1
					18.55	11.18	1
					18.56	11.1	1
					18.58	11.01	1
					18.6	10.92	1
					18.61	10.84	1
					18.63	10.76	1
					18.65	10.68	1
					18.66	10.6	1
					18.68	10.52	1
					18.7	10.44	1
					18.71	10.36	1
					18.73	10.29	1
					18.75	10.21	1
					18.76	10.14	1
					18.78	10.07	1
					18.8	10	1
					18.81	9.93	1
					18.83	9.86	1
					18.85	9.79	1
					18.86	9.72	1
					18.88	9.66	1
					18.9	9.59	1
					18.91	9.53	1
					18.93	9.47	1
					18.95	9.41	1
					18.96	9.34	1
					18.98	9.29	1
					19	9.23	1
					19.01	9.17	1
					19.03	9.11	1
					19.05	9.06	1
					19.06	9	1
					19.08	8.95	1
					19.1	8.89	1
					19.11	8.84	1
					19.13	8.79	1
					19.15	8.74	1
					19.16	8.69	1
					19.18	8.64	1
					19.2	8.59	1
					19.21	8.54	1
					19.23	8.49	1
					19.25	8.45	1
					19.26	8.4	1
					19.28	8.36	1
					19.3	8.31	1
					19.31	8.27	1
					19.33	8.23	1
					19.35	8.18	1
					19.36	8.14	1
					19.38	8.1	1
					19.4	8.06	1
					19.41	8.02	1
					19.43	7.98	1
					19.45	7.95	1
					19.46	7.91	1
					19.48	7.87	1
					19.5	7.83	1
					19.51	7.8	1
					19.53	7.76	1
					19.55	7.73	1
					19.56	7.69	1
					19.58	7.66	1
					19.6	7.62	1
					19.61	7.59	1
					19.63	7.56	1
					19.65	7.53	1
					19.66	7.49	1
					19.68	7.46	1
					19.7	7.43	1
					19.71	7.4	1
					19.73	7.37	1
					19.75	7.34	1
					19.76	7.31	1
					19.78	7.28	1
					19.8	7.25	1
					19.81	7.22	1
					19.83	7.19	1
					19.85	7.17	1
					19.86	7.14	1
					19.88	7.11	1
					19.9	7.08	1
					19.91	7.05	1
					19.93	7.03	1
					19.95	7	1
					19.96	6.97	1
					19.98	6.95	1
					20	6.92	1
					20.01	6.89	1
					20.03	6.87	1
					20.05	6.84	1
					20.06	6.82	1
					20.08	6.79	1
					20.1	6.77	1
					20.11	6.74	1
					20.13	6.71	1
					20.15	6.69	1
					20.16	6.66	1
					20.18	6.64	1
					20.2	6.61	1
					20.21	6.59	1
					20.23	6.57	1
					20.25	6.54	1
					20.26	6.52	1
					20.28	6.49	1
					20.3	6.47	1
					20.31	6.44	1
					20.33	6.42	1
					20.35	6.4	1
					20.36	6.37	1
					20.38	6.35	1
					20.4	6.33	1
					20.41	6.3	1
					20.43	6.28	1
					20.45	6.26	1
					20.46	6.23	1
					20.48	6.21	1
					20.5	6.19	1
					20.51	6.17	1
					20.53	6.14	1
					20.55	6.12	1
					20.56	6.1	1
					20.58	6.08	1
					20.6	6.05	1
					20.61	6.03	1
					20.63	6.01	1
					20.65	5.99	1
					20.66	5.97	1
					20.68	5.95	1
					20.7	5.92	1
					20.71	5.9	1
					20.73	5.88	1
					20.75	5.86	1
					20.76	5.84	1
					20.78	5.82	1
					20.8	5.8	1
					20.81	5.78	1
					20.83	5.75	1
					20.85	5.73	1
					20.86	5.71	1
					20.88	5.69	1
					20.9	5.67	1
					20.91	5.65	1
					20.93	5.63	1
					20.95	5.61	1
					20.96	5.59	1
					20.98	5.57	1
					21	5.55	1
					21.01	5.53	1
					21.03	5.51	1
					21.05	5.49	1
					21.06	5.47	1
					21.08	5.45	1
					21.1	5.43	1
					21.11	5.41	1
					21.13	5.39	1
					21.15	5.37	1
					21.16	5.35	1
					21.18	5.33	1
					21.2	5.31	1
					21.21	5.29	1
					21.23	5.28	1
					21.25	5.26	1
					21.26	5.24	1
					21.28	5.22	1
					21.3	5.2	1
					21.31	5.18	1
					21.33	5.16	1
					21.35	5.14	1
					21.36	5.12	1
					21.38	5.1	1
					21.4	5.09	1
					21.41	5.07	1
					21.43	5.05	1
					21.45	5.03	1
					21.46	5.01	1
					21.48	4.99	1
					21.5	4.97	1
					21.51	4.96	1
					21.53	4.94	1
					21.55	4.92	1
					21.56	4.9	1
					21.58	4.88	1
					21.6	4.86	1
					21.62	4.85	1
					21.63	4.83	1
					21.65	4.81	1
					21.67	4.79	1
					21.68	4.77	1
					21.7	4.75	1
					21.72	4.74	1
					21.73	4.72	1
					21.75	4.7	1
					21.77	4.68	1
					21.78	4.66	1
					21.8	4.65	1
					21.82	4.63	1
					21.83	4.61	1
					21.85	4.59	1
					21.87	4.57	1
					21.88	4.56	1
					21.9	4.54	1
					21.92	4.52	1
					21.93	4.5	1
					21.95	4.48	1
					21.97	4.47	1
					21.98	4.45	1
					22	4.43	1
					22.02	4.41	1
					22.03	4.39	1
					22.05	4.38	1
					22.07	4.36	1
					22.08	4.34	1
					22.1	4.32	1
					22.12	4.3	1
					22.13	4.29	1
					22.15	4.27	1
					22.17	4.25	1
					22.18	4.23	1
					22.2	4.21	1
					22.22	4.19	1
					22.23	4.18	1
					22.25	4.16	1
					22.27	4.14	1
					22.28	4.12	1
					22.3	4.1	1
					22.32	4.09	1
					22.33	4.07	1
					22.35	4.05	1
					22.37	4.03	1
					22.38	4.01	1
					22.4	3.99	1
					22.42	3.98	1
					22.43	3.96	1
					22.45	3.94	1
					22.47	3.92	1
					22.48	3.9	1
					22.5	3.88	1
					22.52	3.87	1
					22.53	3.85	1
					22.55	3.83	1
					22.57	3.81	1
					22.58	3.79	1
					22.6	3.77	1
					22.62	3.75	1
					22.63	3.74	1
					22.65	3.72	1
					22.67	3.7	1
					22.68	3.68	1
					22.7	3.66	1
					22.72	3.64	1
					22.73	3.62	1
					22.75	3.6	1
					22.77	3.58	1
					22.78	3.56	1
					22.8	3.54	1
					22.82	3.53	1
					22.83	3.51	1
					22.85	3.49	1
					22.87	3.47	1
					22.88	3.45	1
					22.9	3.43	1
					22.92	3.41	1
					22.93	3.39	1
					22.95	3.37	1
					22.97	3.35	1
					22.98	3.33	1
					23	3.31	1
					23.02	3.29	1
					23.03	3.27	1
					23.05	3.25	1
					23.07	3.23	1
					23.08	3.21	1
					23.1	3.19	1
					23.12	3.17	1
					23.13	3.15	1
					23.15	3.13	1
					23.17	3.1	1
					23.18	3.08	1
					23.2	3.06	1
					23.22	3.04	1
					23.23	3.02	1
					23.25	3	1
					23.27	2.98	1
					23.28	2.96	1
					23.3	2.94	1
					23.32	2.91	1
					23.33	2.89	1
					23.35	2.87	1
					23.37	2.85	1
					23.38	2.83	1
					23.4	2.8	1
					23.42	2.78	1
					23.43	2.76	1
					23.45	2.74	1
					23.47	2.72	1
					23.48	2.69	1
					23.5	2.67	1
					23.52	2.65	1
					23.53	2.62	1
					23.55	2.6	1
					23.57	2.58	1
					23.58	2.56	1
					23.6	2.53	1
					23.62	2.51	1
					23.63	2.49	1
					23.65	2.46	1
					23.67	2.44	1
					23.68	2.41	1
					23.7	2.39	1
					23.72	2.37	1
					23.73	2.34	1
					23.75	2.32	1
					23.77	2.29	1
					23.78	2.27	1
					23.8	2.24	1
					23.82	2.22	1
					23.83	2.19	1
					23.85	2.17	1
					23.87	2.14	1
					23.88	2.12	1
					23.9	2.09	1
					23.92	2.07	1
					23.93	2.04	1
					23.95	2.02	1
					23.97	1.99	1
					23.98	1.96	1

## Sheet: Figure 2
Figure 2a									Figure 2b															Figure 2d					Figure 2e
		Bud Score								Ct					Spline fitted				Gauss fitted						Metric					Ct_ZT16
Day - Photoperiod		Replicate 1	Replicate 2	Replicate 3	Replicate 4	Replicate 5	Replicate 6		Sample	UBQ7(housekeeping)	FT2			Time (h)	FT2_WT	FT2_lhy2	FT2_gi	FT2_toc1	FT2_WT	FT2_lhy2	FT2_gi	FT2_toc1		Sample	Phase (ZT)	Amplitude	AUC		Sample	UBQ7(housekeeping)	FT2	CO1	CO2	TOC1
0 - 16h light:8h dark	ft2	1.5	2	1.5	1	1.5	1.5		WT_R1_ZT0	19.49	29.07	R1: Replicate 1		0	1.04	1.83	1	2.69	1.09	1.03	1	1.15		CO1_WT	0.73	40.26	308.2		Control_R1	19.81	31.49	20.46	19.56	23.66	R1: Replicate 1
	gi	2	1.5	1.5	2	1.5	1.5		WT_R1_ZT4	19.1	26.41	R2: Replicate 2		0.02	1.06	1.86	1	2.7	1.09	1.03	1	1.15		CO1_lhy2	15.58	32.24	255.18		Control_R2	18.96	29.9	19.73	19.21	23.04	R2: Replicate 2
	toc1	3	3	3	3	3	3		WT_R1_ZT8	18.66	26.92	ZT: Zeitegber time in hours		0.03	1.08	1.89	1	2.72	1.08	1.03	1	1.14		CO1_gi	0.42	45.42	399.64		Control_R3	19.21	30.27	20.03	19.56	22.8	R3: Replicate 3
	lhy2	3	3	3	3	3	3		WT_R1_ZT12	17.8	23.86			0.05	1.1	1.92	1	2.73	1.08	1.03	1	1.14		CO1_toc1	23.63	27.22	292.65		Control_R4	19.03	29.66	19.52	18.24	22.6	R4: Replicate 4
	WT	3	3	3	3	3	3		WT_R1_ZT16	18.23	22.45			0.07	1.12	1.95	1	2.74	1.08	1.03	1	1.14		CO2_WT	1.05	3.96	42.88		Control_R5	18.75	30.27	19.61	18.52	22.2	R5: Replicate 5
5 - 16h light:8h dark	ft2	1.5	2	1.5	1	1.5	1.5		WT_R1_ZT20	19.57	25.85			0.08	1.14	1.98	1	2.75	1.08	1.03	1	1.14		CO2_lhy2	16.49	4.88	42.46		Control_R6	19.43	30.6	20.4	19.07	23.4	R6: Replicate 6
	gi	2	1.5	1.5	2	1.5	1.5		WT_R2_ZT0	18.76	29			0.1	1.16	2.01	1	2.76	1.08	1.02	1	1.13		CO2_gi	0.33	3.56	33.18		35S::TOC1_R1	19.17	33.32	20.76	18.56	15.84
	toc1	3	3	3	3	3	3		WT_R2_ZT4	18.92	27.25			0.12	1.18	2.04	1	2.78	1.07	1.02	1	1.13		CO2_toc1	20.18	4.14	36.98		35S::TOC1_R2	18.77	30.51	19.03	17.78	16.21
	lhy2	3	3	3	3	3	3		WT_R2_ZT8	19.5	28.42			0.13	1.2	2.07	1	2.79	1.07	1.02	1	1.13		LHY2_WT	1.27	108.55	843		35S::TOC1_R3	19.91	31.9	20.09	19.44	18.88
	WT	3	3	3	3	3	3		WT_R2_ZT12	19.49	26.08			0.15	1.22	2.1	1	2.8	1.07	1.02	1	1.12		LHY2_lhy2	NaN	NaN	NaN		35S::TOC1_R4	19.18	31.38	20.59	19.03	17.23
10 - 16h light:8h dark	ft2	1.5	2	1.5	1	1.5	1.5		WT_R2_ZT16	18.93	23.45			0.17	1.24	2.13	1	2.81	1.07	1.02	1	1.12		LHY2_gi	1.29	96.89	746.69		35S::TOC1_R5	19.12	33.26	19.89	18.86	18.21
	gi	1	1.5	1	1.5	1	1.5		WT_R2_ZT20	20.09	27			0.18	1.26	2.16	1	2.82	1.07	1.02	1	1.12		LHY2_toc1	0.08	107.9	1072.1		35S::TOC1_R6	18.67	31.78	19.58	18.56	16.9
	toc1	3	3	3	3	3	3		lhy2_R1_ZT0	18.36	27.59			0.2	1.28	2.19	1	2.83	1.07	1.02	1	1.12		TOC1_WT	8.39	5.96	46.8
	lhy2	3	3	3	3	3	3		lhy2_R1_ZT4	18.85	26.38			0.22	1.3	2.22	1	2.85	1.06	1.02	1	1.11		TOC1_lhy2	8.29	3.86	36.74
	WT	3	3	3	3	3	3		lhy2_R1_ZT8	18.7	27.4			0.23	1.32	2.25	1	2.86	1.06	1.02	1	1.11		TOC1_gi	8.56	6.09	53.38
15 - 16h light:8h dark	ft2	1	1.5	1.5	1	1	1.5		lhy2_R1_ZT12	19.04	23.24			0.25	1.34	2.28	1	2.87	1.06	1.02	1	1.11		TOC1_toc1	NaN	NaN	NaN
	gi	1	1	1	1	1	1		lhy2_R1_ZT16	18.55	21.82			0.27	1.36	2.31	1	2.88	1.06	1.02	1	1.11		GI_WT	9.48	19.75	187.25
	toc1	3	3	3	3	3	3		lhy2_R1_ZT20	18.67	25.23			0.28	1.38	2.34	1	2.89	1.06	1.02	1	1.1		GI_lhy2	5.32	44.19	263.93
	lhy2	3	3	3	3	3	3		lhy2_R2_ZT0	18.66	27.61			0.3	1.4	2.37	1	2.91	1.06	1.02	1	1.1		GI_gi	NaN	NaN	NaN
	WT	3	3	3	3	3	3		lhy2_R2_ZT4	19.1	26.5			0.32	1.42	2.4	1	2.92	1.05	1.02	1	1.1		GI_toc1	9.15	21.11	202.6
20 - 16h light:8h dark	ft2	0.5	1	0.5	0.5	1	1		lhy2_R2_ZT8	18.85	26.68			0.33	1.44	2.43	1	2.93	1.05	1.02	1	1.1		CDF2_WT	23.37	11.34	123.91
	gi	0.5	1	0.5	1	0.5	0.5		lhy2_R2_ZT12	17.82	21.94			0.35	1.46	2.46	1	2.94	1.05	1.02	1	1.09		CDF2_lhy2	16.38	14.69	152.28
	toc1	3	3	3	3	3	3		lhy2_R2_ZT16	18.63	21.98			0.37	1.48	2.49	1	2.95	1.05	1.02	1	1.09		CDF2_gi	15.86	23.52	263.52
	lhy2	3	3	3	3	3	3		lhy2_R2_ZT20	18.57	25.6			0.38	1.5	2.52	1	2.96	1.05	1.01	1	1.09		CDF2_toc1	22.2	18.44	195.41
	WT	3	3	3	3	3	3		gi_R1_ZT0	18.91	NaN			0.4	1.52	2.54	1	2.97	1.05	1.01	1	1.09		FT2_WT	15.87	45.74	258.43
25 - 16h light:8h dark	ft2	0	0.5	0	0	0.5	0.5		gi_R1_ZT4	18.96	NaN			0.42	1.54	2.57	1	2.99	1.05	1.01	1	1.09		FT2_lhy2	14.77	109.2	617.23
	gi	0.5	0.5	0.5	0.5	0.5	0.5		gi_R1_ZT8	20.12	NaN			0.43	1.56	2.6	1	3	1.05	1.01	1	1.08		FT2_gi	NaN	NaN	NaN
	toc1	3	3	3	3	3	3		gi_R1_ZT12	19.27	NaN			0.45	1.58	2.63	1	3.01	1.04	1.01	1	1.08		FT2_toc1	14.36	89.07	595.63
	lhy2	3	3	3	3	3	3		gi_R1_ZT16	19.89	NaN			0.47	1.6	2.66	1	3.02	1.04	1.01	1	1.08			ZT: Zeitegber time in hours
	WT	3	3	3	3	3	3		gi_R1_ZT20	20.09	NaN			0.48	1.62	2.69	1	3.03	1.04	1.01	1	1.08			AUC: Area Under the Curve
30 - 16h light:8h dark	ft2	0	0	0	0	0	0		gi_R2_ZT0	19.01	NaN			0.5	1.64	2.72	1	3.04	1.04	1.01	1	1.08
	gi	0	0	0	0	0	0		gi_R2_ZT4	19.25	NaN			0.52	1.66	2.75	1	3.05	1.04	1.01	1	1.07
	toc1	3	3	3	3	3	3		gi_R2_ZT8	19.48	NaN			0.53	1.68	2.78	1	3.06	1.04	1.01	1	1.07
	lhy2	3	3	3	3	3	3		gi_R2_ZT12	19.63	NaN			0.55	1.7	2.81	1	3.08	1.04	1.01	1	1.07
	WT	3	3	3	3	3	3		gi_R2_ZT16	18.41	NaN			0.57	1.72	2.84	1	3.09	1.04	1.01	1	1.07
35 - 15h light:9h dark	ft2	0	0	0	0	0	0		gi_R2_ZT20	20.08	NaN			0.58	1.74	2.87	1	3.1	1.04	1.01	1	1.07
	gi	0	0	0	0	0	0		toc1_R1_ZT0	20.65	29.25			0.6	1.76	2.89	1	3.11	1.03	1.01	1	1.07
	toc1	3	3	3	3	3	3		toc1_R1_ZT4	20.9	28.74			0.62	1.78	2.92	1	3.12	1.03	1.01	1	1.07
	lhy2	3	3	3	3	3	3		toc1_R1_ZT8	20.71	29.71			0.63	1.8	2.95	1	3.13	1.03	1.01	1	1.06
	WT	3	3	3	3	3	3		toc1_R1_ZT12	19.07	22.96			0.65	1.82	2.98	1	3.14	1.03	1.01	1	1.06
40 - 15h light:9h dark	ft2	0	0	0	0	0	0		toc1_R1_ZT16	20.51	24.28			0.67	1.84	3.01	1	3.15	1.03	1.01	1	1.06
	gi	0	0	0	0	0	0		toc1_R1_ZT20	20.7	27.31			0.68	1.86	3.04	1	3.16	1.03	1.01	1	1.06
	toc1	3	3	3	3	3	3		toc1_R2_ZT0	19.8	28.19			0.7	1.88	3.07	1	3.17	1.03	1.01	1	1.06
	lhy2	3	3	3	3	3	3		toc1_R2_ZT4	19.76	31.04			0.72	1.9	3.09	1	3.18	1.03	1.01	1	1.06
	WT	3	3	3	3	3	3		toc1_R2_ZT8	18.84	27.81			0.73	1.91	3.12	1	3.19	1.03	1.01	1	1.06
45 - 15h light:9h dark	ft2	0	0	0	0	0	0		toc1_R2_ZT12	18.97	22.91			0.75	1.93	3.15	1	3.2	1.03	1.01	1	1.05
	gi	0	0	0	0	0	0		toc1_R2_ZT16	19.57	23.16			0.77	1.95	3.18	1	3.21	1.03	1.01	1	1.05
	toc1	3	3	3	3	3	3		toc1_R2_ZT20	19.83	25.59			0.78	1.97	3.21	1	3.22	1.03	1.01	1	1.05
	lhy2	3	3	3	3	3	3							0.8	1.99	3.24	1	3.23	1.02	1.01	1	1.05
	WT	2.5	3	3	2.5	3	2.5							0.82	2.01	3.26	1	3.24	1.02	1.01	1	1.05
50 - 15h light:9h dark	ft2	0	0	0	0	0	0							0.83	2.03	3.29	1	3.25	1.02	1.01	1	1.05
	gi	0	0	0	0	0	0							0.85	2.05	3.32	1	3.26	1.02	1.01	1	1.05
	toc1	3	3	3	3	3	3							0.87	2.07	3.35	1	3.27	1.02	1.01	1	1.05
	lhy2	3	3	3	3	3	3							0.88	2.09	3.37	1	3.28	1.02	1.01	1	1.04
	WT	2.5	2	2.5	2	2.5	2							0.9	2.11	3.4	1	3.29	1.02	1.01	1	1.04
55 - 14h light:10h dark	ft2	0	0	0	0	0	0							0.92	2.13	3.43	1	3.3	1.02	1.01	1	1.04
	gi	0	0	0	0	0	0							0.93	2.15	3.46	1	3.31	1.02	1.01	1	1.04
	toc1	3	3	3	3	3	3							0.95	2.17	3.48	1	3.32	1.02	1	1	1.04
	lhy2	3	3	2.5	3	3	3							0.97	2.19	3.51	1	3.33	1.02	1	1	1.04
	WT	2.5	2	2.5	2	2.5	2							0.98	2.2	3.54	1	3.34	1.02	1	1	1.04
60 - 14h light:10h dark	ft2	0	0	0	0	0	0							1	2.22	3.56	1	3.35	1.02	1	1	1.04
	gi	0	0	0	0	0	0							1.02	2.24	3.59	1	3.35	1.02	1	1	1.04
	toc1	3	2.5	3	2.5	3	3							1.03	2.26	3.62	1	3.36	1.02	1	1	1.04
	lhy2	2.5	2.5	2.5	3	3	3							1.05	2.28	3.64	1	3.37	1.02	1	1	1.03
	WT	1.5	1	2	1.5	1.5	1							1.07	2.3	3.67	1	3.38	1.02	1	1	1.03
65 - 14h light:10h dark	ft2	0	0	0	0	0	0							1.08	2.32	3.7	1	3.39	1.02	1	1	1.03
	gi	0	0	0	0	0	0							1.1	2.34	3.72	1	3.4	1.01	1	1	1.03
	toc1	3	2.5	2.5	2.5	3	2.5							1.12	2.35	3.75	1	3.41	1.01	1	1	1.03
	lhy2	2.5	2.5	2	2.5	3	2.5							1.13	2.37	3.77	1	3.41	1.01	1	1	1.03
	WT	1	1	1	1	1.5	0.5							1.15	2.39	3.8	1	3.42	1.01	1	1	1.03
70 - 14h light:10h dark	ft2	0	0	0	0	0	0							1.17	2.41	3.82	1	3.43	1.01	1	1	1.03
	gi	0	0	0	0	0	0							1.18	2.43	3.85	1	3.44	1.01	1	1	1.03
	toc1	2.5	2	2.5	2	2.5	2.5							1.2	2.45	3.88	1	3.44	1.01	1	1	1.03
	lhy2	2	2	2	2.5	2.5	2.5							1.22	2.47	3.9	1	3.45	1.01	1	1	1.03
	WT	0.5	0.5	0.5	0.5	0.5	0.5							1.23	2.48	3.93	1	3.46	1.01	1	1	1.03
75 - 12h light:12h dark	ft2	0	0	0	0	0	0							1.25	2.5	3.95	1	3.47	1.01	1	1	1.03
	gi	0	0	0	0	0	0							1.27	2.52	3.98	1	3.47	1.01	1	1	1.03
	toc1	2.5	2	2.5	2	2	2							1.28	2.54	4	1	3.48	1.01	1	1	1.02
	lhy2	2	2	2	2	2.5	2							1.3	2.56	4.02	1	3.49	1.01	1	1	1.02
	WT	0	0	0.5	0	0.5	0							1.32	2.58	4.05	1	3.49	1.01	1	1	1.02
80 - 12h light:12h dark	ft2	0	0	0	0	0	0							1.33	2.59	4.07	1	3.5	1.01	1	1	1.02
	gi	0	0	0	0	0	0							1.35	2.61	4.1	1	3.51	1.01	1	1	1.02
	toc1	2	1.5	2	1.5	2	1.5							1.37	2.63	4.12	1	3.51	1.01	1	1	1.02
	lhy2	1.5	2	1.5	2	2	2							1.38	2.65	4.15	1	3.52	1.01	1	1	1.02
	WT	0	0	0	0	0	0							1.4	2.67	4.17	1	3.52	1.01	1	1	1.02
85 - 12h light:12h dark	ft2	0	0	0	0	0	0							1.42	2.68	4.19	1	3.53	1.01	1	1	1.02
	gi	0	0	0	0	0	0							1.43	2.7	4.22	1	3.54	1.01	1	1	1.02
	toc1	2	1.5	2	1.5	1.5	1.5							1.45	2.72	4.24	1	3.54	1.01	1	1	1.02
	lhy2	1.5	1.5	1.5	2	2	2							1.47	2.74	4.26	1	3.55	1.01	1	1	1.02
	WT	0	0	0	0	0	0							1.48	2.75	4.28	1	3.55	1.01	1	1	1.02
90 - 12h light:12h dark	ft2	0	0	0	0	0	0							1.5	2.77	4.31	1	3.56	1.01	1	1	1.02
	gi	0	0	0	0	0	0							1.52	2.79	4.33	1	3.56	1.01	1	1	1.02
	toc1	1.5	1.5	1.5	1.5	1.5	1.5							1.53	2.81	4.35	1	3.57	1.01	1	1	1.02
	lhy2	1.5	1.5	1.5	1.5	2	1.5							1.55	2.82	4.37	1	3.57	1.01	1	1	1.02
	WT	0	0	0	0	0	0							1.57	2.84	4.4	1	3.58	1.01	1	1	1.02
														1.58	2.86	4.42	1	3.58	1.01	1	1	1.02
														1.6	2.87	4.44	1	3.58	1.01	1	1	1.02
														1.62	2.89	4.46	1	3.59	1.01	1	1	1.01
														1.63	2.91	4.48	1	3.59	1.01	1	1	1.01
														1.65	2.93	4.5	1	3.6	1.01	1	1	1.01
														1.67	2.94	4.52	1	3.6	1.01	1	1	1.01
														1.68	2.96	4.55	1	3.6	1.01	1	1	1.01
														1.7	2.98	4.57	1	3.61	1.01	1	1	1.01
														1.72	2.99	4.59	1	3.61	1	1	1	1.01
														1.73	3.01	4.61	1	3.61	1	1	1	1.01
														1.75	3.03	4.63	1	3.61	1	1	1	1.01
														1.77	3.04	4.65	1	3.62	1	1	1	1.01
														1.78	3.06	4.67	1	3.62	1	1	1	1.01
														1.8	3.07	4.69	1	3.62	1	1	1	1.01
														1.82	3.09	4.7	1	3.62	1	1	1	1.01
														1.83	3.11	4.72	1	3.62	1	1	1	1.01
														1.85	3.12	4.74	1	3.63	1	1	1	1.01
														1.87	3.14	4.76	1	3.63	1	1	1	1.01
														1.88	3.15	4.78	1	3.63	1	1	1	1.01
														1.9	3.17	4.8	1	3.63	1	1	1	1.01
														1.92	3.19	4.82	1	3.63	1	1	1	1.01
														1.93	3.2	4.83	1	3.63	1	1	1	1.01
														1.95	3.22	4.85	1	3.63	1	1	1	1.01
														1.97	3.23	4.87	1	3.63	1	1	1	1.01
														1.98	3.25	4.89	1	3.63	1	1	1	1.01
														2	3.26	4.9	1	3.63	1	1	1	1.01
														2.02	3.28	4.92	1	3.63	1	1	1	1.01
														2.03	3.29	4.94	1	3.63	1	1	1	1.01
														2.05	3.31	4.95	1	3.63	1	1	1	1.01
														2.07	3.32	4.97	1	3.63	1	1	1	1.01
														2.08	3.34	4.98	1	3.63	1	1	1	1.01
														2.1	3.35	5	1	3.62	1	1	1	1.01
														2.12	3.37	5.02	1	3.62	1	1	1	1.01
														2.13	3.38	5.03	1	3.62	1	1	1	1.01
														2.15	3.4	5.05	1	3.62	1	1	1	1.01
														2.17	3.41	5.06	1	3.62	1	1	1	1.01
														2.18	3.43	5.07	1	3.61	1	1	1	1.01
														2.2	3.44	5.09	1	3.61	1	1	1	1.01
														2.22	3.46	5.1	1	3.61	1	1	1	1.01
														2.23	3.47	5.12	1	3.6	1	1	1	1.01
														2.25	3.48	5.13	1	3.6	1	1	1	1.01
														2.27	3.5	5.14	1	3.6	1	1	1	1.01
														2.28	3.51	5.16	1	3.59	1	1	1	1.01
														2.3	3.53	5.17	1	3.59	1	1	1	1.01
														2.32	3.54	5.18	1	3.58	1	1	1	1
														2.33	3.55	5.19	1	3.58	1	1	1	1
														2.35	3.57	5.21	1	3.57	1	1	1	1
														2.37	3.58	5.22	1	3.57	1	1	1	1
														2.38	3.59	5.23	1	3.56	1	1	1	1
														2.4	3.61	5.24	1	3.56	1	1	1	1
														2.42	3.62	5.25	1	3.55	1	1	1	1.01
														2.44	3.63	5.26	1	3.55	1	1	1	1.01
														2.45	3.65	5.27	1	3.54	1	1	1	1.01
														2.47	3.66	5.28	1	3.53	1	1	1	1.01
														2.49	3.67	5.29	1	3.53	1	1	1	1.01
														2.5	3.68	5.3	1	3.52	1	1	1	1.01
														2.52	3.7	5.31	1	3.51	1	1	1	1.01
														2.54	3.71	5.32	1	3.5	1	1	1	1.01
														2.55	3.72	5.33	1	3.49	1	1	1	1.01
														2.57	3.73	5.34	1	3.49	1	1	1	1.01
														2.59	3.75	5.35	1	3.48	1	1	1	1.01
														2.6	3.76	5.35	1	3.47	1	1	1	1.01
														2.62	3.77	5.36	1	3.46	1	1	1	1.01
														2.64	3.78	5.37	1	3.45	1	1	1	1.01
														2.65	3.79	5.38	1	3.44	1	1	1	1.01
														2.67	3.81	5.38	1	3.43	1	1	1	1.01
														2.69	3.82	5.39	1	3.42	1	1	1	1.01
														2.7	3.83	5.39	1	3.41	1	1	1	1.01
														2.72	3.84	5.4	1	3.4	1	1	1	1.01
														2.74	3.85	5.41	1	3.39	1	1	1	1.01
														2.75	3.86	5.41	1	3.38	1	1	1	1.01
														2.77	3.87	5.42	1	3.37	1	1	1	1.01
														2.79	3.88	5.42	1	3.35	1	1	1	1.01
														2.8	3.89	5.43	1	3.34	1	1	1	1.01
														2.82	3.9	5.43	1	3.33	1	1	1	1.01
														2.84	3.92	5.43	1	3.32	1	1	1	1.01
														2.85	3.93	5.44	1	3.3	1	1	1	1.01
														2.87	3.94	5.44	1	3.29	1	1	1	1.01
														2.89	3.95	5.44	1	3.28	1	1	1	1.01
														2.9	3.96	5.45	1	3.26	1	1	1	1.01
														2.92	3.97	5.45	1	3.25	1	1	1	1.01
														2.94	3.98	5.45	1	3.24	1	1	1	1.01
														2.95	3.99	5.45	1	3.22	1	1	1	1.01
														2.97	3.99	5.45	1	3.21	1	1	1	1.01
														2.99	4	5.45	1	3.19	1	1	1	1.01
														3	4.01	5.45	1	3.17	1	1	1	1.01
														3.02	4.02	5.45	1	3.16	1	1	1	1.01
														3.04	4.03	5.45	1	3.14	1	1	1	1.01
														3.05	4.04	5.45	1	3.13	1	1	1	1.01
														3.07	4.05	5.45	1	3.11	1	1	1	1.01
														3.09	4.06	5.45	1	3.09	1	1	1	1.01
														3.1	4.07	5.45	1	3.07	1	1	1	1.01
														3.12	4.08	5.45	1	3.06	1	1	1	1.02
														3.14	4.08	5.45	1	3.04	1	1	1	1.02
														3.15	4.09	5.44	1	3.02	1	1	1	1.02
														3.17	4.1	5.44	1	3	1	1	1	1.02
														3.19	4.11	5.44	1	2.98	1	1	1	1.02
														3.2	4.12	5.43	1	2.96	1	1	1	1.02
														3.22	4.12	5.43	1	2.94	1	1	1	1.02
														3.24	4.13	5.43	1	2.92	1	1	1	1.02
														3.25	4.14	5.42	1	2.9	1	1	1	1.02
														3.27	4.15	5.42	1	2.88	1	1	1	1.02
														3.29	4.15	5.41	1	2.86	1	1	1	1.02
														3.3	4.16	5.41	1	2.84	1	1	1	1.02
														3.32	4.17	5.4	1	2.82	1	1	1	1.02
														3.34	4.17	5.39	1	2.8	1	1	1	1.02
														3.35	4.18	5.39	1	2.77	1	1	1	1.02
														3.37	4.19	5.38	1	2.75	1	1	1	1.02
														3.39	4.19	5.37	1	2.73	1	1	1	1.02
														3.4	4.2	5.36	1	2.7	1	1	1	1.02
														3.42	4.21	5.36	1	2.68	1	1	1	1.02
														3.44	4.21	5.35	1	2.66	1	1	1	1.02
														3.45	4.22	5.34	1	2.63	1	1	1	1.03
														3.47	4.22	5.33	1	2.61	1	1	1	1.03
														3.49	4.23	5.32	1	2.58	1	1	1	1.03
														3.5	4.23	5.31	1	2.55	1	1	1	1.03
														3.52	4.24	5.3	1	2.53	1	1	1	1.03
														3.54	4.24	5.29	1	2.5	1	1	1	1.03
														3.55	4.25	5.28	1	2.48	1	1	1	1.03
														3.57	4.25	5.26	1	2.45	1	1	1	1.03
														3.59	4.26	5.25	1	2.42	1	1	1	1.03
														3.6	4.26	5.24	1	2.39	1	1	1	1.03
														3.62	4.27	5.23	1	2.37	1	1	1	1.03
														3.64	4.27	5.21	1	2.34	1	1	1	1.03
														3.65	4.28	5.2	1	2.31	1	1	1	1.03
														3.67	4.28	5.19	1	2.28	1	1	1	1.03
														3.69	4.28	5.17	1	2.25	1	1	1	1.04
														3.7	4.29	5.16	1	2.22	1	1	1	1.04
														3.72	4.29	5.14	1	2.19	1	1	1	1.04
														3.74	4.29	5.13	1	2.16	1	1	1	1.04
														3.75	4.3	5.11	1	2.13	1	1	1	1.04
														3.77	4.3	5.09	1	2.09	1	1	1	1.04
														3.79	4.3	5.08	1	2.06	1	1	1	1.04
														3.8	4.31	5.06	1	2.03	1	1	1	1.04
														3.82	4.31	5.04	1	2	1	1	1	1.04
														3.84	4.31	5.02	1	1.96	1	1	1	1.04
														3.85	4.31	5.01	1	1.93	1	1	1	1.05
														3.87	4.31	4.99	1	1.9	1	1	1	1.05
														3.89	4.32	4.97	1	1.86	1	1	1	1.05
														3.9	4.32	4.95	1	1.83	1	1	1	1.05
														3.92	4.32	4.93	1	1.79	1	1	1	1.05
														3.94	4.32	4.91	1	1.76	1	1	1	1.05
														3.95	4.32	4.89	1	1.72	1	1	1	1.05
														3.97	4.32	4.86	1	1.68	1	1	1	1.05
														3.99	4.32	4.84	1	1.65	1	1	1	1.06
														4	4.33	4.82	1	1.61	1	1	1	1.06
														4.02	4.33	4.8	1	1.57	1	1	1	1.06
														4.04	4.33	4.77	1	1.54	1	1	1	1.06
														4.05	4.33	4.75	1	1.5	1	1	1	1.06
														4.07	4.33	4.73	1	1.46	1	1	1	1.06
														4.09	4.33	4.7	1	1.42	1	1	1	1.06
														4.1	4.33	4.68	1	1.38	1	1	1	1.07
														4.12	4.33	4.65	1	1.34	1	1	1	1.07
														4.14	4.33	4.62	1	1.3	1	1	1	1.07
														4.15	4.33	4.6	1	1.26	1	1	1	1.07
														4.17	4.33	4.57	1	1.22	1	1	1	1.07
														4.19	4.32	4.55	1	1.18	1	1	1	1.07
														4.2	4.32	4.52	1	1.14	1	1	1	1.07
														4.22	4.32	4.49	1	1.09	1	1	1	1.08
														4.24	4.32	4.46	1	1.05	1	1	1	1.08
														4.25	4.32	4.43	1	1.01	1	1	1	1.08
														4.27	4.32	4.41	1	1	1	1	1	1.08
														4.29	4.32	4.38	1	1	1	1	1	1.08
														4.3	4.31	4.35	1	1	1	1	1	1.09
														4.32	4.31	4.32	1	1	1	1	1	1.09
														4.34	4.31	4.29	1	1	1	1	1	1.09
														4.35	4.31	4.26	1	1	1	1	1	1.09
														4.37	4.3	4.23	1	1	1	1	1	1.09
														4.39	4.3	4.2	1	1	1	1	1	1.1
														4.4	4.3	4.17	1	1	1	1	1	1.1
														4.42	4.3	4.14	1	1	1	1	1	1.1
														4.44	4.29	4.1	1	1	1	1	1	1.1
														4.45	4.29	4.07	1	1	1	1	1	1.11
														4.47	4.29	4.04	1	1	1	1	1	1.11
														4.49	4.28	4.01	1	1	1	1	1	1.11
														4.5	4.28	3.98	1	1	1	1	1	1.11
														4.52	4.28	3.94	1	1	1	1	1	1.12
														4.54	4.27	3.91	1	1	1	1	1	1.12
														4.55	4.27	3.88	1	1	1	1	1	1.12
														4.57	4.26	3.85	1	1	1	1	1	1.12
														4.59	4.26	3.81	1	1	1	1	1	1.13
														4.6	4.26	3.78	1	1	1	1.01	1	1.13
														4.62	4.25	3.75	1	1	1	1.01	1	1.13
														4.64	4.25	3.71	1	1	1	1.01	1	1.14
														4.65	4.24	3.68	1	1	1	1.01	1	1.14
														4.67	4.24	3.64	1	1	1	1.01	1	1.14
														4.69	4.23	3.61	1	1	1	1.01	1	1.14
														4.7	4.23	3.57	1	1	1	1.01	1	1.15
														4.72	4.22	3.54	1	1	1	1.01	1	1.15
														4.74	4.22	3.51	1	1	1	1.01	1	1.15
														4.75	4.21	3.47	1	1	1	1.01	1	1.16
														4.77	4.21	3.44	1	1	1	1.01	1	1.16
														4.79	4.2	3.4	1	1	1	1.01	1	1.16
														4.8	4.2	3.37	1	1	1	1.01	1	1.17
														4.82	4.19	3.33	1	1	1	1.01	1	1.17
														4.84	4.18	3.3	1	1	1	1.01	1	1.18
														4.85	4.18	3.26	1	1	1	1.01	1	1.18
														4.87	4.17	3.22	1	1	1	1.01	1	1.18
														4.89	4.16	3.19	1	1	1	1.01	1	1.19
														4.9	4.16	3.15	1	1	1	1.01	1	1.19
														4.92	4.15	3.12	1	1	1	1.01	1	1.2
														4.94	4.15	3.08	1	1	1	1.01	1	1.2
														4.95	4.14	3.05	1	1	1	1.01	1	1.2
														4.97	4.13	3.01	1	1	1	1.01	1	1.21
														4.99	4.13	2.98	1	1	1	1.01	1	1.21
														5	4.12	2.94	1	1	1	1.01	1	1.22
														5.02	4.11	2.91	1	1	1	1.01	1	1.22
														5.04	4.1	2.87	1	1	1	1.01	1	1.23
														5.05	4.1	2.83	1	1	1	1.01	1	1.23
														5.07	4.09	2.8	1	1	1	1.01	1	1.24
														5.09	4.08	2.76	1	1	1	1.01	1	1.24
														5.1	4.07	2.73	1	1	1	1.01	1	1.25
														5.12	4.07	2.69	1	1	1	1.01	1	1.25
														5.14	4.06	2.66	1	1	1	1.01	1	1.26
														5.15	4.05	2.62	1	1	1	1.01	1	1.26
														5.17	4.04	2.59	1	1	1	1.01	1	1.27
														5.19	4.04	2.55	1	1	1	1.02	1	1.28
														5.2	4.03	2.52	1	1	1	1.02	1	1.28
														5.22	4.02	2.48	1	1	1	1.02	1	1.29
														5.24	4.01	2.45	1	1	1	1.02	1	1.29
														5.25	4	2.41	1	1	1	1.02	1	1.3
														5.27	3.99	2.38	1	1	1	1.02	1	1.31
														5.29	3.99	2.34	1	1	1	1.02	1	1.31
														5.3	3.98	2.31	1	1	1	1.02	1	1.32
														5.32	3.97	2.27	1	1	1	1.02	1	1.33
														5.34	3.96	2.24	1	1	1	1.02	1	1.33
														5.35	3.95	2.21	1	1	1	1.02	1	1.34
														5.37	3.94	2.17	1	1	1	1.02	1	1.35
														5.39	3.93	2.14	1	1	1	1.02	1	1.35
														5.4	3.92	2.11	1	1	1	1.02	1	1.36
														5.42	3.92	2.07	1	1	1	1.02	1	1.37
														5.44	3.91	2.04	1	1	1	1.02	1	1.38
														5.45	3.9	2.01	1	1	1	1.03	1	1.38
														5.47	3.89	1.97	1	1	1	1.03	1	1.39
														5.49	3.88	1.94	1	1	1	1.03	1	1.4
														5.5	3.87	1.91	1	1	1	1.03	1	1.41
														5.52	3.86	1.88	1	1	1	1.03	1	1.42
														5.54	3.85	1.85	1	1	1	1.03	1	1.42
														5.55	3.84	1.82	1	1	1	1.03	1	1.43
														5.57	3.83	1.78	1	1	1	1.03	1	1.44
														5.59	3.82	1.75	1	1	1	1.03	1	1.45
														5.6	3.81	1.72	1	1	1	1.03	1	1.46
														5.62	3.8	1.69	1	1	1	1.03	1	1.47
														5.64	3.79	1.66	1	1	1	1.03	1	1.48
														5.65	3.78	1.63	1	1	1	1.04	1	1.49
														5.67	3.77	1.6	1	1	1	1.04	1	1.5
														5.69	3.76	1.57	1	1	1	1.04	1	1.51
														5.7	3.75	1.54	1	1	1	1.04	1	1.52
														5.72	3.74	1.52	1	1	1	1.04	1	1.53
														5.74	3.73	1.49	1	1	1	1.04	1	1.54
														5.75	3.72	1.46	1	1	1	1.04	1	1.55
														5.77	3.71	1.43	1	1	1	1.04	1	1.56
														5.79	3.7	1.4	1	1	1	1.05	1	1.57
														5.8	3.69	1.38	1	1	1	1.05	1	1.58
														5.82	3.68	1.35	1	1	1	1.05	1	1.6
														5.84	3.67	1.33	1	1	1	1.05	1	1.61
														5.85	3.66	1.3	1	1	1	1.05	1	1.62
														5.87	3.65	1.27	1	1	1	1.05	1	1.63
														5.89	3.64	1.25	1	1	1	1.05	1	1.64
														5.9	3.63	1.22	1	1	1	1.06	1	1.66
														5.92	3.62	1.2	1	1	1	1.06	1	1.67
														5.94	3.61	1.18	1	1	1	1.06	1	1.68
														5.95	3.59	1.15	1	1	1	1.06	1	1.69
														5.97	3.58	1.13	1	1	1	1.06	1	1.71
														5.99	3.57	1.11	1	1	1	1.06	1	1.72
														6	3.56	1.09	1	1	1	1.07	1	1.74
														6.02	3.55	1.06	1	1	1	1.07	1	1.75
														6.04	3.54	1.04	1	1	1.01	1.07	1	1.76
														6.05	3.53	1.02	1	1	1.01	1.07	1	1.78
														6.07	3.52	1	1	1	1.01	1.07	1	1.79
														6.09	3.51	1	1	1	1.01	1.08	1	1.81
														6.1	3.5	1	1	1	1.01	1.08	1	1.82
														6.12	3.49	1	1	1	1.01	1.08	1	1.84
														6.14	3.47	1	1	1	1.01	1.08	1	1.86
														6.15	3.46	1	1	1	1.01	1.08	1	1.87
														6.17	3.45	1	1	1	1.01	1.09	1	1.89
														6.19	3.44	1	1	1	1.01	1.09	1	1.91
														6.2	3.43	1	1	1	1.01	1.09	1	1.92
														6.22	3.42	1	1	1	1.01	1.09	1	1.94
														6.24	3.41	1	1	1	1.01	1.1	1	1.96
														6.25	3.4	1	1	1	1.01	1.1	1	1.98
														6.27	3.38	1	1	1	1.01	1.1	1	1.99
														6.29	3.37	1	1	1	1.01	1.1	1	2.01
														6.3	3.36	1	1	1	1.01	1.11	1	2.03
														6.32	3.35	1	1	1	1.01	1.11	1	2.05
														6.34	3.34	1	1	1	1.01	1.11	1	2.07
														6.35	3.33	1	1	1	1.01	1.12	1	2.09
														6.37	3.32	1	1	1	1.01	1.12	1	2.11
														6.39	3.31	1	1	1	1.01	1.12	1	2.13
														6.4	3.29	1	1	1	1.01	1.13	1	2.15
														6.42	3.28	1	1	1	1.01	1.13	1	2.17
														6.44	3.27	1	1	1	1.01	1.13	1	2.19
														6.45	3.26	1	1	1	1.01	1.14	1	2.22
														6.47	3.25	1	1	1	1.01	1.14	1	2.24
														6.49	3.24	1	1	1	1.01	1.14	1	2.26
														6.5	3.23	1	1	1	1.01	1.15	1	2.28
														6.52	3.21	1	1	1	1.01	1.15	1	2.31
														6.54	3.2	1	1	1	1.01	1.16	1	2.33
														6.55	3.19	1	1	1	1.01	1.16	1	2.35
														6.57	3.18	1	1	1	1.01	1.17	1	2.38
														6.59	3.17	1	1	1	1.01	1.17	1	2.4
														6.6	3.16	1	1	1	1.01	1.17	1	2.43
														6.62	3.15	1	1	1	1.01	1.18	1	2.45
														6.64	3.14	1	1	1	1.01	1.18	1	2.48
														6.65	3.12	1	1	1	1.02	1.19	1	2.51
														6.67	3.11	1	1	1	1.02	1.19	1	2.53
														6.69	3.1	1	1	1	1.02	1.2	1	2.56
														6.7	3.09	1	1	1	1.02	1.2	1	2.59
														6.72	3.08	1	1	1	1.02	1.21	1	2.62
														6.74	3.07	1	1	1	1.02	1.21	1	2.64
														6.75	3.06	1	1	1	1.02	1.22	1	2.67
														6.77	3.04	1	1	1	1.02	1.23	1	2.7
														6.79	3.03	1	1	1	1.02	1.23	1	2.73
														6.8	3.02	1	1	1	1.02	1.24	1	2.76
														6.82	3.01	1	1	1	1.02	1.24	1	2.79
														6.84	3	1	1	1	1.02	1.25	1	2.82
														6.85	2.99	1	1	1	1.02	1.26	1	2.86
														6.87	2.98	1	1	1	1.02	1.26	1	2.89
														6.89	2.97	1	1	1	1.02	1.27	1	2.92
														6.9	2.96	1	1	1	1.02	1.28	1	2.95
														6.92	2.94	1	1	1	1.02	1.28	1	2.99
														6.94	2.93	1	1	1	1.02	1.29	1	3.02
														6.95	2.92	1	1	1	1.03	1.3	1	3.05
														6.97	2.91	1	1	1	1.03	1.31	1	3.09
														6.99	2.9	1	1	1	1.03	1.31	1	3.13
														7	2.89	1	1	1	1.03	1.32	1	3.16
														7.02	2.88	1	1	1	1.03	1.33	1	3.2
														7.04	2.87	1	1	1	1.03	1.34	1	3.24
														7.05	2.86	1	1	1	1.03	1.35	1	3.27
														7.07	2.85	1	1	1	1.03	1.36	1	3.31
														7.09	2.84	1	1	1	1.03	1.37	1	3.35
														7.1	2.83	1	1	1	1.03	1.37	1	3.39
														7.12	2.81	1	1	1	1.03	1.38	1	3.43
														7.14	2.8	1.03	1	1	1.03	1.39	1	3.47
														7.15	2.79	1.05	1	1	1.04	1.4	1	3.51
														7.17	2.78	1.08	1	1	1.04	1.41	1	3.55
														7.19	2.77	1.11	1	1	1.04	1.42	1	3.59
														7.21	2.76	1.14	1	1	1.04	1.43	1	3.64
														7.22	2.75	1.17	1	1	1.04	1.44	1	3.68
														7.24	2.74	1.2	1	1	1.04	1.46	1	3.73
														7.26	2.73	1.23	1	1	1.04	1.47	1	3.77
														7.27	2.72	1.27	1	1	1.04	1.48	1	3.82
														7.29	2.71	1.3	1	1	1.04	1.49	1	3.86
														7.31	2.7	1.34	1	1	1.04	1.5	1	3.91
														7.32	2.69	1.37	1	1	1.05	1.51	1	3.95
														7.34	2.68	1.41	1	1	1.05	1.53	1	4
														7.36	2.67	1.45	1	1	1.05	1.54	1	4.05
														7.37	2.66	1.49	1	1	1.05	1.55	1	4.1
														7.39	2.65	1.53	1	1	1.05	1.56	1	4.15
														7.41	2.64	1.57	1	1	1.05	1.58	1	4.2
														7.42	2.63	1.61	1	1	1.05	1.59	1	4.25
														7.44	2.62	1.65	1	1	1.06	1.61	1	4.3
														7.46	2.61	1.7	1	1	1.06	1.62	1	4.36
														7.47	2.6	1.75	1	1	1.06	1.64	1	4.41
														7.49	2.59	1.79	1	1	1.06	1.65	1	4.46
														7.51	2.58	1.84	1	1	1.06	1.67	1	4.52
														7.52	2.57	1.89	1	1	1.06	1.68	1	4.57
														7.54	2.56	1.94	1	1	1.07	1.7	1	4.63
														7.56	2.56	1.99	1	1	1.07	1.71	1	4.69
														7.57	2.55	2.04	1	1	1.07	1.73	1	4.75
														7.59	2.54	2.1	1	1	1.07	1.75	1	4.8
														7.61	2.53	2.15	1	1	1.07	1.77	1	4.86
														7.62	2.52	2.21	1	1	1.07	1.78	1	4.92
														7.64	2.51	2.27	1	1	1.08	1.8	1	4.98
														7.66	2.5	2.32	1	1	1.08	1.82	1	5.05
														7.67	2.49	2.38	1	1	1.08	1.84	1	5.11
														7.69	2.48	2.44	1	1	1.08	1.86	1	5.17
														7.71	2.48	2.51	1	1	1.08	1.88	1	5.23
														7.72	2.47	2.57	1	1	1.09	1.9	1	5.3
														7.74	2.46	2.63	1	1.08	1.09	1.92	1	5.37
														7.76	2.45	2.7	1	1.2	1.09	1.94	1	5.43
														7.77	2.44	2.77	1	1.31	1.09	1.96	1	5.5
														7.79	2.43	2.83	1	1.43	1.1	1.98	1	5.57
														7.81	2.43	2.9	1	1.55	1.1	2.01	1	5.64
														7.82	2.42	2.97	1	1.67	1.1	2.03	1	5.71
														7.84	2.41	3.05	1	1.79	1.1	2.05	1	5.78
														7.86	2.4	3.12	1	1.92	1.11	2.08	1	5.85
														7.87	2.39	3.19	1	2.05	1.11	2.1	1	5.92
														7.89	2.39	3.27	1	2.18	1.11	2.12	1	5.99
														7.91	2.38	3.35	1	2.31	1.11	2.15	1	6.07
														7.92	2.37	3.42	1	2.44	1.12	2.18	1	6.14
														7.94	2.36	3.5	1	2.57	1.12	2.2	1	6.22
														7.96	2.36	3.58	1	2.71	1.12	2.23	1	6.3
														7.97	2.35	3.67	1	2.85	1.13	2.26	1	6.38
														7.99	2.34	3.75	1	2.99	1.13	2.28	1	6.45
														8.01	2.34	3.83	1	3.13	1.13	2.31	1	6.53
														8.02	2.33	3.92	1	3.27	1.14	2.34	1	6.62
														8.04	2.32	4.01	1	3.42	1.14	2.37	1	6.7
														8.06	2.31	4.1	1	3.57	1.14	2.4	1	6.78
														8.07	2.31	4.19	1	3.71	1.15	2.43	1	6.86
														8.09	2.3	4.28	1	3.87	1.15	2.46	1	6.95
														8.11	2.3	4.37	1	4.02	1.15	2.49	1	7.03
														8.12	2.29	4.46	1	4.17	1.16	2.52	1	7.12
														8.14	2.28	4.56	1	4.33	1.16	2.56	1	7.21
														8.16	2.28	4.66	1	4.49	1.17	2.59	1	7.3
														8.17	2.27	4.75	1	4.65	1.17	2.63	1	7.39
														8.19	2.27	4.85	1	4.81	1.17	2.66	1	7.48
														8.21	2.26	4.95	1	4.97	1.18	2.7	1	7.57
														8.22	2.25	5.06	1	5.14	1.18	2.73	1	7.66
														8.24	2.25	5.16	1	5.31	1.19	2.77	1	7.76
														8.26	2.24	5.26	1	5.48	1.19	2.81	1	7.85
														8.27	2.24	5.37	1	5.65	1.2	2.84	1	7.95
														8.29	2.23	5.48	1	5.82	1.2	2.88	1	8.05
														8.31	2.23	5.58	1	5.99	1.21	2.92	1	8.14
														8.32	2.23	5.69	1	6.17	1.21	2.96	1	8.24
														8.34	2.22	5.8	1	6.35	1.22	3	1	8.34
														8.36	2.22	5.92	1	6.52	1.22	3.05	1	8.45
														8.37	2.21	6.03	1	6.71	1.23	3.09	1	8.55
														8.39	2.21	6.14	1	6.89	1.23	3.13	1	8.65
														8.41	2.21	6.26	1	7.07	1.24	3.18	1	8.76
														8.42	2.2	6.38	1	7.26	1.24	3.22	1	8.86
														8.44	2.2	6.49	1	7.44	1.25	3.27	1	8.97
														8.46	2.2	6.61	1	7.63	1.25	3.31	1	9.08
														8.47	2.19	6.73	1	7.82	1.26	3.36	1	9.19
														8.49	2.19	6.86	1	8.01	1.27	3.41	1	9.3
														8.51	2.19	6.98	1	8.21	1.27	3.46	1	9.41
														8.52	2.19	7.1	1	8.4	1.28	3.51	1	9.52
														8.54	2.18	7.23	1	8.6	1.28	3.56	1	9.64
														8.56	2.18	7.35	1	8.79	1.29	3.61	1	9.75
														8.57	2.18	7.48	1	8.99	1.3	3.66	1	9.87
														8.59	2.18	7.61	1	9.19	1.31	3.72	1	9.99
														8.61	2.18	7.74	1	9.4	1.31	3.77	1	10.11
														8.62	2.18	7.87	1	9.6	1.32	3.83	1	10.23
														8.64	2.18	8.01	1	9.8	1.33	3.88	1	10.35
														8.66	2.18	8.14	1	10.01	1.33	3.94	1	10.47
														8.67	2.18	8.27	1	10.22	1.34	4	1	10.6
														8.69	2.18	8.41	1	10.43	1.35	4.06	1	10.72
														8.71	2.18	8.55	1	10.64	1.36	4.12	1	10.85
														8.72	2.18	8.69	1	10.85	1.37	4.18	1	10.98
														8.74	2.18	8.83	1	11.06	1.37	4.24	1	11.11
														8.76	2.18	8.97	1	11.28	1.38	4.31	1	11.24
														8.77	2.19	9.11	1	11.49	1.39	4.37	1	11.37
														8.79	2.19	9.25	1	11.71	1.4	4.44	1	11.5
														8.81	2.19	9.4	1	11.93	1.41	4.5	1	11.64
														8.82	2.19	9.54	1	12.15	1.42	4.57	1	11.77
														8.84	2.19	9.69	1	12.37	1.43	4.64	1	11.91
														8.86	2.2	9.84	1	12.59	1.44	4.71	1	12.05
														8.87	2.2	9.98	1	12.81	1.45	4.78	1	12.19
														8.89	2.21	10.13	1	13.04	1.46	4.85	1	12.33
														8.91	2.21	10.29	1	13.26	1.47	4.93	1	12.47
														8.92	2.21	10.44	1	13.49	1.48	5	1	12.61
														8.94	2.22	10.59	1	13.72	1.49	5.08	1	12.76
														8.96	2.22	10.74	1	13.95	1.5	5.15	1	12.91
														8.97	2.23	10.9	1	14.18	1.51	5.23	1	13.05
														8.99	2.24	11.06	1	14.41	1.52	5.31	1	13.2
														9.01	2.24	11.21	1	14.64	1.53	5.39	1	13.35
														9.02	2.25	11.37	1	14.87	1.54	5.47	1	13.51
														9.04	2.25	11.53	1	15.11	1.55	5.56	1	13.66
														9.06	2.26	11.69	1	15.34	1.57	5.64	1	13.81
														9.07	2.27	11.86	1	15.58	1.58	5.73	1	13.97
														9.09	2.28	12.02	1	15.82	1.59	5.82	1	14.13
														9.11	2.29	12.18	1	16.06	1.6	5.9	1	14.29
														9.12	2.29	12.35	1	16.3	1.62	5.99	1	14.45
														9.14	2.3	12.51	1	16.54	1.63	6.09	1	14.61
														9.16	2.31	12.68	1	16.78	1.64	6.18	1	14.77
														9.17	2.32	12.85	1	17.03	1.66	6.27	1	14.93
														9.19	2.33	13.02	1	17.27	1.67	6.37	1	15.1
														9.21	2.34	13.19	1	17.51	1.69	6.47	1	15.27
														9.22	2.35	13.36	1	17.76	1.7	6.56	1	15.44
														9.24	2.37	13.53	1	18.01	1.71	6.66	1	15.61
														9.26	2.38	13.71	1	18.25	1.73	6.77	1	15.78
														9.27	2.39	13.88	1	18.5	1.75	6.87	1	15.95
														9.29	2.4	14.06	1	18.75	1.76	6.97	1	16.13
														9.31	2.41	14.23	1	19	1.78	7.08	1	16.3
														9.32	2.43	14.41	1	19.26	1.79	7.19	1	16.48
														9.34	2.44	14.59	1	19.51	1.81	7.3	1	16.66
														9.36	2.46	14.77	1	19.76	1.83	7.41	1	16.84
														9.37	2.47	14.95	1	20.01	1.84	7.52	1	17.02
														9.39	2.49	15.13	1	20.27	1.86	7.63	1	17.2
														9.41	2.5	15.32	1	20.52	1.88	7.75	1	17.39
														9.42	2.52	15.5	1	20.78	1.9	7.87	1	17.58
														9.44	2.53	15.68	1	21.04	1.91	7.99	1	17.76
														9.46	2.55	15.87	1	21.3	1.93	8.11	1	17.95
														9.47	2.57	16.06	1	21.55	1.95	8.23	1	18.14
														9.49	2.59	16.24	1	21.81	1.97	8.35	1	18.34
														9.51	2.6	16.43	1	22.07	1.99	8.48	1	18.53
														9.52	2.62	16.62	1	22.34	2.01	8.61	1	18.73
														9.54	2.64	16.81	1	22.6	2.03	8.74	1	18.92
														9.56	2.66	17	1	22.86	2.05	8.87	1	19.12
														9.57	2.68	17.2	1	23.12	2.07	9	1	19.32
														9.59	2.7	17.39	1	23.39	2.09	9.13	1	19.52
														9.61	2.72	17.58	1	23.65	2.12	9.27	1	19.72
														9.62	2.74	17.78	1	23.91	2.14	9.41	1	19.93
														9.64	2.77	17.98	1	24.18	2.16	9.55	1	20.13
														9.66	2.79	18.17	1	24.45	2.18	9.69	1	20.34
														9.67	2.81	18.37	1	24.71	2.21	9.84	1	20.55
														9.69	2.84	18.57	1	24.98	2.23	9.98	1	20.76
														9.71	2.86	18.77	1	25.25	2.25	10.13	1	20.97
														9.72	2.88	18.97	1	25.52	2.28	10.28	1	21.18
														9.74	2.91	19.17	1	25.79	2.3	10.43	1	21.4
														9.76	2.93	19.38	1	26.05	2.33	10.58	1	21.62
														9.77	2.96	19.58	1	26.32	2.35	10.74	1	21.83
														9.79	2.99	19.78	1	26.6	2.38	10.9	1	22.05
														9.81	3.02	19.99	1	26.87	2.41	11.06	1	22.27
														9.82	3.04	20.2	1	27.14	2.43	11.22	1	22.49
														9.84	3.07	20.4	1	27.41	2.46	11.38	1	22.72
														9.86	3.1	20.61	1	27.68	2.49	11.55	1	22.94
														9.87	3.13	20.82	1	27.95	2.52	11.71	1	23.17
														9.89	3.16	21.03	1	28.23	2.55	11.88	1	23.4
														9.91	3.19	21.24	1	28.5	2.58	12.06	1	23.63
														9.92	3.22	21.45	1	28.78	2.61	12.23	1	23.86
														9.94	3.25	21.67	1	29.05	2.64	12.41	1	24.09
														9.96	3.29	21.88	1	29.33	2.67	12.59	1	24.33
														9.97	3.32	22.09	1	29.6	2.7	12.77	1	24.56
														9.99	3.35	22.31	1	29.88	2.73	12.95	1	24.8
														10.01	3.39	22.53	1	30.15	2.76	13.13	1	25.04
														10.02	3.42	22.74	1	30.43	2.79	13.32	1	25.28
														10.04	3.46	22.96	1	30.7	2.83	13.51	1	25.52
														10.06	3.49	23.18	1	30.98	2.86	13.7	1	25.76
														10.07	3.53	23.4	1	31.26	2.9	13.89	1	26
														10.09	3.56	23.62	1	31.54	2.93	14.09	1	26.25
														10.11	3.6	23.84	1	31.81	2.97	14.29	1	26.5
														10.12	3.64	24.06	1	32.09	3	14.49	1	26.75
														10.14	3.68	24.28	1	32.37	3.04	14.69	1	27
														10.16	3.72	24.51	1	32.65	3.07	14.9	1	27.25
														10.17	3.76	24.73	1	32.93	3.11	15.1	1	27.5
														10.19	3.8	24.96	1	33.2	3.15	15.31	1	27.76
														10.21	3.84	25.18	1	33.48	3.19	15.53	1	28.01
														10.22	3.88	25.41	1	33.76	3.23	15.74	1	28.27
														10.24	3.93	25.64	1	34.04	3.27	15.96	1	28.53
														10.26	3.97	25.86	1	34.32	3.31	16.18	1	28.79
														10.27	4.01	26.09	1	34.6	3.35	16.4	1	29.05
														10.29	4.06	26.32	1	34.88	3.39	16.62	1	29.31
														10.31	4.1	26.55	1	35.16	3.43	16.85	1	29.57
														10.32	4.15	26.79	1	35.44	3.48	17.08	1	29.84
														10.34	4.19	27.02	1	35.72	3.52	17.31	1	30.11
														10.36	4.24	27.25	1	36	3.56	17.54	1	30.37
														10.37	4.29	27.48	1	36.28	3.61	17.78	1	30.64
														10.39	4.34	27.72	1	36.56	3.65	18.02	1	30.91
														10.41	4.39	27.95	1	36.84	3.7	18.26	1	31.19
														10.42	4.44	28.19	1	37.12	3.75	18.5	1	31.46
														10.44	4.49	28.43	1	37.4	3.79	18.75	1	31.74
														10.46	4.54	28.67	1	37.68	3.84	19	1	32.01
														10.47	4.59	28.9	1	37.96	3.89	19.25	1	32.29
														10.49	4.64	29.14	1	38.24	3.94	19.5	1	32.57
														10.51	4.7	29.38	1	38.52	3.99	19.76	1	32.85
														10.52	4.75	29.62	1	38.8	4.04	20.01	1	33.13
														10.54	4.81	29.86	1	39.08	4.09	20.27	1	33.41
														10.56	4.86	30.11	1	39.36	4.14	20.54	1	33.69
														10.57	4.92	30.35	1	39.64	4.2	20.8	1	33.98
														10.59	4.98	30.59	1	39.91	4.25	21.07	1	34.26
														10.61	5.03	30.84	1	40.19	4.3	21.34	1	34.55
														10.62	5.09	31.08	1	40.47	4.36	21.62	1	34.84
														10.64	5.15	31.33	1	40.75	4.41	21.89	1	35.13
														10.66	5.21	31.57	1	41.03	4.47	22.17	1	35.42
														10.67	5.27	31.82	1	41.31	4.53	22.45	1	35.71
														10.69	5.33	32.07	1	41.59	4.59	22.74	1	36.01
														10.71	5.4	32.31	1	41.86	4.64	23.03	1	36.3
														10.72	5.46	32.56	1	42.14	4.7	23.31	1	36.59
														10.74	5.52	32.81	1	42.42	4.76	23.61	1	36.89
														10.76	5.59	33.06	1	42.7	4.82	23.9	1	37.19
														10.77	5.65	33.31	1	42.97	4.89	24.2	1	37.49
														10.79	5.72	33.57	1	43.25	4.95	24.5	1	37.79
														10.81	5.79	33.82	1	43.53	5.01	24.8	1	38.09
														10.82	5.85	34.07	1	43.8	5.08	25.1	1	38.39
														10.84	5.92	34.32	1	44.08	5.14	25.41	1	38.69
														10.86	5.99	34.58	1	44.35	5.21	25.72	1	39
														10.87	6.06	34.83	1	44.63	5.27	26.03	1	39.3
														10.89	6.13	35.09	1	44.9	5.34	26.35	1	39.61
														10.91	6.2	35.35	1	45.18	5.41	26.67	1	39.91
														10.92	6.28	35.6	1	45.45	5.48	26.99	1	40.22
														10.94	6.35	35.86	1	45.72	5.55	27.31	1	40.53
														10.96	6.42	36.12	1	46	5.62	27.63	1	40.84
														10.97	6.5	36.38	1	46.27	5.69	27.96	1	41.15
														10.99	6.57	36.64	1	46.54	5.76	28.29	1	41.46
														11.01	6.65	36.9	1	46.81	5.84	28.63	1	41.77
														11.02	6.73	37.16	1	47.09	5.91	28.96	1	42.08
														11.04	6.81	37.42	1	47.36	5.99	29.3	1	42.4
														11.06	6.89	37.68	1	47.63	6.06	29.64	1	42.71
														11.07	6.97	37.94	1	47.9	6.14	29.98	1	43.03
														11.09	7.05	38.2	1	48.17	6.22	30.33	1	43.34
														11.11	7.13	38.47	1	48.43	6.3	30.68	1	43.66
														11.12	7.21	38.73	1	48.7	6.38	31.03	1	43.98
														11.14	7.29	39	1	48.97	6.46	31.38	1	44.3
														11.16	7.38	39.26	1	49.24	6.54	31.74	1	44.62
														11.17	7.46	39.53	1	49.5	6.62	32.1	1	44.93
														11.19	7.55	39.79	1	49.77	6.7	32.46	1	45.26
														11.21	7.64	40.06	1	50.03	6.79	32.82	1	45.58
														11.22	7.72	40.33	1	50.3	6.87	33.19	1	45.9
														11.24	7.81	40.6	1	50.56	6.96	33.56	1	46.22
														11.26	7.9	40.86	1	50.83	7.05	33.93	1	46.54
														11.27	7.99	41.13	1	51.09	7.13	34.3	1	46.87
														11.29	8.09	41.4	1	51.35	7.22	34.68	1	47.19
														11.31	8.18	41.67	1	51.61	7.31	35.05	1	47.51
														11.32	8.27	41.94	1	51.87	7.4	35.43	1	47.84
														11.34	8.36	42.21	1	52.13	7.49	35.82	1	48.16
														11.36	8.46	42.49	1	52.39	7.59	36.2	1	48.49
														11.37	8.56	42.76	1	52.65	7.68	36.59	1	48.82
														11.39	8.65	43.03	1	52.91	7.78	36.98	1	49.14
														11.41	8.75	43.3	1	53.16	7.87	37.37	1	49.47
														11.42	8.85	43.58	1	53.42	7.97	37.77	1	49.8
														11.44	8.95	43.85	1	53.67	8.07	38.16	1	50.12
														11.46	9.05	44.13	1	53.93	8.17	38.56	1	50.45
														11.47	9.15	44.4	1	54.18	8.26	38.96	1	50.78
														11.49	9.25	44.68	1	54.44	8.37	39.37	1	51.11
														11.51	9.36	44.96	1	54.69	8.47	39.77	1	51.44
														11.52	9.46	45.23	1	54.94	8.57	40.18	1	51.77
														11.54	9.57	45.51	1	55.19	8.67	40.59	1	52.09
														11.56	9.67	45.79	1	55.44	8.78	41	1	52.42
														11.57	9.78	46.07	1	55.69	8.88	41.42	1	52.75
														11.59	9.89	46.34	1	55.93	8.99	41.83	1	53.08
														11.61	10	46.62	1	56.18	9.1	42.25	1	53.41
														11.62	10.11	46.9	1	56.43	9.21	42.67	1	53.74
														11.64	10.22	47.18	1	56.67	9.32	43.1	1	54.07
														11.66	10.33	47.46	1	56.91	9.43	43.52	1	54.4
														11.67	10.44	47.75	1	57.16	9.54	43.95	1	54.73
														11.69	10.56	48.03	1	57.4	9.65	44.38	1	55.06
														11.71	10.67	48.31	1	57.64	9.77	44.81	1	55.39
														11.72	10.79	48.59	1	57.88	9.88	45.24	1	55.72
														11.74	10.91	48.87	1	58.12	10	45.67	1	56.05
														11.76	11.03	49.16	1	58.35	10.12	46.11	1	56.38
														11.77	11.14	49.44	1	58.59	10.23	46.55	1	56.71
														11.79	11.27	49.72	1	58.83	10.35	46.99	1	57.04
														11.81	11.39	50.01	1	59.06	10.47	47.43	1	57.37
														11.82	11.51	50.29	1	59.29	10.59	47.87	1	57.7
														11.84	11.63	50.58	1	59.52	10.72	48.32	1	58.02
														11.86	11.76	50.86	1	59.76	10.84	48.76	1	58.35
														11.87	11.88	51.15	1	59.99	10.96	49.21	1	58.68
														11.89	12.01	51.44	1	60.21	11.09	49.66	1	59.01
														11.91	12.14	51.72	1	60.44	11.22	50.11	1	59.34
														11.92	12.26	52.01	1	60.67	11.34	50.57	1	59.66
														11.94	12.39	52.3	1	60.89	11.47	51.02	1	59.99
														11.96	12.53	52.59	1	61.12	11.6	51.48	1	60.31
														11.97	12.66	52.88	1	61.34	11.73	51.93	1	60.64
														11.99	12.79	53.16	1	61.56	11.86	52.39	1	60.96
														12.01	12.92	53.45	1	61.78	12	52.85	1	61.29
														12.03	13.06	53.74	1	62	12.13	53.31	1	61.61
														12.04	13.19	54.03	1	62.22	12.27	53.78	1	61.94
														12.06	13.33	54.32	1	62.43	12.4	54.24	1	62.26
														12.08	13.47	54.61	1	62.65	12.54	54.71	1	62.58
														12.09	13.61	54.91	1	62.86	12.68	55.17	1	62.9
														12.11	13.75	55.2	1	63.07	12.82	55.64	1	63.22
														12.13	13.89	55.49	1	63.29	12.96	56.11	1	63.54
														12.14	14.03	55.78	1	63.5	13.1	56.58	1	63.86
														12.16	14.18	56.07	1	63.7	13.24	57.05	1	64.18
														12.18	14.32	56.36	1	63.91	13.38	57.52	1	64.5
														12.19	14.46	56.65	1	64.12	13.53	57.99	1	64.81
														12.21	14.61	56.95	1	64.32	13.67	58.46	1	65.13
														12.23	14.76	57.24	1	64.53	13.82	58.94	1	65.44
														12.24	14.91	57.53	1	64.73	13.96	59.41	1	65.76
														12.26	15.05	57.83	1	64.93	14.11	59.89	1	66.07
														12.28	15.2	58.12	1	65.13	14.26	60.36	1	66.38
														12.29	15.35	58.41	1	65.33	14.41	60.84	1	66.7
														12.31	15.5	58.7	1	65.52	14.56	61.32	1	67.01
														12.33	15.66	59	1	65.72	14.72	61.8	1	67.31
														12.34	15.81	59.29	1	65.92	14.87	62.27	1	67.62
														12.36	15.96	59.58	1	66.11	15.02	62.75	1	67.93
														12.38	16.12	59.88	1	66.3	15.18	63.23	1	68.23
														12.39	16.27	60.17	1	66.49	15.33	63.71	1	68.54
														12.41	16.43	60.46	1	66.68	15.49	64.19	1	68.84
														12.43	16.58	60.75	1	66.87	15.65	64.67	1	69.14
														12.44	16.74	61.05	1	67.05	15.81	65.15	1	69.44
														12.46	16.9	61.34	1	67.24	15.97	65.63	1	69.74
														12.48	17.06	61.63	1	67.42	16.13	66.11	1	70.04
														12.49	17.22	61.92	1	67.61	16.29	66.59	1	70.34
														12.51	17.38	62.22	1	67.79	16.45	67.08	1	70.63
														12.53	17.54	62.51	1	67.97	16.62	67.56	1	70.93
														12.54	17.7	62.8	1	68.15	16.78	68.04	1	71.22
														12.56	17.86	63.09	1	68.32	16.95	68.52	1	71.51
														12.58	18.03	63.38	1	68.5	17.11	69	1	71.8
														12.59	18.19	63.67	1	68.67	17.28	69.48	1	72.09
														12.61	18.35	63.96	1	68.85	17.45	69.96	1	72.38
														12.63	18.52	64.26	1	69.02	17.62	70.44	1	72.66
														12.64	18.68	64.55	1	69.19	17.78	70.91	1	72.94
														12.66	18.85	64.84	1	69.36	17.96	71.39	1	73.23
														12.68	19.01	65.13	1	69.53	18.13	71.87	1	73.51
														12.69	19.18	65.41	1	69.69	18.3	72.35	1	73.78
														12.71	19.35	65.7	1	69.86	18.47	72.82	1	74.06
														12.73	19.51	65.99	1	70.02	18.65	73.3	1	74.34
														12.74	19.68	66.28	1	70.18	18.82	73.78	1	74.61
														12.76	19.85	66.57	1	70.34	19	74.25	1	74.88
														12.78	20.02	66.85	1	70.5	19.17	74.72	1	75.15
														12.79	20.19	67.14	1	70.66	19.35	75.2	1	75.42
														12.81	20.36	67.43	1	70.82	19.53	75.67	1	75.68
														12.83	20.53	67.71	1	70.97	19.7	76.14	1	75.95
														12.84	20.7	68	1	71.13	19.88	76.61	1	76.21
														12.86	20.87	68.28	1	71.28	20.06	77.08	1	76.47
														12.88	21.04	68.57	1	71.43	20.24	77.54	1	76.73
														12.89	21.21	68.85	1	71.58	20.42	78.01	1	76.98
														12.91	21.39	69.13	1	71.73	20.61	78.47	1	77.24
														12.93	21.56	69.42	1	71.88	20.79	78.94	1	77.49
														12.94	21.73	69.7	1	72.02	20.97	79.4	1	77.74
														12.96	21.9	69.98	1	72.17	21.16	79.86	1	77.99
														12.98	22.08	70.26	1	72.31	21.34	80.32	1	78.23
														12.99	22.25	70.54	1	72.45	21.53	80.77	1	78.47
														13.01	22.42	70.82	1	72.59	21.71	81.23	1	78.72
														13.03	22.6	71.1	1	72.73	21.9	81.68	1	78.95
														13.04	22.77	71.37	1	72.87	22.08	82.14	1	79.19
														13.06	22.95	71.65	1	73	22.27	82.59	1	79.43
														13.08	23.12	71.93	1	73.14	22.46	83.03	1	79.66
														13.09	23.3	72.2	1	73.27	22.65	83.48	1	79.89
														13.11	23.47	72.48	1	73.4	22.84	83.92	1	80.11
														13.13	23.65	72.75	1	73.53	23.03	84.37	1	80.34
														13.14	23.82	73.02	1	73.66	23.22	84.81	1	80.56
														13.16	24	73.29	1	73.79	23.41	85.24	1	80.78
														13.18	24.17	73.56	1	73.92	23.6	85.68	1	81
														13.19	24.35	73.83	1	74.04	23.79	86.11	1	81.22
														13.21	24.52	74.1	1	74.16	23.98	86.54	1	81.43
														13.23	24.7	74.37	1	74.28	24.17	86.97	1	81.64
														13.24	24.88	74.64	1	74.4	24.37	87.4	1	81.85
														13.26	25.05	74.91	1	74.52	24.56	87.82	1	82.05
														13.28	25.23	75.17	1	74.64	24.75	88.24	1	82.25
														13.29	25.4	75.44	1	74.76	24.95	88.66	1	82.45
														13.31	25.58	75.7	1	74.87	25.14	89.07	1	82.65
														13.33	25.76	75.96	1	74.98	25.33	89.49	1	82.85
														13.34	25.93	76.22	1	75.09	25.53	89.9	1	83.04
														13.36	26.11	76.48	1	75.2	25.72	90.3	1	83.23
														13.38	26.28	76.74	1	75.31	25.92	90.71	1	83.42
														13.39	26.46	77	1	75.42	26.11	91.11	1	83.6
														13.41	26.63	77.26	1	75.52	26.31	91.51	1	83.78
														13.43	26.81	77.51	1	75.63	26.5	91.9	1	83.96
														13.44	26.99	77.77	1	75.73	26.7	92.29	1	84.13
														13.46	27.16	78.02	1	75.83	26.9	92.68	1	84.31
														13.48	27.34	78.27	1	75.93	27.09	93.06	1	84.48
														13.49	27.51	78.52	1	76.03	27.29	93.45	1	84.65
														13.51	27.69	78.77	1	76.13	27.48	93.82	1	84.81
														13.53	27.86	79.02	1	76.22	27.68	94.2	1	84.97
														13.54	28.04	79.27	1	76.31	27.88	94.57	1	85.13
														13.56	28.21	79.51	1	76.41	28.07	94.94	1	85.29
														13.58	28.38	79.76	1	76.5	28.27	95.3	1	85.44
														13.59	28.56	80	1	76.59	28.47	95.66	1	85.59
														13.61	28.73	80.24	1	76.67	28.66	96.02	1	85.73
														13.63	28.91	80.48	1	76.76	28.86	96.37	1	85.88
														13.64	29.08	80.72	1	76.84	29.05	96.72	1	86.02
														13.66	29.25	80.96	1	76.93	29.25	97.07	1	86.16
														13.68	29.42	81.2	1	77.01	29.45	97.41	1	86.29
														13.69	29.6	81.43	1	77.09	29.64	97.74	1	86.42
														13.71	29.77	81.67	1	77.17	29.84	98.08	1	86.55
														13.73	29.94	81.9	1	77.24	30.03	98.41	1	86.68
														13.74	30.11	82.13	1	77.32	30.23	98.73	1	86.8
														13.76	30.28	82.36	1	77.39	30.42	99.05	1	86.92
														13.78	30.45	82.58	1	77.46	30.62	99.37	1	87.04
														13.79	30.62	82.81	1	77.54	30.81	99.68	1	87.15
														13.81	30.79	83.03	1	77.6	31.01	99.99	1	87.26
														13.83	30.96	83.26	1	77.67	31.2	100.29	1	87.37
														13.84	31.13	83.48	1	77.74	31.39	100.59	1	87.47
														13.86	31.3	83.7	1	77.8	31.59	100.89	1	87.57
														13.88	31.47	83.92	1	77.87	31.78	101.18	1	87.67
														13.89	31.63	84.13	1	77.93	31.97	101.46	1	87.76
														13.91	31.8	84.35	1	77.99	32.16	101.75	1	87.85
														13.93	31.97	84.56	1	78.05	32.36	102.02	1	87.94
														13.94	32.13	84.77	1	78.1	32.55	102.29	1	88.03
														13.96	32.3	84.98	1	78.16	32.74	102.56	1	88.11
														13.98	32.46	85.19	1	78.21	32.93	102.82	1	88.19
														13.99	32.63	85.39	1	78.26	33.12	103.08	1	88.26
														14.01	32.79	85.6	1	78.32	33.31	103.33	1	88.33
														14.03	32.95	85.8	1	78.36	33.49	103.58	1	88.4
														14.04	33.12	86	1	78.41	33.68	103.82	1	88.47
														14.06	33.28	86.2	1	78.46	33.87	104.06	1	88.53
														14.08	33.44	86.4	1	78.5	34.06	104.29	1	88.59
														14.09	33.6	86.59	1	78.54	34.24	104.52	1	88.64
														14.11	33.76	86.79	1	78.59	34.43	104.75	1	88.69
														14.13	33.92	86.98	1	78.63	34.61	104.96	1	88.74
														14.14	34.08	87.17	1	78.66	34.79	105.18	1	88.79
														14.16	34.24	87.35	1	78.7	34.98	105.38	1	88.83
														14.18	34.39	87.54	1	78.73	35.16	105.59	1	88.87
														14.19	34.55	87.72	1	78.77	35.34	105.78	1	88.9
														14.21	34.71	87.9	1	78.8	35.52	105.97	1	88.93
														14.23	34.86	88.08	1	78.83	35.7	106.16	1	88.96
														14.24	35.01	88.26	1	78.86	35.88	106.34	1	88.99
														14.26	35.17	88.44	1	78.88	36.06	106.52	1	89.01
														14.28	35.32	88.61	1	78.91	36.23	106.69	1	89.03
														14.29	35.47	88.78	1	78.93	36.41	106.85	1	89.04
														14.31	35.62	88.95	1	78.95	36.58	107.01	1	89.05
														14.33	35.77	89.12	1	78.98	36.76	107.17	1	89.06
														14.34	35.92	89.28	1	78.99	36.93	107.32	1	89.07
														14.36	36.07	89.44	1	79.01	37.1	107.46	1	89.07
														14.38	36.22	89.61	1	79.03	37.27	107.6	1	89.07
														14.39	36.37	89.76	1	79.04	37.44	107.73	1	89.06
														14.41	36.51	89.92	1	79.05	37.61	107.86	1	89.05
														14.43	36.66	90.07	1	79.06	37.78	107.98	1	89.04
														14.44	36.8	90.23	1	79.07	37.94	108.09	1	89.03
														14.46	36.94	90.38	1	79.08	38.11	108.2	1	89.01
														14.48	37.08	90.52	1	79.08	38.27	108.31	1	88.99
														14.49	37.23	90.67	1	79.09	38.43	108.4	1	88.96
														14.51	37.37	90.81	1	79.09	38.59	108.5	1	88.93
														14.53	37.5	90.95	1	79.09	38.75	108.58	1	88.9
														14.54	37.64	91.09	1	79.09	38.91	108.67	1	88.87
														14.56	37.78	91.22	1	79.09	39.07	108.74	1	88.83
														14.58	37.92	91.36	1	79.08	39.23	108.81	1	88.79
														14.59	38.05	91.49	1	79.08	39.38	108.88	1	88.74
														14.61	38.18	91.62	1	79.07	39.53	108.93	1	88.69
														14.63	38.32	91.74	1	79.06	39.68	108.99	1	88.64
														14.64	38.45	91.87	1	79.05	39.83	109.03	1	88.59
														14.66	38.58	91.99	1	79.04	39.98	109.07	1	88.53
														14.68	38.71	92.1	1	79.02	40.13	109.11	1	88.47
														14.69	38.84	92.22	1	79.01	40.28	109.14	1	88.4
														14.71	38.96	92.33	1	78.99	40.42	109.16	1	88.33
														14.73	39.09	92.44	1	78.97	40.56	109.18	1	88.26
														14.74	39.21	92.55	1	78.95	40.7	109.19	1	88.19
														14.76	39.34	92.66	1	78.93	40.84	109.2	1	88.11
														14.78	39.46	92.76	1	78.9	40.98	109.2	1	88.03
														14.79	39.58	92.86	1	78.88	41.12	109.19	1	87.94
														14.81	39.7	92.96	1	78.85	41.25	109.18	1	87.85
														14.83	39.82	93.06	1	78.82	41.39	109.17	1	87.76
														14.84	39.94	93.15	1	78.79	41.52	109.14	1	87.67
														14.86	40.05	93.24	1	78.76	41.65	109.11	1	87.57
														14.88	40.17	93.33	1	78.72	41.78	109.08	1	87.47
														14.89	40.28	93.41	1	78.68	41.9	109.04	1	87.37
														14.91	40.39	93.49	1	78.65	42.03	108.99	1	87.26
														14.93	40.5	93.57	1	78.61	42.15	108.94	1	87.15
														14.94	40.61	93.65	1	78.57	42.27	108.89	1	87.04
														14.96	40.72	93.72	1	78.52	42.39	108.82	1	86.92
														14.98	40.83	93.79	1	78.48	42.51	108.75	1	86.8
														14.99	40.93	93.86	1	78.43	42.62	108.68	1	86.68
														15.01	41.04	93.92	1	78.38	42.74	108.6	1	86.55
														15.03	41.14	93.98	1	78.33	42.85	108.51	1	86.42
														15.04	41.24	94.04	1	78.28	42.96	108.42	1	86.29
														15.06	41.34	94.1	1	78.23	43.06	108.32	1	86.16
														15.08	41.44	94.15	1	78.17	43.17	108.22	1	86.02
														15.09	41.53	94.2	1	78.12	43.27	108.11	1	85.88
														15.11	41.63	94.25	1	78.06	43.38	108	1	85.74
														15.13	41.72	94.3	1	78	43.48	107.88	1	85.59
														15.14	41.81	94.34	1	77.93	43.57	107.75	1	85.44
														15.16	41.9	94.37	1	77.87	43.67	107.62	1	85.29
														15.18	41.99	94.41	1	77.8	43.76	107.48	1	85.13
														15.19	42.08	94.44	1	77.74	43.86	107.34	1	84.97
														15.21	42.17	94.47	1	77.67	43.95	107.19	1	84.81
														15.23	42.25	94.5	1	77.6	44.03	107.04	1	84.65
														15.24	42.33	94.52	1	77.52	44.12	106.88	1	84.48
														15.26	42.41	94.54	1	77.45	44.2	106.72	1	84.31
														15.28	42.49	94.56	1	77.37	44.29	106.55	1	84.14
														15.29	42.57	94.57	1	77.3	44.36	106.37	1	83.96
														15.31	42.65	94.58	1	77.22	44.44	106.19	1	83.78
														15.33	42.72	94.59	1	77.13	44.52	106.01	1	83.6
														15.34	42.79	94.59	1	77.05	44.59	105.82	1	83.42
														15.36	42.87	94.59	1	76.97	44.66	105.62	1	83.23
														15.38	42.94	94.59	1	76.88	44.73	105.42	1	83.04
														15.39	43	94.59	1	76.79	44.8	105.21	1	82.85
														15.41	43.07	94.58	1	76.7	44.86	105	1	82.65
														15.43	43.13	94.56	1	76.61	44.92	104.78	1	82.46
														15.44	43.2	94.55	1	76.51	44.98	104.56	1	82.26
														15.46	43.26	94.53	1	76.42	45.04	104.33	1	82.05
														15.48	43.31	94.51	1	76.32	45.1	104.1	1	81.85
														15.49	43.37	94.48	1	76.22	45.15	103.86	1	81.64
														15.51	43.43	94.45	1	76.12	45.2	103.62	1	81.43
														15.53	43.48	94.42	1	76.02	45.25	103.38	1	81.22
														15.54	43.53	94.38	1	75.91	45.3	103.12	1	81
														15.56	43.58	94.34	1	75.8	45.34	102.87	1	80.78
														15.58	43.63	94.3	1	75.7	45.38	102.61	1	80.56
														15.59	43.67	94.26	1	75.59	45.42	102.34	1	80.34
														15.61	43.72	94.21	1	75.47	45.46	102.07	1	80.12
														15.63	43.76	94.15	1	75.36	45.49	101.79	1	79.89
														15.64	43.8	94.1	1	75.24	45.53	101.51	1	79.66
														15.66	43.84	94.04	1	75.13	45.56	101.23	1	79.43
														15.68	43.87	93.97	1	75.01	45.58	100.94	1	79.19
														15.69	43.91	93.9	1	74.89	45.61	100.64	1	78.96
														15.71	43.94	93.83	1	74.76	45.63	100.34	1	78.72
														15.73	43.97	93.76	1	74.64	45.65	100.04	1	78.48
														15.74	44	93.68	1	74.51	45.67	99.73	1	78.23
														15.76	44.03	93.6	1	74.38	45.69	99.42	1	77.99
														15.78	44.05	93.51	1	74.25	45.7	99.11	1	77.74
														15.79	44.07	93.42	1	74.12	45.72	98.79	1	77.49
														15.81	44.09	93.33	1	73.99	45.73	98.46	1	77.24
														15.83	44.11	93.23	1	73.85	45.73	98.13	1	76.98
														15.84	44.13	93.13	1	73.71	45.74	97.8	1	76.73
														15.86	44.14	93.03	1	73.57	45.74	97.46	1	76.47
														15.88	44.15	92.92	1	73.43	45.74	97.12	1	76.21
														15.89	44.16	92.81	1	73.29	45.74	96.78	1	75.95
														15.91	44.17	92.69	1	73.14	45.73	96.43	1	75.68
														15.93	44.17	92.57	1	72.99	45.73	96.08	1	75.42
														15.94	44.18	92.45	1	72.84	45.72	95.72	1	75.15
														15.96	44.18	92.32	1	72.69	45.71	95.36	1	74.88
														15.98	44.17	92.19	1	72.54	45.69	95	1	74.61
														15.99	44.17	92.05	1	72.39	45.67	94.63	1	74.34
														16.01	44.17	91.92	1	72.23	45.66	94.26	1	74.06
														16.03	44.16	91.77	1	72.07	45.64	93.89	1	73.79
														16.04	44.15	91.63	1	71.91	45.61	93.51	1	73.51
														16.06	44.13	91.47	1	71.75	45.59	93.13	1	73.23
														16.08	44.12	91.32	1	71.58	45.56	92.75	1	72.95
														16.09	44.1	91.16	1	71.42	45.53	92.36	1	72.66
														16.11	44.08	91	1	71.25	45.5	91.97	1	72.38
														16.13	44.06	90.83	1	71.08	45.46	91.57	1	72.09
														16.14	44.04	90.66	1	70.91	45.42	91.18	1	71.8
														16.16	44.01	90.49	1	70.74	45.38	90.78	1	71.51
														16.18	43.99	90.31	1	70.56	45.34	90.37	1	71.22
														16.19	43.96	90.13	1	70.39	45.3	89.97	1	70.93
														16.21	43.92	89.95	1	70.21	45.25	89.56	1	70.64
														16.23	43.89	89.76	1	70.03	45.2	89.14	1	70.34
														16.24	43.85	89.57	1	69.85	45.15	88.73	1	70.04
														16.26	43.82	89.37	1	69.66	45.1	88.31	1	69.75
														16.28	43.78	89.18	1	69.48	45.04	87.89	1	69.45
														16.29	43.73	88.97	1	69.29	44.99	87.47	1	69.14
														16.31	43.69	88.77	1	69.11	44.93	87.04	1	68.84
														16.33	43.64	88.56	1	68.92	44.87	86.62	1	68.54
														16.34	43.6	88.35	1	68.72	44.8	86.19	1	68.24
														16.36	43.55	88.13	1	68.53	44.74	85.75	1	67.93
														16.38	43.49	87.91	1	68.34	44.67	85.32	1	67.62
														16.39	43.44	87.69	1	68.14	44.6	84.88	1	67.32
														16.41	43.39	87.47	1	67.94	44.52	84.44	1	67.01
														16.43	43.33	87.24	1	67.75	44.45	84	1	66.7
														16.44	43.27	87.01	1	67.54	44.37	83.56	1	66.38
														16.46	43.21	86.77	1	67.34	44.29	83.11	1	66.07
														16.48	43.14	86.53	1	67.14	44.21	82.66	1	65.76
														16.49	43.08	86.29	1	66.93	44.13	82.21	1	65.45
														16.51	43.01	86.05	1	66.73	44.04	81.76	1	65.13
														16.53	42.94	85.8	1	66.52	43.95	81.31	1	64.81
														16.54	42.87	85.55	1	66.31	43.86	80.85	1	64.5
														16.56	42.8	85.3	1	66.1	43.77	80.4	1	64.18
														16.58	42.73	85.04	1	65.89	43.68	79.94	1	63.86
														16.59	42.65	84.78	1	65.68	43.58	79.48	1	63.54
														16.61	42.57	84.52	1	65.46	43.48	79.02	1	63.22
														16.63	42.5	84.25	1	65.24	43.38	78.55	1	62.9
														16.64	42.41	83.99	1	65.03	43.28	78.09	1	62.58
														16.66	42.33	83.72	1	64.81	43.18	77.62	1	62.26
														16.68	42.25	83.44	1	64.59	43.07	77.16	1	61.94
														16.69	42.16	83.17	1	64.37	42.97	76.69	1	61.61
														16.71	42.07	82.89	1	64.14	42.86	76.22	1	61.29
														16.73	41.99	82.6	1	63.92	42.74	75.75	1	60.97
														16.74	41.89	82.32	1	63.7	42.63	75.28	1	60.64
														16.76	41.8	82.03	1	63.47	42.52	74.8	1	60.32
														16.78	41.71	81.74	1	63.24	42.4	74.33	1	59.99
														16.79	41.61	81.45	1	63.01	42.28	73.86	1	59.66
														16.81	41.52	81.16	1	62.78	42.16	73.38	1	59.34
														16.83	41.42	80.86	1	62.55	42.04	72.91	1	59.01
														16.85	41.32	80.56	1	62.32	41.91	72.43	1	58.68
														16.86	41.22	80.25	1	62.09	41.79	71.95	1	58.35
														16.88	41.11	79.95	1	61.85	41.66	71.47	1	58.03
														16.9	41.01	79.64	1	61.62	41.53	71	1	57.7
														16.91	40.9	79.33	1	61.38	41.4	70.52	1	57.37
														16.93	40.79	79.02	1	61.14	41.26	70.04	1	57.04
														16.95	40.68	78.7	1	60.9	41.13	69.56	1	56.71
														16.96	40.57	78.39	1	60.66	40.99	69.08	1	56.38
														16.98	40.46	78.07	1	60.42	40.86	68.6	1	56.05
														17	40.35	77.75	1	60.18	40.72	68.12	1	55.72
														17.01	40.23	77.42	1	59.94	40.57	67.64	1	55.39
														17.03	40.12	77.1	1	59.69	40.43	67.16	1	55.06
														17.05	40	76.77	1	59.45	40.29	66.68	1	54.73
														17.06	39.88	76.44	1	59.2	40.14	66.2	1	54.4
														17.08	39.76	76.1	1	58.96	40	65.71	1	54.07
														17.1	39.64	75.77	1	58.71	39.85	65.23	1	53.74
														17.11	39.52	75.43	1	58.46	39.7	64.75	1	53.41
														17.13	39.39	75.09	1	58.21	39.54	64.27	1	53.08
														17.15	39.27	74.75	1	57.96	39.39	63.79	1	52.75
														17.16	39.14	74.41	1	57.71	39.24	63.31	1	52.43
														17.18	39.01	74.07	1	57.46	39.08	62.83	1	52.1
														17.2	38.88	73.72	1	57.2	38.92	62.36	1	51.77
														17.21	38.75	73.37	1	56.95	38.77	61.88	1	51.44
														17.23	38.62	73.02	1	56.7	38.61	61.4	1	51.11
														17.25	38.49	72.67	1	56.44	38.45	60.92	1	50.78
														17.26	38.35	72.31	1	56.19	38.28	60.44	1	50.45
														17.28	38.22	71.96	1	55.93	38.12	59.97	1	50.12
														17.3	38.08	71.6	1	55.67	37.96	59.49	1	49.8
														17.31	37.95	71.24	1	55.41	37.79	59.02	1	49.47
														17.33	37.81	70.88	1	55.15	37.62	58.54	1	49.14
														17.35	37.67	70.52	1	54.89	37.45	58.07	1	48.82
														17.36	37.53	70.15	1	54.63	37.28	57.6	1	48.49
														17.38	37.38	69.78	1	54.37	37.11	57.13	1	48.16
														17.4	37.24	69.42	1	54.11	36.94	56.66	1	47.84
														17.41	37.1	69.05	1	53.85	36.77	56.19	1	47.51
														17.43	36.95	68.68	1	53.58	36.6	55.72	1	47.19
														17.45	36.81	68.3	1	53.32	36.42	55.25	1	46.87
														17.46	36.66	67.93	1	53.06	36.25	54.78	1	46.54
														17.48	36.51	67.55	1	52.79	36.07	54.32	1	46.22
														17.5	36.36	67.18	1	52.53	35.89	53.85	1	45.9
														17.51	36.21	66.8	1	52.26	35.71	53.39	1	45.58
														17.53	36.06	66.42	1	51.99	35.53	52.93	1	45.26
														17.55	35.91	66.04	1	51.73	35.35	52.47	1	44.94
														17.56	35.76	65.66	1	51.46	35.17	52.01	1	44.62
														17.58	35.6	65.27	1	51.19	34.99	51.55	1	44.3
														17.6	35.45	64.89	1	50.92	34.81	51.1	1	43.98
														17.61	35.29	64.5	1	50.65	34.62	50.64	1	43.66
														17.63	35.13	64.12	1	50.38	34.44	50.19	1	43.34
														17.65	34.98	63.73	1	50.11	34.26	49.74	1	43.03
														17.66	34.82	63.34	1	49.84	34.07	49.29	1	42.71
														17.68	34.66	62.95	1	49.57	33.88	48.84	1	42.4
														17.7	34.5	62.56	1	49.3	33.7	48.39	1	42.09
														17.71	34.34	62.16	1	49.03	33.51	47.95	1	41.77
														17.73	34.18	61.77	1	48.76	33.32	47.5	1	41.46
														17.75	34.02	61.37	1	48.48	33.13	47.06	1	41.15
														17.76	33.85	60.98	1	48.21	32.94	46.62	1	40.84
														17.78	33.69	60.58	1	47.94	32.75	46.18	1	40.53
														17.8	33.53	60.18	1	47.66	32.56	45.75	1	40.22
														17.81	33.36	59.79	1	47.39	32.37	45.31	1	39.91
														17.83	33.19	59.39	1	47.12	32.18	44.88	1	39.61
														17.85	33.03	58.99	1	46.84	31.99	44.45	1	39.3
														17.86	32.86	58.59	1	46.57	31.79	44.02	1	39
														17.88	32.69	58.18	1	46.29	31.6	43.59	1	38.69
														17.9	32.52	57.78	1	46.02	31.41	43.17	1	38.39
														17.91	32.36	57.38	1	45.74	31.22	42.74	1	38.09
														17.93	32.19	56.97	1	45.47	31.02	42.32	1	37.79
														17.95	32.02	56.57	1	45.19	30.83	41.9	1	37.49
														17.96	31.84	56.16	1	44.92	30.63	41.49	1	37.19
														17.98	31.67	55.76	1	44.64	30.44	41.07	1	36.89
														18	31.5	55.35	1	44.36	30.24	40.66	1	36.6
														18.01	31.33	54.95	1	44.09	30.05	40.25	1	36.3
														18.03	31.16	54.54	1	43.81	29.85	39.84	1	36.01
														18.05	30.98	54.13	1	43.54	29.66	39.44	1	35.71
														18.06	30.81	53.72	1	43.26	29.46	39.03	1	35.42
														18.08	30.63	53.31	1	42.98	29.26	38.63	1	35.13
														18.1	30.46	52.9	1	42.71	29.07	38.23	1	34.84
														18.11	30.28	52.49	1	42.43	28.87	37.83	1	34.55
														18.13	30.11	52.08	1	42.15	28.68	37.44	1	34.27
														18.15	29.93	51.67	1	41.88	28.48	37.05	1	33.98
														18.16	29.75	51.26	1	41.6	28.28	36.66	1	33.69
														18.18	29.58	50.85	1	41.32	28.09	36.27	1	33.41
														18.2	29.4	50.44	1	41.05	27.89	35.88	1	33.13
														18.21	29.22	50.03	1	40.77	27.7	35.5	1	32.85
														18.23	29.04	49.62	1	40.5	27.5	35.12	1	32.57
														18.25	28.86	49.21	1	40.22	27.3	34.74	1	32.29
														18.26	28.68	48.8	1	39.94	27.11	34.36	1	32.01
														18.28	28.5	48.38	1	39.67	26.91	33.99	1	31.74
														18.3	28.33	47.97	1	39.39	26.71	33.62	1	31.46
														18.31	28.15	47.56	1	39.12	26.52	33.25	1	31.19
														18.33	27.97	47.15	1	38.84	26.32	32.88	1	30.92
														18.35	27.78	46.74	1	38.56	26.13	32.52	1	30.64
														18.36	27.6	46.32	1	38.29	25.93	32.16	1	30.38
														18.38	27.42	45.91	1	38.01	25.74	31.8	1	30.11
														18.4	27.24	45.5	1	37.74	25.54	31.44	1	29.84
														18.41	27.06	45.09	1	37.47	25.35	31.09	1	29.58
														18.43	26.88	44.68	1	37.19	25.15	30.74	1	29.31
														18.45	26.7	44.27	1	36.92	24.96	30.39	1	29.05
														18.46	26.51	43.86	1	36.64	24.77	30.04	1	28.79
														18.48	26.33	43.44	1	36.37	24.57	29.7	1	28.53
														18.5	26.15	43.03	1	36.1	24.38	29.36	1	28.27
														18.51	25.97	42.62	1	35.82	24.19	29.02	1	28.01
														18.53	25.79	42.21	1	35.55	24	28.68	1	27.76
														18.55	25.6	41.8	1	35.28	23.8	28.35	1	27.5
														18.56	25.42	41.4	1	35.01	23.61	28.02	1	27.25
														18.58	25.24	40.99	1	34.74	23.42	27.69	1	27
														18.6	25.06	40.58	1	34.47	23.23	27.36	1	26.75
														18.61	24.87	40.17	1	34.2	23.04	27.04	1	26.5
														18.63	24.69	39.76	1	33.93	22.85	26.72	1	26.25
														18.65	24.51	39.36	1	33.66	22.66	26.4	1	26.01
														18.66	24.32	38.95	1	33.39	22.47	26.09	1	25.76
														18.68	24.14	38.55	1	33.12	22.29	25.77	1	25.52
														18.7	23.96	38.14	1	32.85	22.1	25.46	1	25.28
														18.71	23.78	37.74	1	32.58	21.91	25.16	1	25.04
														18.73	23.59	37.33	1	32.31	21.73	24.85	1	24.8
														18.75	23.41	36.93	1	32.05	21.54	24.55	1	24.56
														18.76	23.23	36.53	1	31.78	21.36	24.25	1	24.33
														18.78	23.05	36.13	1	31.52	21.17	23.95	1	24.09
														18.8	22.86	35.72	1	31.25	20.99	23.66	1	23.86
														18.81	22.68	35.32	1	30.99	20.8	23.36	1	23.63
														18.83	22.5	34.93	1	30.72	20.62	23.07	1	23.4
														18.85	22.32	34.53	1	30.46	20.44	22.79	1	23.17
														18.86	22.14	34.13	1	30.2	20.26	22.5	1	22.94
														18.88	21.96	33.73	1	29.94	20.08	22.22	1	22.72
														18.9	21.77	33.34	1	29.67	19.9	21.94	1	22.5
														18.91	21.59	32.94	1	29.41	19.72	21.66	1	22.27
														18.93	21.41	32.55	1	29.15	19.54	21.39	1	22.05
														18.95	21.23	32.16	1	28.89	19.36	21.12	1	21.83
														18.96	21.05	31.77	1	28.64	19.19	20.85	1	21.62
														18.98	20.87	31.38	1	28.38	19.01	20.58	1	21.4
														19	20.69	30.99	1	28.12	18.83	20.32	1	21.19
														19.01	20.51	30.6	1	27.87	18.66	20.06	1	20.97
														19.03	20.33	30.21	1	27.61	18.49	19.8	1	20.76
														19.05	20.16	29.83	1	27.36	18.31	19.54	1	20.55
														19.06	19.98	29.44	1	27.1	18.14	19.29	1	20.34
														19.08	19.8	29.06	1	26.85	17.97	19.04	1	20.13
														19.1	19.62	28.68	1	26.6	17.8	18.79	1	19.93
														19.11	19.45	28.3	1	26.35	17.63	18.54	1	19.72
														19.13	19.27	27.92	1	26.09	17.46	18.3	1	19.52
														19.15	19.09	27.54	1	25.85	17.29	18.06	1	19.32
														19.16	18.92	27.16	1	25.6	17.12	17.82	1	19.12
														19.18	18.74	26.79	1	25.35	16.96	17.58	1	18.92
														19.2	18.57	26.41	1	25.1	16.79	17.35	1	18.73
														19.21	18.39	26.04	1	24.86	16.63	17.12	1	18.53
														19.23	18.22	25.67	1	24.61	16.46	16.89	1	18.34
														19.25	18.04	25.3	1	24.37	16.3	16.66	1	18.14
														19.26	17.87	24.94	1	24.12	16.14	16.44	1	17.95
														19.28	17.7	24.57	1	23.88	15.98	16.21	1	17.76
														19.3	17.53	24.21	1	23.64	15.82	15.99	1	17.58
														19.31	17.35	23.84	1	23.4	15.66	15.78	1	17.39
														19.33	17.18	23.48	1	23.16	15.5	15.56	1	17.21
														19.35	17.01	23.12	1	22.92	15.35	15.35	1	17.02
														19.36	16.84	22.77	1	22.69	15.19	15.14	1	16.84
														19.38	16.68	22.41	1	22.45	15.03	14.93	1	16.66
														19.4	16.51	22.06	1	22.22	14.88	14.73	1	16.48
														19.41	16.34	21.71	1	21.98	14.73	14.52	1	16.3
														19.43	16.17	21.36	1	21.75	14.58	14.32	1	16.13
														19.45	16.01	21.01	1	21.52	14.42	14.12	1	15.95
														19.46	15.84	20.66	1	21.29	14.27	13.93	1	15.78
														19.48	15.68	20.32	1	21.06	14.12	13.73	1	15.61
														19.5	15.51	19.97	1	20.84	13.98	13.54	1	15.44
														19.51	15.35	19.63	1	20.61	13.83	13.35	1	15.27
														19.53	15.18	19.3	1	20.38	13.68	13.16	1	15.1
														19.55	15.02	18.96	1	20.16	13.54	12.98	1	14.94
														19.56	14.86	18.63	1	19.94	13.39	12.8	1	14.77
														19.58	14.7	18.29	1	19.72	13.25	12.62	1	14.61
														19.6	14.54	17.96	1	19.5	13.11	12.44	1	14.45
														19.61	14.38	17.64	1	19.28	12.97	12.26	1	14.29
														19.63	14.22	17.31	1	19.06	12.83	12.09	1	14.13
														19.65	14.07	16.99	1	18.84	12.69	11.91	1	13.97
														19.66	13.91	16.67	1	18.63	12.55	11.74	1	13.81
														19.68	13.76	16.35	1	18.42	12.41	11.58	1	13.66
														19.7	13.6	16.03	1	18.2	12.28	11.41	1	13.51
														19.71	13.45	15.72	1	17.99	12.14	11.25	1	13.35
														19.73	13.29	15.4	1	17.78	12.01	11.08	1	13.2
														19.75	13.14	15.09	1	17.58	11.88	10.92	1	13.05
														19.76	12.99	14.79	1	17.37	11.74	10.77	1	12.91
														19.78	12.84	14.48	1	17.16	11.61	10.61	1	12.76
														19.8	12.69	14.18	1	16.96	11.48	10.46	1	12.61
														19.81	12.55	13.88	1	16.76	11.35	10.3	1	12.47
														19.83	12.4	13.58	1	16.56	11.23	10.15	1	12.33
														19.85	12.25	13.29	1	16.36	11.1	10.01	1	12.19
														19.86	12.11	13	1	16.16	10.97	9.86	1	12.05
														19.88	11.96	12.71	1	15.96	10.85	9.72	1	11.91
														19.9	11.82	12.42	1	15.77	10.73	9.57	1	11.77
														19.91	11.68	12.14	1	15.58	10.6	9.43	1	11.64
														19.93	11.54	11.86	1	15.39	10.48	9.29	1	11.5
														19.95	11.4	11.58	1	15.2	10.36	9.16	1	11.37
														19.96	11.26	11.3	1	15.01	10.24	9.02	1	11.24
														19.98	11.12	11.03	1	14.82	10.12	8.89	1	11.11
														20	10.99	10.76	1	14.64	10.01	8.76	1	10.98
														20.01	10.85	10.49	1	14.45	9.89	8.63	1	10.85
														20.03	10.72	10.23	1	14.27	9.78	8.5	1	10.72
														20.05	10.59	9.97	1	14.09	9.66	8.37	1	10.6
														20.06	10.45	9.71	1	13.91	9.55	8.25	1	10.47
														20.08	10.32	9.45	1	13.74	9.44	8.13	1	10.35
														20.1	10.19	9.2	1	13.56	9.33	8.01	1	10.23
														20.11	10.07	8.95	1	13.39	9.22	7.89	1	10.11
														20.13	9.94	8.7	1	13.22	9.11	7.77	1	9.99
														20.15	9.81	8.46	1	13.05	9	7.65	1	9.87
														20.16	9.69	8.21	1	12.88	8.89	7.54	1	9.76
														20.18	9.57	7.98	1	12.71	8.79	7.43	1	9.64
														20.2	9.44	7.74	1	12.55	8.68	7.32	1	9.53
														20.21	9.32	7.5	1	12.38	8.58	7.21	1	9.41
														20.23	9.2	7.27	1	12.22	8.48	7.1	1	9.3
														20.25	9.08	7.05	1	12.06	8.37	6.99	1	9.19
														20.26	8.96	6.82	1	11.9	8.27	6.89	1	9.08
														20.28	8.85	6.6	1	11.74	8.17	6.78	1	8.97
														20.3	8.73	6.38	1	11.58	8.07	6.68	1	8.86
														20.31	8.62	6.16	1	11.43	7.98	6.58	1	8.76
														20.33	8.5	5.94	1	11.28	7.88	6.48	1	8.65
														20.35	8.39	5.73	1	11.13	7.78	6.39	1	8.55
														20.36	8.28	5.52	1	10.98	7.69	6.29	1	8.45
														20.38	8.17	5.31	1	10.83	7.59	6.2	1	8.34
														20.4	8.06	5.11	1	10.68	7.5	6.1	1	8.24
														20.41	7.95	4.91	1	10.53	7.41	6.01	1	8.14
														20.43	7.84	4.71	1	10.39	7.32	5.92	1	8.05
														20.45	7.73	4.51	1	10.25	7.23	5.83	1	7.95
														20.46	7.63	4.31	1	10.11	7.14	5.74	1	7.85
														20.48	7.53	4.12	1	9.97	7.05	5.66	1	7.76
														20.5	7.42	3.93	1	9.83	6.96	5.57	1	7.66
														20.51	7.32	3.74	1	9.69	6.88	5.49	1	7.57
														20.53	7.22	3.56	1	9.56	6.79	5.41	1	7.48
														20.55	7.12	3.38	1	9.42	6.71	5.33	1	7.39
														20.56	7.02	3.2	1	9.29	6.63	5.25	1	7.3
														20.58	6.92	3.02	1	9.16	6.54	5.17	1	7.21
														20.6	6.82	2.85	1	9.03	6.46	5.09	1	7.12
														20.61	6.73	2.67	1	8.9	6.38	5.01	1	7.03
														20.63	6.63	2.5	1	8.77	6.3	4.94	1	6.95
														20.65	6.54	2.34	1	8.65	6.22	4.87	1	6.86
														20.66	6.44	2.17	1	8.52	6.15	4.79	1	6.78
														20.68	6.35	2.01	1	8.4	6.07	4.72	1	6.7
														20.7	6.26	1.85	1	8.28	5.99	4.65	1	6.62
														20.71	6.17	1.69	1	8.16	5.92	4.58	1	6.53
														20.73	6.08	1.53	1	8.04	5.84	4.51	1	6.45
														20.75	5.99	1.38	1	7.92	5.77	4.45	1	6.38
														20.76	5.9	1.23	1	7.81	5.7	4.38	1	6.3
														20.78	5.82	1.08	1	7.69	5.62	4.32	1	6.22
														20.8	5.73	1	1	7.58	5.55	4.25	1	6.14
														20.81	5.64	1	1	7.47	5.48	4.19	1	6.07
														20.83	5.56	1	1	7.36	5.41	4.13	1	6
														20.85	5.48	1	1	7.25	5.35	4.07	1	5.92
														20.86	5.39	1	1	7.14	5.28	4.01	1	5.85
														20.88	5.31	1	1	7.03	5.21	3.95	1	5.78
														20.9	5.23	1	1	6.93	5.15	3.89	1	5.71
														20.91	5.15	1	1	6.82	5.08	3.84	1	5.64
														20.93	5.08	1	1	6.72	5.02	3.78	1	5.57
														20.95	5	1	1	6.62	4.95	3.73	1	5.5
														20.96	4.92	1	1	6.52	4.89	3.67	1	5.43
														20.98	4.84	1	1	6.42	4.83	3.62	1	5.37
														21	4.77	1	1	6.32	4.77	3.57	1	5.3
														21.01	4.7	1	1	6.23	4.71	3.52	1	5.24
														21.03	4.62	1	1	6.13	4.65	3.47	1	5.17
														21.05	4.55	1	1	6.04	4.59	3.42	1	5.11
														21.06	4.48	1	1	5.94	4.53	3.37	1	5.05
														21.08	4.41	1	1	5.85	4.47	3.32	1	4.98
														21.1	4.34	1	1	5.76	4.42	3.27	1	4.92
														21.11	4.27	1	1	5.67	4.36	3.23	1	4.86
														21.13	4.2	1	1	5.58	4.31	3.18	1	4.8
														21.15	4.13	1	1	5.5	4.25	3.14	1	4.75
														21.16	4.07	1	1	5.41	4.2	3.1	1	4.69
														21.18	4	1	1	5.33	4.15	3.05	1	4.63
														21.2	3.94	1	1	5.24	4.09	3.01	1	4.57
														21.21	3.87	1	1	5.16	4.04	2.97	1	4.52
														21.23	3.81	1	1	5.08	3.99	2.93	1	4.46
														21.25	3.75	1	1	5	3.94	2.89	1	4.41
														21.26	3.68	1	1	4.92	3.89	2.85	1	4.36
														21.28	3.62	1	1	4.84	3.84	2.81	1	4.3
														21.3	3.56	1	1	4.77	3.8	2.77	1	4.25
														21.31	3.5	1	1	4.69	3.75	2.74	1	4.2
														21.33	3.45	1	1	4.62	3.7	2.7	1	4.15
														21.35	3.39	1	1	4.54	3.66	2.67	1	4.1
														21.36	3.33	1	1	4.47	3.61	2.63	1	4.05
														21.38	3.27	1	1	4.4	3.57	2.6	1	4
														21.4	3.22	1	1	4.33	3.52	2.56	1	3.95
														21.41	3.16	1	1	4.26	3.48	2.53	1	3.91
														21.43	3.11	1	1	4.19	3.44	2.5	1	3.86
														21.45	3.06	1	1	4.13	3.39	2.47	1	3.82
														21.46	3	1	1	4.06	3.35	2.43	1	3.77
														21.48	2.95	1	1	4	3.31	2.4	1	3.73
														21.5	2.9	1	1	3.93	3.27	2.37	1	3.68
														21.51	2.85	1	1	3.87	3.23	2.34	1	3.64
														21.53	2.8	1	1	3.81	3.19	2.32	1	3.59
														21.55	2.75	1	1	3.75	3.15	2.29	1	3.55
														21.56	2.7	1	1	3.69	3.12	2.26	1	3.51
														21.58	2.66	1	1	3.63	3.08	2.23	1	3.47
														21.6	2.61	1	1	3.57	3.04	2.21	1	3.43
														21.62	2.56	1	1	3.52	3	2.18	1	3.39
														21.63	2.52	1	1	3.46	2.97	2.15	1	3.35
														21.65	2.47	1	1	3.41	2.93	2.13	1	3.31
														21.67	2.43	1	1	3.35	2.9	2.1	1	3.27
														21.68	2.39	1	1	3.3	2.86	2.08	1	3.24
														21.7	2.34	1	1	3.25	2.83	2.06	1	3.2
														21.72	2.3	1	1	3.2	2.8	2.03	1	3.16
														21.73	2.26	1	1	3.15	2.76	2.01	1	3.13
														21.75	2.22	1	1	3.1	2.73	1.99	1	3.09
														21.77	2.18	1	1	3.05	2.7	1.97	1	3.06
														21.78	2.14	1	1	3.01	2.67	1.94	1	3.02
														21.8	2.1	1	1	2.96	2.64	1.92	1	2.99
														21.82	2.06	1	1	2.91	2.61	1.9	1	2.95
														21.83	2.03	1	1	2.87	2.58	1.88	1	2.92
														21.85	1.99	1	1	2.83	2.55	1.86	1	2.89
														21.87	1.95	1	1	2.78	2.52	1.84	1	2.86
														21.88	1.92	1	1	2.74	2.49	1.82	1	2.82
														21.9	1.88	1	1	2.7	2.46	1.8	1	2.79
														21.92	1.85	1	1	2.66	2.44	1.79	1	2.76
														21.93	1.81	1	1	2.62	2.41	1.77	1	2.73
														21.95	1.78	1	1	2.59	2.38	1.75	1	2.7
														21.97	1.75	1	1	2.55	2.36	1.73	1	2.67
														21.98	1.72	1	1	2.51	2.33	1.72	1	2.64
														22	1.69	1	1	2.48	2.31	1.7	1	2.62
														22.02	1.65	1	1	2.44	2.28	1.68	1	2.59
														22.03	1.62	1	1	2.41	2.26	1.67	1	2.56
														22.05	1.59	1	1	2.37	2.23	1.65	1	2.53
														22.07	1.57	1	1	2.34	2.21	1.64	1	2.51
														22.08	1.54	1	1	2.31	2.19	1.62	1	2.48
														22.1	1.51	1	1	2.28	2.16	1.61	1	2.45
														22.12	1.48	1	1	2.25	2.14	1.59	1	2.43
														22.13	1.45	1	1	2.22	2.12	1.58	1	2.4
														22.15	1.43	1	1	2.19	2.1	1.57	1	2.38
														22.17	1.4	1	1	2.16	2.07	1.55	1	2.35
														22.18	1.38	1	1	2.14	2.05	1.54	1	2.33
														22.2	1.35	1	1	2.11	2.03	1.53	1	2.31
														22.22	1.33	1	1	2.09	2.01	1.52	1	2.28
														22.23	1.3	1	1	2.06	1.99	1.5	1	2.26
														22.25	1.28	1	1	2.04	1.97	1.49	1	2.24
														22.27	1.26	1	1	2.01	1.95	1.48	1	2.22
														22.28	1.24	1	1	1.99	1.93	1.47	1	2.19
														22.3	1.22	1	1	1.97	1.92	1.46	1	2.17
														22.32	1.19	1	1	1.95	1.9	1.45	1	2.15
														22.33	1.17	1	1	1.93	1.88	1.44	1	2.13
														22.35	1.15	1	1	1.91	1.86	1.42	1	2.11
														22.37	1.13	1	1	1.89	1.84	1.41	1	2.09
														22.38	1.11	1	1	1.87	1.83	1.4	1	2.07
														22.4	1.1	1	1	1.85	1.81	1.39	1	2.05
														22.42	1.08	1	1	1.84	1.79	1.39	1	2.03
														22.43	1.06	1	1	1.82	1.78	1.38	1	2.01
														22.45	1.04	1	1	1.81	1.76	1.37	1	1.99
														22.47	1.02	1	1	1.79	1.75	1.36	1	1.98
														22.48	1.01	1	1	1.78	1.73	1.35	1	1.96
														22.5	1	1	1	1.76	1.72	1.34	1	1.94
														22.52	1	1	1	1.75	1.7	1.33	1	1.92
														22.53	1	1	1	1.74	1.69	1.32	1	1.91
														22.55	1	1	1	1.73	1.67	1.32	1	1.89
														22.57	1	1	1	1.71	1.66	1.31	1	1.87
														22.58	1	1	1	1.7	1.64	1.3	1	1.86
														22.6	1	1	1	1.69	1.63	1.29	1	1.84
														22.62	1	1	1	1.68	1.62	1.29	1	1.82
														22.63	1	1	1	1.67	1.61	1.28	1	1.81
														22.65	1	1	1	1.67	1.59	1.27	1	1.79
														22.67	1	1	1	1.66	1.58	1.26	1	1.78
														22.68	1	1	1	1.65	1.57	1.26	1	1.76
														22.7	1	1	1	1.64	1.56	1.25	1	1.75
														22.72	1	1	1	1.64	1.54	1.25	1	1.74
														22.73	1	1	1	1.63	1.53	1.24	1	1.72
														22.75	1	1	1	1.63	1.52	1.23	1	1.71
														22.77	1	1	1	1.62	1.51	1.23	1	1.69
														22.78	1	1	1	1.62	1.5	1.22	1	1.68
														22.8	1	1	1	1.61	1.49	1.22	1	1.67
														22.82	1	1	1	1.61	1.48	1.21	1	1.66
														22.83	1	1	1	1.61	1.47	1.2	1	1.64
														22.85	1	1	1	1.61	1.46	1.2	1	1.63
														22.87	1	1	1	1.61	1.45	1.19	1	1.62
														22.88	1	1	1	1.6	1.44	1.19	1	1.61
														22.9	1	1	1	1.6	1.43	1.18	1	1.6
														22.92	1	1	1	1.6	1.42	1.18	1	1.58
														22.93	1	1	1	1.6	1.41	1.18	1	1.57
														22.95	1	1	1	1.6	1.4	1.17	1	1.56
														22.97	1	1	1	1.6	1.39	1.17	1	1.55
														22.98	1	1	1	1.61	1.38	1.16	1	1.54
														23	1	1	1	1.61	1.37	1.16	1	1.53
														23.02	1	1	1	1.61	1.37	1.15	1	1.52
														23.03	1	1	1	1.61	1.36	1.15	1	1.51
														23.05	1	1	1	1.62	1.35	1.15	1	1.5
														23.07	1	1	1	1.62	1.34	1.14	1	1.49
														23.08	1	1	1	1.62	1.33	1.14	1	1.48
														23.1	1	1	1	1.63	1.33	1.13	1	1.47
														23.12	1	1	1	1.63	1.32	1.13	1	1.46
														23.13	1	1	1	1.64	1.31	1.13	1	1.45
														23.15	1	1	1	1.64	1.31	1.12	1	1.44
														23.17	1	1	1	1.65	1.3	1.12	1	1.43
														23.18	1	1	1	1.65	1.29	1.12	1	1.42
														23.2	1	1	1	1.66	1.29	1.11	1	1.42
														23.22	1	1	1	1.67	1.28	1.11	1	1.41
														23.23	1	1	1	1.67	1.27	1.11	1	1.4
														23.25	1	1	1	1.68	1.27	1.11	1	1.39
														23.27	1	1	1	1.69	1.26	1.1	1	1.38
														23.28	1	1	1	1.7	1.25	1.1	1	1.38
														23.3	1	1	1	1.71	1.25	1.1	1	1.37
														23.32	1	1	1	1.71	1.24	1.09	1	1.36
														23.33	1	1	1	1.72	1.24	1.09	1	1.35
														23.35	1	1	1	1.73	1.23	1.09	1	1.35
														23.37	1	1	1	1.74	1.23	1.09	1	1.34
														23.38	1	1	1	1.75	1.22	1.08	1	1.33
														23.4	1	1	1	1.76	1.22	1.08	1	1.33
														23.42	1	1	1	1.77	1.21	1.08	1	1.32
														23.43	1	1	1	1.78	1.21	1.08	1	1.31
														23.45	1	1	1	1.79	1.2	1.08	1	1.31
														23.47	1	1	1	1.8	1.2	1.07	1	1.3
														23.48	1	1	1	1.81	1.19	1.07	1	1.29
														23.5	1	1	1	1.83	1.19	1.07	1	1.29
														23.52	1	1	1	1.84	1.18	1.07	1	1.28
														23.53	1	1	1	1.85	1.18	1.07	1	1.28
														23.55	1	1	1	1.86	1.17	1.06	1	1.27
														23.57	1	1	1	1.87	1.17	1.06	1	1.26
														23.58	1	1	1	1.88	1.17	1.06	1	1.26
														23.6	1	1	1	1.9	1.16	1.06	1	1.25
														23.62	1	1	1	1.91	1.16	1.06	1	1.25
														23.63	1	1	1	1.92	1.15	1.06	1	1.24
														23.65	1	1	1	1.94	1.15	1.05	1	1.24
														23.67	1	1	1	1.95	1.15	1.05	1	1.23
														23.68	1	1	1	1.96	1.14	1.05	1	1.23
														23.7	1	1	1	1.97	1.14	1.05	1	1.22
														23.72	1	1	1	1.99	1.14	1.05	1	1.22
														23.73	1	1	1	2	1.13	1.05	1	1.21
														23.75	1	1	1	2.02	1.13	1.05	1	1.21
														23.77	1	1	1	2.03	1.13	1.04	1	1.2
														23.78	1	1	1	2.04	1.12	1.04	1	1.2
														23.8	1	1	1	2.06	1.12	1.04	1	1.2
														23.82	1	1	1	2.07	1.12	1.04	1	1.19
														23.83	1	1	1	2.08	1.11	1.04	1	1.19
														23.85	1	1	1	2.1	1.11	1.04	1	1.18
														23.87	1	1	1	2.11	1.11	1.04	1	1.18
														23.88	1	1	1	2.13	1.11	1.04	1	1.18
														23.9	1	1	1	2.14	1.1	1.03	1	1.17
														23.92	1	1	1	2.16	1.1	1.03	1	1.17
														23.93	1	1	1	2.17	1.1	1.03	1	1.16
														23.95	1	1	1	2.19	1.1	1.03	1	1.16
														23.97	1	1	1	2.2	1.09	1.03	1	1.16
														23.98	1	1.02	1	2.21	1.09	1.03	1	1.15

## Sheet: Figure 3
Figure 3d
		ZT16
		Experimental (mean from Figure 1c)	Modeled
Photoperiod	16h light:8h dark	35.19	29.11	ZT: Zeitegber time in hours
	15h light:9h dark	16.87	14.9
	14h light:10h dark	7.78	6.69
	13h light:11h dark	3.21	2.77
The rest of the FT2 modeled data shown in Figure 3 can be directly obtained by runningthe corresponding condition in the model attached as Supplementary Data 2
For FT2 experimental data (spline fitted) refer to Figures 1b and 2b

## Sheet: Supplementary Figure 2
	Ct											Gauss fitted
Sample	UBQ7(housekeeping)	CO1	CO2	LHY2	TOC1	GI	FKF1	CDF2			Time (h)	CO1_LD	CO1_SD	CO2_LD	CO2_SD	LHY2_LD	LHY2_SD	TOC1_LD	TOC1_SD	GI_LD	GI_SD	FKF1_LD	FKF1_SD	CDF2_LD	CDF2_SD
LD_R1_ZT0	18.74	17.57	17.74	22.36	29.08	31.45	30.19	25.58	LD: Long-day		0	33.47	35.55	4.38	4.47	95.61	144.63	1.39	1.48	1.82	1.79	1	1	8.93	6.99
LD_R1_ZT2	18.75	17.8	17.67	22.21	27.9	31.35	30.03	26.22	SD: Short-day		0.02	33.5	35.53	4.38	4.47	95.82	144.61	1.39	1.48	1.83	1.8	1	1	8.93	6.97
LD_R1_ZT4	18.97	18.67	18.1	23.27	27.53	30.01	29.98	27.24	R1: Replicate 1		0.03	33.53	35.51	4.39	4.47	96.02	144.58	1.4	1.49	1.83	1.81	1	1	8.91	6.95
LD_R1_ZT6	18.83	19.87	18.26	23.65	26.96	29.29	29.36	27.82	R2: Replicate 2		0.05	33.56	35.49	4.39	4.47	96.22	144.55	1.4	1.49	1.84	1.82	1	1	8.9	6.93
LD_R1_ZT8	19.06	20.87	18.79	24.54	26.85	29.02	29.21	28.07	ZT: Zeitegber time in hours		0.07	33.59	35.47	4.39	4.47	96.42	144.52	1.41	1.5	1.85	1.83	1	1	8.89	6.92
LD_R1_ZT10	18.64	21.28	19.32	26.15	26.64	28.44	27.73	28.67			0.08	33.61	35.44	4.39	4.47	96.62	144.48	1.41	1.5	1.86	1.84	1	1	8.88	6.9
LD_R1_ZT12	18.48	21.93	19.76	27.96	26.8	28.35	27.19	28.85			0.1	33.63	35.42	4.39	4.46	96.82	144.43	1.41	1.51	1.87	1.84	1	1	8.87	6.88
LD_R1_ZT14	18.56	23.92	19.51	27.6	28.27	28.91	27.57	28.63			0.12	33.66	35.39	4.4	4.46	97.01	144.38	1.42	1.51	1.88	1.85	1	1	8.86	6.86
LD_R1_ZT16	18.84	22.79	18.88	25.8	28.56	30.3	28.07	27.4			0.13	33.68	35.36	4.4	4.46	97.2	144.33	1.42	1.52	1.88	1.86	1	1	8.85	6.84
LD_R1_ZT18	19	21.8	18.51	26.33	28.58	31.22	30.15	27.01			0.15	33.7	35.33	4.4	4.46	97.39	144.27	1.43	1.52	1.89	1.87	1	1	8.84	6.82
LD_R1_ZT20	18.63	19.41	18.18	24.7	28.56	31.16	29.82	26.1			0.17	33.72	35.3	4.4	4.46	97.58	144.21	1.43	1.53	1.9	1.88	1	1	8.83	6.8
LD_R1_ZT22	18.62	17.93	17.92	22.84	28.63	32.03	29.93	25.53			0.18	33.74	35.27	4.41	4.46	97.76	144.14	1.44	1.53	1.91	1.89	1	1	8.82	6.78
LD_R2_ZT0	18.94	17.76	17.74	22.41	29.34	31.35	30.43	26.03			0.2	33.76	35.24	4.41	4.46	97.95	144.06	1.44	1.54	1.92	1.9	1	1	8.81	6.76
LD_R2_ZT2	19.57	18.69	18.55	22.91	28.68	30.72	30.82	27.29			0.22	33.78	35.2	4.41	4.46	98.13	143.98	1.44	1.54	1.93	1.91	1	1	8.8	6.74
LD_R2_ZT4	19.49	19.24	18.69	23.69	27.81	30.47	30.48	27.61			0.23	33.8	35.17	4.41	4.45	98.3	143.9	1.45	1.55	1.94	1.93	1	1	8.78	6.73
LD_R2_ZT6	19.66	20.58	19	24.28	27.67	30.16	30.27	28.4			0.25	33.81	35.13	4.41	4.45	98.48	143.81	1.45	1.55	1.95	1.94	1	1	8.77	6.71
LD_R2_ZT8	20.04	21.52	19.45	25.65	27.63	29.84	30.26	29.01			0.27	33.83	35.09	4.42	4.45	98.65	143.72	1.46	1.56	1.96	1.95	1	1	8.76	6.69
LD_R2_ZT10	19.37	21.87	19.52	27.77	27.02	28.94	28.56	28.66			0.28	33.84	35.05	4.42	4.45	98.82	143.62	1.46	1.56	1.97	1.96	1	1	8.75	6.67
LD_R2_ZT12	19.12	22.43	19.59	29.03	27.14	28.85	27.68	29.25			0.3	33.85	35.01	4.42	4.45	98.99	143.52	1.47	1.57	1.98	1.97	1	1	8.74	6.65
LD_R2_ZT14	19.8	22.8	20.49	29.54	28.63	30	28.54	29.27			0.32	33.86	34.97	4.42	4.45	99.16	143.41	1.47	1.57	1.98	1.98	1	1	8.72	6.63
LD_R2_ZT16	18.98	21.04	18.54	26.55	28.43	30.14	27.98	27.63			0.33	33.88	34.93	4.42	4.44	99.32	143.3	1.48	1.58	1.99	1.99	1	1	8.71	6.61
LD_R2_ZT18	19.04	20.21	18.46	27.21	28.71	31.25	30.2	27.11			0.35	33.88	34.89	4.43	4.44	99.48	143.18	1.48	1.58	2	2	1	1	8.7	6.59
LD_R2_ZT20	19.57	19.99	18.98	25.52	29.71	32.2	30.77	27.2			0.37	33.89	34.85	4.43	4.44	99.64	143.06	1.49	1.59	2.01	2.01	1	1	8.69	6.57
LD_R2_ZT22	19.82	19.03	19.03	23.89	29.88	33.26	31.2	27			0.38	33.9	34.8	4.43	4.44	99.8	142.93	1.49	1.59	2.02	2.02	1	1	8.67	6.55
SD_R1_ZT0	18.96	17.64	17.62	21.6	28.75	32.23	29.95	26.01			0.4	33.91	34.75	4.43	4.44	99.95	142.8	1.5	1.6	2.03	2.03	1	1	8.66	6.53
SD_R1_ZT2	18.9	18.32	18.14	22.71	27.96	30.8	30.24	26.64			0.42	33.91	34.71	4.43	4.43	100.1	142.66	1.5	1.61	2.04	2.05	1	1	8.65	6.51
SD_R1_ZT4	18.88	18.98	18.28	22.93	27.35	29.72	29.94	27.33			0.43	33.92	34.66	4.43	4.43	100.25	142.52	1.51	1.61	2.05	2.06	1	1	8.63	6.49
SD_R1_ZT6	18.28	19.07	17.75	23.03	26.42	28.58	28.67	27.17			0.45	33.92	34.61	4.44	4.43	100.4	142.37	1.51	1.62	2.06	2.07	1	1	8.62	6.47
SD_R1_ZT8	18.86	20.77	18.67	25.84	26.49	28.82	29.17	28.05			0.47	33.93	34.56	4.44	4.43	100.54	142.22	1.52	1.62	2.07	2.08	1	1	8.61	6.45
SD_R1_ZT10	19.27	22.12	19.75	26.32	27.09	29.2	28.55	28.99			0.48	33.93	34.51	4.44	4.43	100.68	142.07	1.52	1.63	2.08	2.09	1	1	8.59	6.43
SD_R1_ZT12	18.36	22.42	18.92	27.62	26.61	28.67	27.11	28.5			0.5	33.93	34.45	4.44	4.42	100.82	141.91	1.53	1.63	2.09	2.1	1	1	8.58	6.41
SD_R1_ZT14	19.5	22.42	19.5	31.03	28.61	31.04	28.4	29.11			0.52	33.93	34.4	4.44	4.42	100.96	141.74	1.53	1.64	2.1	2.12	1	1	8.57	6.39
SD_R1_ZT16	19.19	21.23	19.03	28.12	28.88	32.1	28.57	27.66			0.53	33.93	34.35	4.44	4.42	101.09	141.58	1.54	1.65	2.12	2.13	1	1	8.55	6.37
SD_R1_ZT18	18.82	20.28	18.39	24.65	28.64	32.64	30.12	26.45			0.55	33.93	34.29	4.44	4.42	101.22	141.4	1.54	1.65	2.13	2.14	1	1	8.54	6.35
SD_R1_ZT20	18.34	18.53	17.58	22.88	28.01	32.06	29.63	25.5			0.57	33.92	34.23	4.44	4.41	101.35	141.22	1.55	1.66	2.14	2.15	1	1	8.52	6.33
SD_R1_ZT22	18.46	17.31	17.57	21.77	28.29	32.29	29.87	25.52			0.58	33.92	34.18	4.45	4.41	101.47	141.04	1.55	1.66	2.15	2.17	1	1	8.51	6.31
SD_R2_ZT2	20.45	19.23	19.09	23.25	30.29	33.63	31.42	27.81			0.6	33.92	34.12	4.45	4.41	101.6	140.85	1.56	1.67	2.16	2.18	1	1	8.49	6.29
SD_R2_ZT4	19.53	19.05	18.83	23.51	28.48	31.42	30.91	27.52			0.62	33.91	34.06	4.45	4.41	101.72	140.66	1.56	1.67	2.17	2.19	1	1	8.48	6.27
SD_R2_ZT6	20.21	20.34	19.66	24.42	28.53	30.95	31.26	28.9			0.63	33.9	34	4.45	4.4	101.84	140.46	1.57	1.68	2.18	2.2	1	1	8.47	6.25
SD_R2_ZT8	19.51	20.37	19.01	24.47	27.46	29.57	29.92	28.78			0.65	33.9	33.93	4.45	4.4	101.95	140.26	1.57	1.69	2.19	2.22	1	1	8.45	6.23
SD_R2_ZT10	20.03	22.15	19.94	26.69	27.54	29.76	30.39	29.46			0.67	33.89	33.87	4.45	4.4	102.07	140.06	1.58	1.69	2.2	2.23	1	1	8.44	6.21
SD_R2_ZT12	20.5	23.47	21.16	27.86	28.07	30.4	29.84	30.47			0.68	33.88	33.81	4.45	4.4	102.18	139.85	1.58	1.7	2.21	2.24	1	1	8.42	6.19
SD_R2_ZT14	19.27	23.08	20.73	27.66	27.11	29.6	27.86	29.5			0.7	33.87	33.74	4.45	4.39	102.28	139.63	1.59	1.71	2.22	2.26	1	1	8.41	6.17
SD_R2_ZT16	19.69	22.65	20.13	29.14	28.37	31.22	28.4	29.19			0.72	33.85	33.68	4.45	4.39	102.39	139.42	1.6	1.71	2.24	2.27	1	1	8.39	6.15
SD_R2_ZT18	19.44	21.69	18.86	28.65	28.71	32.37	28.72	28.04			0.73	33.84	33.61	4.45	4.39	102.49	139.19	1.6	1.72	2.25	2.28	1	1	8.38	6.13
SD_R2_ZT20	19.93	21.75	19.34	25.88	29.58	33.74	31.23	27.73			0.75	33.83	33.54	4.45	4.39	102.59	138.96	1.61	1.72	2.26	2.3	1	1	8.36	6.11
SD_R2_ZT22	20.32	20.64	19.47	24.89	30.1	33.99	31.62	27.7			0.77	33.81	33.47	4.46	4.38	102.69	138.73	1.61	1.73	2.27	2.31	1	1	8.34	6.09
SD_R2_ZT24	19.39	18.35	18.36	22.85	29.38	32.39	30.78	26.64			0.78	33.8	33.4	4.46	4.38	102.78	138.5	1.62	1.74	2.28	2.33	1	1	8.33	6.07
											0.8	33.78	33.33	4.46	4.38	102.87	138.26	1.62	1.74	2.29	2.34	1	1	8.31	6.05
											0.82	33.76	33.26	4.46	4.37	102.96	138.01	1.63	1.75	2.31	2.35	1	1	8.3	6.03
											0.83	33.75	33.19	4.46	4.37	103.05	137.76	1.64	1.76	2.32	2.37	1	1	8.28	6.01
											0.85	33.73	33.12	4.46	4.37	103.13	137.51	1.64	1.76	2.33	2.38	1	1	8.27	5.99
											0.87	33.71	33.04	4.46	4.36	103.21	137.25	1.65	1.77	2.34	2.4	1	1	8.25	5.97
											0.88	33.68	32.97	4.46	4.36	103.29	136.99	1.65	1.78	2.36	2.41	1	1	8.23	5.95
											0.9	33.66	32.89	4.46	4.36	103.36	136.72	1.66	1.78	2.37	2.43	1	1	8.22	5.93
											0.92	33.64	32.81	4.46	4.35	103.44	136.46	1.67	1.79	2.38	2.44	1	1	8.2	5.91
											0.93	33.61	32.74	4.46	4.35	103.51	136.18	1.67	1.8	2.39	2.46	1	1	8.18	5.88
											0.95	33.59	32.66	4.46	4.35	103.57	135.9	1.68	1.8	2.41	2.47	1	1	8.17	5.86
											0.97	33.56	32.58	4.46	4.34	103.64	135.62	1.69	1.81	2.42	2.49	1	1	8.15	5.84
											0.98	33.54	32.5	4.46	4.34	103.7	135.34	1.69	1.82	2.43	2.5	1	1	8.13	5.82
											1	33.51	32.42	4.46	4.34	103.76	135.04	1.7	1.82	2.44	2.52	1	1	8.12	5.8
											1.02	33.48	32.33	4.46	4.33	103.81	134.75	1.7	1.83	2.46	2.53	1	1	8.1	5.78
											1.03	33.45	32.25	4.46	4.33	103.87	134.45	1.71	1.84	2.47	2.55	1	1	8.08	5.76
											1.05	33.42	32.17	4.46	4.33	103.92	134.15	1.72	1.85	2.48	2.56	1	1	8.07	5.74
											1.07	33.39	32.08	4.46	4.32	103.96	133.85	1.72	1.85	2.5	2.58	1	1	8.05	5.72
											1.08	33.35	32	4.46	4.32	104.01	133.54	1.73	1.86	2.51	2.6	1	1	8.03	5.7
											1.1	33.32	31.91	4.46	4.32	104.05	133.22	1.74	1.87	2.52	2.61	1	1	8.01	5.68
											1.12	33.29	31.82	4.46	4.31	104.09	132.91	1.74	1.87	2.54	2.63	1	1	8	5.66
											1.13	33.25	31.73	4.46	4.31	104.12	132.58	1.75	1.88	2.55	2.65	1	1	7.98	5.64
											1.15	33.21	31.65	4.46	4.3	104.16	132.26	1.76	1.89	2.56	2.66	1	1	7.96	5.62
											1.17	33.18	31.56	4.46	4.3	104.19	131.93	1.76	1.9	2.58	2.68	1	1	7.94	5.6
											1.18	33.14	31.47	4.46	4.3	104.22	131.6	1.77	1.9	2.59	2.7	1	1	7.92	5.58
											1.2	33.1	31.38	4.46	4.29	104.24	131.26	1.78	1.91	2.61	2.71	1	1	7.91	5.56
											1.22	33.06	31.28	4.46	4.29	104.26	130.93	1.78	1.92	2.62	2.73	1	1	7.89	5.54
											1.23	33.02	31.19	4.46	4.28	104.28	130.58	1.79	1.93	2.63	2.75	1	1	7.87	5.52
											1.25	32.98	31.1	4.45	4.28	104.3	130.24	1.8	1.93	2.65	2.76	1	1	7.85	5.49
											1.27	32.93	31	4.45	4.28	104.31	129.89	1.81	1.94	2.66	2.78	1	1	7.83	5.47
											1.28	32.89	30.91	4.45	4.27	104.32	129.53	1.81	1.95	2.68	2.8	1	1	7.81	5.45
											1.3	32.84	30.81	4.45	4.27	104.33	129.18	1.82	1.96	2.69	2.82	1	1	7.8	5.43
											1.32	32.8	30.72	4.45	4.26	104.34	128.82	1.83	1.97	2.71	2.84	1	1	7.78	5.41
											1.33	32.75	30.62	4.45	4.26	104.34	128.45	1.83	1.97	2.72	2.85	1	1	7.76	5.39
											1.35	32.71	30.52	4.45	4.26	104.34	128.09	1.84	1.98	2.74	2.87	1	1	7.74	5.37
											1.37	32.66	30.42	4.45	4.25	104.34	127.72	1.85	1.99	2.75	2.89	1	1	7.72	5.35
											1.38	32.61	30.33	4.45	4.25	104.33	127.34	1.86	2	2.77	2.91	1	1	7.7	5.33
											1.4	32.56	30.23	4.45	4.24	104.32	126.97	1.86	2.01	2.78	2.93	1	1	7.68	5.31
											1.42	32.51	30.13	4.45	4.24	104.31	126.59	1.87	2.01	2.8	2.95	1	1	7.66	5.29
											1.43	32.46	30.02	4.44	4.23	104.29	126.21	1.88	2.02	2.81	2.97	1	1	7.64	5.27
											1.45	32.4	29.92	4.44	4.23	104.28	125.82	1.89	2.03	2.83	2.98	1	1	7.63	5.25
											1.47	32.35	29.82	4.44	4.22	104.26	125.43	1.89	2.04	2.84	3	1	1	7.61	5.23
											1.48	32.3	29.72	4.44	4.22	104.23	125.04	1.9	2.05	2.86	3.02	1	1	7.59	5.21
											1.5	32.24	29.61	4.44	4.22	104.21	124.64	1.91	2.06	2.88	3.04	1	1	7.57	5.19
											1.52	32.19	29.51	4.44	4.21	104.18	124.25	1.92	2.06	2.89	3.06	1	1	7.55	5.17
											1.53	32.13	29.41	4.44	4.21	104.15	123.85	1.92	2.07	2.91	3.08	1	1	7.53	5.15
											1.55	32.07	29.3	4.44	4.2	104.11	123.44	1.93	2.08	2.92	3.1	1	1	7.51	5.13
											1.57	32.01	29.2	4.43	4.2	104.08	123.03	1.94	2.09	2.94	3.12	1	1	7.49	5.11
											1.58	31.95	29.09	4.43	4.19	104.04	122.63	1.95	2.1	2.96	3.14	1	1	7.47	5.09
											1.6	31.89	28.98	4.43	4.19	103.99	122.21	1.96	2.11	2.97	3.16	1	1	7.45	5.07
											1.62	31.83	28.88	4.43	4.18	103.95	121.8	1.96	2.11	2.99	3.18	1	1	7.43	5.04
											1.63	31.77	28.77	4.43	4.18	103.9	121.38	1.97	2.12	3.01	3.2	1	1	7.41	5.02
											1.65	31.71	28.66	4.43	4.17	103.85	120.96	1.98	2.13	3.02	3.22	1	1	7.39	5
											1.67	31.65	28.55	4.42	4.17	103.8	120.54	1.99	2.14	3.04	3.24	1	1	7.37	4.98
											1.68	31.58	28.44	4.42	4.16	103.74	120.11	2	2.15	3.06	3.27	1	1	7.35	4.96
											1.7	31.52	28.33	4.42	4.16	103.68	119.68	2.01	2.16	3.07	3.29	1	1	7.33	4.94
											1.72	31.45	28.22	4.42	4.15	103.62	119.25	2.01	2.17	3.09	3.31	1	1	7.31	4.92
											1.73	31.39	28.11	4.42	4.15	103.55	118.82	2.02	2.18	3.11	3.33	1	1	7.29	4.9
											1.75	31.32	28	4.41	4.14	103.48	118.38	2.03	2.19	3.13	3.35	1.01	1	7.27	4.88
											1.77	31.25	27.89	4.41	4.14	103.41	117.95	2.04	2.2	3.14	3.37	1.01	1	7.25	4.86
											1.78	31.18	27.77	4.41	4.13	103.34	117.51	2.05	2.2	3.16	3.39	1.01	1	7.23	4.84
											1.8	31.12	27.66	4.41	4.13	103.26	117.06	2.06	2.21	3.18	3.42	1.01	1	7.21	4.82
											1.82	31.05	27.55	4.41	4.12	103.19	116.62	2.06	2.22	3.2	3.44	1.01	1	7.19	4.8
											1.83	30.98	27.44	4.4	4.12	103.1	116.17	2.07	2.23	3.22	3.46	1.01	1	7.17	4.78
											1.85	30.9	27.32	4.4	4.11	103.02	115.72	2.08	2.24	3.23	3.48	1.01	1	7.15	4.76
											1.87	30.83	27.21	4.4	4.11	102.93	115.27	2.09	2.25	3.25	3.51	1.01	1	7.12	4.74
											1.88	30.76	27.09	4.4	4.1	102.84	114.82	2.1	2.26	3.27	3.53	1.01	1	7.1	4.72
											1.9	30.69	26.98	4.39	4.09	102.75	114.36	2.11	2.27	3.29	3.55	1.01	1	7.08	4.7
											1.92	30.61	26.86	4.39	4.09	102.66	113.9	2.12	2.28	3.31	3.57	1.01	1	7.06	4.68
											1.93	30.54	26.75	4.39	4.08	102.56	113.45	2.13	2.29	3.33	3.6	1.01	1	7.04	4.66
											1.95	30.46	26.63	4.39	4.08	102.46	112.98	2.14	2.3	3.35	3.62	1.01	1	7.02	4.64
											1.97	30.38	26.51	4.38	4.07	102.36	112.52	2.14	2.31	3.36	3.64	1.01	1	7	4.63
											1.98	30.31	26.4	4.38	4.07	102.25	112.05	2.15	2.32	3.38	3.67	1.01	1	6.98	4.61
											2	30.23	26.28	4.38	4.06	102.14	111.59	2.16	2.33	3.4	3.69	1.01	1	6.96	4.59
											2.02	30.15	26.16	4.38	4.06	102.03	111.12	2.17	2.34	3.42	3.72	1.01	1	6.94	4.57
											2.03	30.07	26.04	4.37	4.05	101.92	110.65	2.18	2.35	3.44	3.74	1.01	1	6.91	4.55
											2.05	29.99	25.93	4.37	4.04	101.8	110.17	2.19	2.36	3.46	3.76	1.01	1	6.89	4.53
											2.07	29.91	25.81	4.37	4.04	101.68	109.7	2.2	2.37	3.48	3.79	1.01	1	6.87	4.51
											2.08	29.83	25.69	4.37	4.03	101.56	109.22	2.21	2.38	3.5	3.81	1.01	1	6.85	4.49
											2.1	29.75	25.57	4.36	4.03	101.44	108.75	2.22	2.39	3.52	3.84	1.01	1	6.83	4.47
											2.12	29.67	25.45	4.36	4.02	101.31	108.27	2.23	2.4	3.54	3.86	1.01	1	6.81	4.45
											2.13	29.59	25.33	4.36	4.02	101.18	107.79	2.24	2.41	3.56	3.89	1.01	1	6.79	4.43
											2.15	29.5	25.21	4.35	4.01	101.05	107.31	2.25	2.42	3.58	3.91	1.01	1	6.77	4.41
											2.17	29.42	25.09	4.35	4	100.91	106.82	2.26	2.43	3.6	3.94	1.01	1	6.74	4.39
											2.18	29.33	24.97	4.35	4	100.78	106.34	2.27	2.44	3.62	3.96	1.01	1	6.72	4.37
											2.2	29.25	24.85	4.34	3.99	100.64	105.85	2.28	2.45	3.64	3.99	1.01	1	6.7	4.35
											2.22	29.16	24.73	4.34	3.99	100.49	105.36	2.29	2.46	3.66	4.02	1.01	1	6.68	4.33
											2.23	29.08	24.61	4.34	3.98	100.35	104.87	2.3	2.47	3.68	4.04	1.01	1	6.66	4.32
											2.25	28.99	24.49	4.34	3.97	100.2	104.38	2.31	2.48	3.7	4.07	1.01	1	6.64	4.3
											2.27	28.9	24.37	4.33	3.97	100.05	103.89	2.32	2.49	3.72	4.09	1.01	1	6.62	4.28
											2.28	28.82	24.25	4.33	3.96	99.9	103.4	2.33	2.5	3.74	4.12	1.01	1	6.59	4.26
											2.3	28.73	24.13	4.33	3.96	99.75	102.91	2.34	2.51	3.77	4.15	1.01	1	6.57	4.24
											2.32	28.64	24.01	4.32	3.95	99.59	102.41	2.35	2.52	3.79	4.17	1.01	1	6.55	4.22
											2.33	28.55	23.88	4.32	3.94	99.43	101.92	2.36	2.53	3.81	4.2	1.01	1	6.53	4.2
											2.35	28.46	23.76	4.31	3.94	99.27	101.42	2.37	2.54	3.83	4.23	1.01	1	6.51	4.18
											2.37	28.37	23.64	4.31	3.93	99.1	100.92	2.38	2.55	3.85	4.25	1.01	1	6.49	4.16
											2.38	28.28	23.52	4.31	3.92	98.94	100.42	2.39	2.57	3.87	4.28	1.01	1	6.46	4.15
											2.4	28.18	23.4	4.3	3.92	98.77	99.92	2.4	2.58	3.9	4.31	1.01	1	6.44	4.13
											2.42	28.09	23.27	4.3	3.91	98.6	99.42	2.41	2.59	3.92	4.34	1.01	1	6.42	4.11
											2.44	28	23.15	4.3	3.91	98.42	98.92	2.42	2.6	3.94	4.37	1.01	1	6.4	4.09
											2.45	27.91	23.03	4.29	3.9	98.25	98.42	2.43	2.61	3.96	4.39	1.01	1	6.38	4.07
											2.47	27.81	22.91	4.29	3.89	98.07	97.91	2.44	2.62	3.98	4.42	1.01	1	6.35	4.05
											2.49	27.72	22.78	4.29	3.89	97.89	97.41	2.45	2.63	4.01	4.45	1.01	1	6.33	4.04
											2.5	27.62	22.66	4.28	3.88	97.71	96.91	2.46	2.64	4.03	4.48	1.01	1	6.31	4.02
											2.52	27.53	22.54	4.28	3.87	97.52	96.4	2.47	2.65	4.05	4.51	1.01	1	6.29	4
											2.54	27.43	22.42	4.27	3.87	97.33	95.9	2.48	2.67	4.08	4.54	1.01	1	6.27	3.98
											2.55	27.34	22.29	4.27	3.86	97.14	95.39	2.49	2.68	4.1	4.56	1.01	1	6.25	3.96
											2.57	27.24	22.17	4.27	3.85	96.95	94.88	2.5	2.69	4.12	4.59	1.01	1	6.22	3.94
											2.59	27.14	22.05	4.26	3.85	96.76	94.38	2.51	2.7	4.14	4.62	1.01	1	6.2	3.93
											2.6	27.05	21.93	4.26	3.84	96.56	93.87	2.52	2.71	4.17	4.65	1.01	1	6.18	3.91
											2.62	26.95	21.8	4.25	3.83	96.36	93.36	2.54	2.72	4.19	4.68	1.01	1	6.16	3.89
											2.64	26.85	21.68	4.25	3.83	96.16	92.85	2.55	2.73	4.22	4.71	1.02	1	6.14	3.87
											2.65	26.75	21.56	4.25	3.82	95.96	92.34	2.56	2.75	4.24	4.74	1.02	1	6.11	3.85
											2.67	26.65	21.44	4.24	3.81	95.75	91.84	2.57	2.76	4.26	4.77	1.02	1.01	6.09	3.84
											2.69	26.56	21.31	4.24	3.81	95.54	91.33	2.58	2.77	4.29	4.8	1.02	1.01	6.07	3.82
											2.7	26.46	21.19	4.23	3.8	95.33	90.82	2.59	2.78	4.31	4.83	1.02	1.01	6.05	3.8
											2.72	26.36	21.07	4.23	3.79	95.12	90.31	2.6	2.79	4.34	4.86	1.02	1.01	6.03	3.78
											2.74	26.26	20.95	4.22	3.79	94.91	89.8	2.61	2.8	4.36	4.89	1.02	1.01	6	3.77
											2.75	26.16	20.82	4.22	3.78	94.69	89.29	2.63	2.82	4.38	4.92	1.02	1.01	5.98	3.75
											2.77	26.05	20.7	4.22	3.77	94.47	88.78	2.64	2.83	4.41	4.95	1.02	1.01	5.96	3.73
											2.79	25.95	20.58	4.21	3.77	94.25	88.27	2.65	2.84	4.43	4.98	1.02	1.01	5.94	3.71
											2.8	25.85	20.46	4.21	3.76	94.03	87.76	2.66	2.85	4.46	5.02	1.02	1.01	5.92	3.7
											2.82	25.75	20.34	4.2	3.75	93.81	87.25	2.67	2.86	4.48	5.05	1.02	1.01	5.9	3.68
											2.84	25.65	20.21	4.2	3.75	93.58	86.74	2.68	2.88	4.51	5.08	1.02	1.01	5.87	3.66
											2.85	25.54	20.09	4.19	3.74	93.35	86.23	2.69	2.89	4.53	5.11	1.02	1.01	5.85	3.64
											2.87	25.44	19.97	4.19	3.73	93.12	85.72	2.71	2.9	4.56	5.14	1.02	1.01	5.83	3.63
											2.89	25.34	19.85	4.18	3.73	92.89	85.21	2.72	2.91	4.58	5.17	1.02	1.01	5.81	3.61
											2.9	25.23	19.73	4.18	3.72	92.66	84.7	2.73	2.92	4.61	5.21	1.02	1.01	5.79	3.59
											2.92	25.13	19.61	4.17	3.71	92.42	84.19	2.74	2.94	4.64	5.24	1.02	1.01	5.76	3.58
											2.94	25.03	19.49	4.17	3.71	92.19	83.68	2.75	2.95	4.66	5.27	1.02	1.01	5.74	3.56
											2.95	24.92	19.37	4.16	3.7	91.95	83.17	2.76	2.96	4.69	5.3	1.02	1.01	5.72	3.54
											2.97	24.82	19.24	4.16	3.69	91.7	82.67	2.78	2.97	4.71	5.34	1.02	1.01	5.7	3.53
											2.99	24.71	19.12	4.15	3.68	91.46	82.16	2.79	2.99	4.74	5.37	1.02	1.01	5.68	3.51
											3	24.61	19	4.15	3.68	91.22	81.65	2.8	3	4.77	5.4	1.02	1.01	5.65	3.49
											3.02	24.5	18.88	4.14	3.67	90.97	81.14	2.81	3.01	4.79	5.43	1.02	1.01	5.63	3.48
											3.04	24.4	18.76	4.14	3.66	90.72	80.64	2.82	3.02	4.82	5.47	1.02	1.01	5.61	3.46
											3.05	24.29	18.64	4.13	3.66	90.47	80.13	2.84	3.04	4.84	5.5	1.02	1.01	5.59	3.44
											3.07	24.19	18.52	4.13	3.65	90.22	79.62	2.85	3.05	4.87	5.53	1.03	1.01	5.57	3.43
											3.09	24.08	18.41	4.12	3.64	89.96	79.12	2.86	3.06	4.9	5.57	1.03	1.01	5.55	3.41
											3.1	23.97	18.29	4.12	3.64	89.71	78.62	2.87	3.07	4.93	5.6	1.03	1.01	5.52	3.39
											3.12	23.87	18.17	4.11	3.63	89.45	78.11	2.89	3.09	4.95	5.64	1.03	1.01	5.5	3.38
											3.14	23.76	18.05	4.11	3.62	89.19	77.61	2.9	3.1	4.98	5.67	1.03	1.01	5.48	3.36
											3.15	23.65	17.93	4.1	3.61	88.93	77.11	2.91	3.11	5.01	5.71	1.03	1.01	5.46	3.35
											3.17	23.55	17.81	4.1	3.61	88.67	76.6	2.92	3.13	5.03	5.74	1.03	1.01	5.44	3.33
											3.19	23.44	17.7	4.09	3.6	88.41	76.1	2.93	3.14	5.06	5.77	1.03	1.01	5.42	3.31
											3.2	23.33	17.58	4.09	3.59	88.14	75.6	2.95	3.15	5.09	5.81	1.03	1.01	5.39	3.3
											3.22	23.22	17.46	4.08	3.59	87.87	75.1	2.96	3.17	5.12	5.84	1.03	1.01	5.37	3.28
											3.24	23.12	17.34	4.08	3.58	87.61	74.61	2.97	3.18	5.15	5.88	1.03	1.01	5.35	3.27
											3.25	23.01	17.23	4.07	3.57	87.34	74.11	2.98	3.19	5.17	5.91	1.03	1.01	5.33	3.25
											3.27	22.9	17.11	4.07	3.56	87.06	73.61	3	3.2	5.2	5.95	1.03	1.01	5.31	3.24
											3.29	22.79	16.99	4.06	3.56	86.79	73.11	3.01	3.22	5.23	5.98	1.03	1.01	5.29	3.22
											3.3	22.68	16.88	4.06	3.55	86.52	72.62	3.02	3.23	5.26	6.02	1.03	1.01	5.26	3.2
											3.32	22.58	16.76	4.05	3.54	86.24	72.13	3.04	3.24	5.29	6.06	1.03	1.01	5.24	3.19
											3.34	22.47	16.65	4.04	3.53	85.96	71.63	3.05	3.26	5.32	6.09	1.03	1.01	5.22	3.17
											3.35	22.36	16.53	4.04	3.53	85.68	71.14	3.06	3.27	5.34	6.13	1.03	1.01	5.2	3.16
											3.37	22.25	16.42	4.03	3.52	85.4	70.65	3.07	3.28	5.37	6.16	1.04	1.01	5.18	3.14
											3.39	22.14	16.3	4.03	3.51	85.12	70.16	3.09	3.3	5.4	6.2	1.04	1.01	5.16	3.13
											3.4	22.03	16.19	4.02	3.51	84.84	69.67	3.1	3.31	5.43	6.24	1.04	1.01	5.14	3.11
											3.42	21.92	16.08	4.02	3.5	84.56	69.18	3.11	3.32	5.46	6.27	1.04	1.01	5.12	3.1
											3.44	21.82	15.96	4.01	3.49	84.27	68.7	3.13	3.34	5.49	6.31	1.04	1.01	5.09	3.08
											3.45	21.71	15.85	4	3.48	83.98	68.21	3.14	3.35	5.52	6.35	1.04	1.01	5.07	3.07
											3.47	21.6	15.74	4	3.48	83.7	67.73	3.15	3.36	5.55	6.38	1.04	1.01	5.05	3.05
											3.49	21.49	15.63	3.99	3.47	83.41	67.24	3.17	3.38	5.58	6.42	1.04	1.02	5.03	3.04
											3.5	21.38	15.51	3.99	3.46	83.12	66.76	3.18	3.39	5.61	6.46	1.04	1.02	5.01	3.02
											3.52	21.27	15.4	3.98	3.45	82.82	66.28	3.19	3.41	5.64	6.5	1.04	1.02	4.99	3.01
											3.54	21.16	15.29	3.98	3.45	82.53	65.8	3.21	3.42	5.67	6.53	1.04	1.02	4.97	2.99
											3.55	21.05	15.18	3.97	3.44	82.24	65.32	3.22	3.43	5.7	6.57	1.04	1.02	4.95	2.98
											3.57	20.94	15.07	3.96	3.43	81.94	64.85	3.23	3.45	5.73	6.61	1.04	1.02	4.93	2.97
											3.59	20.83	14.96	3.96	3.42	81.64	64.37	3.25	3.46	5.76	6.65	1.04	1.02	4.9	2.95
											3.6	20.73	14.85	3.95	3.42	81.35	63.9	3.26	3.47	5.79	6.68	1.05	1.02	4.88	2.94
											3.62	20.62	14.74	3.95	3.41	81.05	63.43	3.27	3.49	5.82	6.72	1.05	1.02	4.86	2.92
											3.64	20.51	14.63	3.94	3.4	80.75	62.95	3.29	3.5	5.85	6.76	1.05	1.02	4.84	2.91
											3.65	20.4	14.52	3.93	3.39	80.45	62.49	3.3	3.52	5.88	6.8	1.05	1.02	4.82	2.89
											3.67	20.29	14.42	3.93	3.39	80.15	62.02	3.31	3.53	5.91	6.84	1.05	1.02	4.8	2.88
											3.69	20.18	14.31	3.92	3.38	79.84	61.55	3.33	3.54	5.95	6.88	1.05	1.02	4.78	2.87
											3.7	20.07	14.2	3.92	3.37	79.54	61.09	3.34	3.56	5.98	6.91	1.05	1.02	4.76	2.85
											3.72	19.96	14.09	3.91	3.36	79.23	60.62	3.35	3.57	6.01	6.95	1.05	1.02	4.74	2.84
											3.74	19.85	13.99	3.9	3.36	78.93	60.16	3.37	3.59	6.04	6.99	1.05	1.02	4.72	2.83
											3.75	19.75	13.88	3.9	3.35	78.62	59.7	3.38	3.6	6.07	7.03	1.05	1.02	4.7	2.81
											3.77	19.64	13.78	3.89	3.34	78.31	59.24	3.39	3.61	6.1	7.07	1.05	1.02	4.68	2.8
											3.79	19.53	13.67	3.88	3.33	78.01	58.78	3.41	3.63	6.14	7.11	1.06	1.02	4.66	2.78
											3.8	19.42	13.57	3.88	3.33	77.7	58.33	3.42	3.64	6.17	7.15	1.06	1.02	4.64	2.77
											3.82	19.31	13.46	3.87	3.32	77.39	57.87	3.44	3.66	6.2	7.19	1.06	1.02	4.62	2.76
											3.84	19.2	13.36	3.87	3.31	77.08	57.42	3.45	3.67	6.23	7.23	1.06	1.02	4.6	2.74
											3.85	19.1	13.26	3.86	3.3	76.76	56.97	3.46	3.69	6.26	7.27	1.06	1.02	4.57	2.73
											3.87	18.99	13.15	3.85	3.3	76.45	56.52	3.48	3.7	6.3	7.31	1.06	1.02	4.55	2.72
											3.89	18.88	13.05	3.85	3.29	76.14	56.07	3.49	3.71	6.33	7.35	1.06	1.03	4.53	2.7
											3.9	18.77	12.95	3.84	3.28	75.82	55.63	3.5	3.73	6.36	7.39	1.06	1.03	4.51	2.69
											3.92	18.66	12.85	3.83	3.27	75.51	55.19	3.52	3.74	6.39	7.43	1.06	1.03	4.49	2.68
											3.94	18.56	12.75	3.83	3.27	75.19	54.74	3.53	3.76	6.43	7.47	1.07	1.03	4.47	2.67
											3.95	18.45	12.65	3.82	3.26	74.88	54.3	3.55	3.77	6.46	7.51	1.07	1.03	4.45	2.65
											3.97	18.34	12.55	3.81	3.25	74.56	53.86	3.56	3.79	6.49	7.55	1.07	1.03	4.43	2.64
											3.99	18.23	12.45	3.81	3.24	74.24	53.43	3.57	3.8	6.53	7.59	1.07	1.03	4.41	2.63
											4	18.13	12.35	3.8	3.23	73.93	52.99	3.59	3.81	6.56	7.63	1.07	1.03	4.39	2.61
											4.02	18.02	12.25	3.79	3.23	73.61	52.56	3.6	3.83	6.59	7.67	1.07	1.03	4.37	2.6
											4.04	17.91	12.15	3.79	3.22	73.29	52.13	3.62	3.84	6.63	7.71	1.07	1.03	4.36	2.59
											4.05	17.81	12.05	3.78	3.21	72.97	51.7	3.63	3.86	6.66	7.75	1.07	1.03	4.34	2.58
											4.07	17.7	11.96	3.77	3.2	72.65	51.27	3.65	3.87	6.69	7.8	1.07	1.03	4.32	2.56
											4.09	17.6	11.86	3.77	3.2	72.33	50.85	3.66	3.89	6.73	7.84	1.08	1.03	4.3	2.55
											4.1	17.49	11.76	3.76	3.19	72	50.42	3.67	3.9	6.76	7.88	1.08	1.03	4.28	2.54
											4.12	17.38	11.67	3.75	3.18	71.68	50	3.69	3.92	6.8	7.92	1.08	1.03	4.26	2.53
											4.14	17.28	11.57	3.75	3.17	71.36	49.58	3.7	3.93	6.83	7.96	1.08	1.03	4.24	2.51
											4.15	17.17	11.48	3.74	3.17	71.04	49.16	3.72	3.95	6.86	8	1.08	1.04	4.22	2.5
											4.17	17.07	11.38	3.73	3.16	70.71	48.75	3.73	3.96	6.9	8.04	1.08	1.04	4.2	2.49
											4.19	16.96	11.29	3.73	3.15	70.39	48.34	3.75	3.98	6.93	8.09	1.08	1.04	4.18	2.48
											4.2	16.86	11.2	3.72	3.14	70.07	47.92	3.76	3.99	6.97	8.13	1.09	1.04	4.16	2.47
											4.22	16.75	11.1	3.71	3.14	69.74	47.51	3.77	4.01	7	8.17	1.09	1.04	4.14	2.46
											4.24	16.65	11.01	3.71	3.13	69.42	47.11	3.79	4.02	7.04	8.21	1.09	1.04	4.12	2.44
											4.25	16.54	10.92	3.7	3.12	69.09	46.7	3.8	4.03	7.07	8.25	1.09	1.04	4.1	2.43
											4.27	16.44	10.83	3.69	3.11	68.77	46.3	3.82	4.05	7.11	8.3	1.09	1.04	4.08	2.42
											4.29	16.34	10.74	3.69	3.1	68.44	45.89	3.83	4.06	7.14	8.34	1.09	1.04	4.07	2.41
											4.3	16.23	10.65	3.68	3.1	68.11	45.49	3.85	4.08	7.18	8.38	1.09	1.04	4.05	2.4
											4.32	16.13	10.56	3.67	3.09	67.79	45.1	3.86	4.09	7.21	8.42	1.1	1.04	4.03	2.39
											4.34	16.03	10.47	3.67	3.08	67.46	44.7	3.88	4.11	7.25	8.47	1.1	1.04	4.01	2.37
											4.35	15.92	10.38	3.66	3.07	67.14	44.31	3.89	4.12	7.28	8.51	1.1	1.04	3.99	2.36
											4.37	15.82	10.29	3.65	3.07	66.81	43.92	3.9	4.14	7.32	8.55	1.1	1.05	3.97	2.35
											4.39	15.72	10.21	3.64	3.06	66.48	43.53	3.92	4.15	7.35	8.59	1.1	1.05	3.95	2.34
											4.4	15.62	10.12	3.64	3.05	66.15	43.14	3.93	4.17	7.39	8.64	1.1	1.05	3.93	2.33
											4.42	15.52	10.03	3.63	3.04	65.83	42.75	3.95	4.18	7.43	8.68	1.11	1.05	3.92	2.32
											4.44	15.42	9.95	3.62	3.04	65.5	42.37	3.96	4.2	7.46	8.72	1.11	1.05	3.9	2.31
											4.45	15.31	9.86	3.62	3.03	65.17	41.99	3.98	4.21	7.5	8.76	1.11	1.05	3.88	2.3
											4.47	15.21	9.77	3.61	3.02	64.84	41.61	3.99	4.23	7.53	8.81	1.11	1.05	3.86	2.29
											4.49	15.11	9.69	3.6	3.01	64.52	41.23	4.01	4.24	7.57	8.85	1.11	1.05	3.84	2.28
											4.5	15.01	9.61	3.59	3.01	64.19	40.86	4.02	4.26	7.61	8.89	1.12	1.05	3.82	2.26
											4.52	14.91	9.52	3.59	3	63.86	40.49	4.04	4.27	7.64	8.94	1.12	1.05	3.81	2.25
											4.54	14.81	9.44	3.58	2.99	63.53	40.12	4.05	4.29	7.68	8.98	1.12	1.06	3.79	2.24
											4.55	14.71	9.36	3.57	2.98	63.21	39.75	4.06	4.3	7.72	9.02	1.12	1.06	3.77	2.23
											4.57	14.62	9.28	3.57	2.97	62.88	39.38	4.08	4.32	7.75	9.07	1.12	1.06	3.75	2.22
											4.59	14.52	9.19	3.56	2.97	62.55	39.02	4.09	4.33	7.79	9.11	1.12	1.06	3.74	2.21
											4.6	14.42	9.11	3.55	2.96	62.22	38.66	4.11	4.35	7.83	9.15	1.13	1.06	3.72	2.2
											4.62	14.32	9.03	3.54	2.95	61.89	38.3	4.12	4.36	7.86	9.2	1.13	1.06	3.7	2.19
											4.64	14.22	8.95	3.54	2.94	61.57	37.94	4.14	4.38	7.9	9.24	1.13	1.06	3.68	2.18
											4.65	14.13	8.87	3.53	2.94	61.24	37.58	4.15	4.39	7.94	9.28	1.13	1.06	3.66	2.17
											4.67	14.03	8.8	3.52	2.93	60.91	37.23	4.17	4.41	7.97	9.33	1.14	1.06	3.65	2.16
											4.69	13.93	8.72	3.52	2.92	60.59	36.88	4.18	4.42	8.01	9.37	1.14	1.07	3.63	2.15
											4.7	13.84	8.64	3.51	2.91	60.26	36.53	4.2	4.44	8.05	9.42	1.14	1.07	3.61	2.14
											4.72	13.74	8.56	3.5	2.91	59.93	36.19	4.21	4.45	8.09	9.46	1.14	1.07	3.59	2.13
											4.74	13.64	8.49	3.49	2.9	59.6	35.84	4.23	4.47	8.12	9.5	1.14	1.07	3.58	2.12
											4.75	13.55	8.41	3.49	2.89	59.28	35.5	4.24	4.48	8.16	9.55	1.15	1.07	3.56	2.11
											4.77	13.45	8.33	3.48	2.88	58.95	35.16	4.25	4.5	8.2	9.59	1.15	1.07	3.54	2.1
											4.79	13.36	8.26	3.47	2.88	58.63	34.82	4.27	4.51	8.24	9.63	1.15	1.07	3.53	2.09
											4.8	13.26	8.18	3.46	2.87	58.3	34.49	4.28	4.53	8.27	9.68	1.15	1.07	3.51	2.08
											4.82	13.17	8.11	3.46	2.86	57.98	34.15	4.3	4.54	8.31	9.72	1.16	1.08	3.49	2.07
											4.84	13.08	8.04	3.45	2.85	57.65	33.82	4.31	4.56	8.35	9.77	1.16	1.08	3.48	2.06
											4.85	12.98	7.96	3.44	2.85	57.33	33.49	4.33	4.57	8.39	9.81	1.16	1.08	3.46	2.05
											4.87	12.89	7.89	3.44	2.84	57	33.17	4.34	4.59	8.43	9.85	1.16	1.08	3.44	2.05
											4.89	12.8	7.82	3.43	2.83	56.68	32.84	4.36	4.6	8.46	9.9	1.17	1.08	3.43	2.04
											4.9	12.71	7.75	3.42	2.82	56.35	32.52	4.37	4.62	8.5	9.94	1.17	1.08	3.41	2.03
											4.92	12.61	7.68	3.41	2.82	56.03	32.2	4.39	4.63	8.54	9.99	1.17	1.08	3.39	2.02
											4.94	12.52	7.61	3.41	2.81	55.71	31.88	4.4	4.65	8.58	10.03	1.17	1.09	3.38	2.01
											4.95	12.43	7.54	3.4	2.8	55.39	31.56	4.42	4.66	8.62	10.07	1.18	1.09	3.36	2
											4.97	12.34	7.47	3.39	2.79	55.06	31.25	4.43	4.68	8.66	10.12	1.18	1.09	3.34	1.99
											4.99	12.25	7.4	3.38	2.79	54.74	30.94	4.45	4.69	8.69	10.16	1.18	1.09	3.33	1.98
											5	12.16	7.33	3.38	2.78	54.42	30.63	4.46	4.71	8.73	10.21	1.18	1.09	3.31	1.97
											5.02	12.07	7.26	3.37	2.77	54.1	30.32	4.47	4.72	8.77	10.25	1.19	1.09	3.29	1.96
											5.04	11.98	7.2	3.36	2.76	53.78	30.02	4.49	4.74	8.81	10.29	1.19	1.1	3.28	1.96
											5.05	11.89	7.13	3.35	2.76	53.46	29.72	4.5	4.75	8.85	10.34	1.19	1.1	3.26	1.95
											5.07	11.81	7.06	3.35	2.75	53.14	29.42	4.52	4.77	8.89	10.38	1.2	1.1	3.25	1.94
											5.09	11.72	7	3.34	2.74	52.82	29.12	4.53	4.78	8.93	10.43	1.2	1.1	3.23	1.93
											5.1	11.63	6.93	3.33	2.73	52.5	28.82	4.55	4.8	8.97	10.47	1.2	1.1	3.22	1.92
											5.12	11.54	6.87	3.32	2.73	52.19	28.53	4.56	4.81	9	10.51	1.21	1.11	3.2	1.91
											5.14	11.46	6.8	3.32	2.72	51.87	28.23	4.58	4.83	9.04	10.56	1.21	1.11	3.18	1.9
											5.15	11.37	6.74	3.31	2.71	51.55	27.95	4.59	4.84	9.08	10.6	1.21	1.11	3.17	1.9
											5.17	11.28	6.68	3.3	2.7	51.24	27.66	4.61	4.86	9.12	10.65	1.21	1.11	3.15	1.89
											5.19	11.2	6.61	3.29	2.7	50.92	27.37	4.62	4.87	9.16	10.69	1.22	1.11	3.14	1.88
											5.2	11.11	6.55	3.29	2.69	50.61	27.09	4.63	4.89	9.2	10.73	1.22	1.12	3.12	1.87
											5.22	11.03	6.49	3.28	2.68	50.29	26.81	4.65	4.9	9.24	10.78	1.22	1.12	3.11	1.86
											5.24	10.95	6.43	3.27	2.67	49.98	26.53	4.66	4.92	9.28	10.82	1.23	1.12	3.09	1.86
											5.25	10.86	6.37	3.26	2.67	49.67	26.25	4.68	4.93	9.32	10.87	1.23	1.12	3.08	1.85
											5.27	10.78	6.31	3.26	2.66	49.35	25.98	4.69	4.95	9.36	10.91	1.23	1.12	3.06	1.84
											5.29	10.7	6.25	3.25	2.65	49.04	25.71	4.71	4.96	9.4	10.95	1.24	1.13	3.05	1.83
											5.3	10.61	6.19	3.24	2.65	48.73	25.44	4.72	4.97	9.44	11	1.24	1.13	3.03	1.82
											5.32	10.53	6.13	3.23	2.64	48.42	25.17	4.73	4.99	9.48	11.04	1.25	1.13	3.02	1.82
											5.34	10.45	6.07	3.23	2.63	48.11	24.9	4.75	5	9.52	11.09	1.25	1.13	3	1.81
											5.35	10.37	6.01	3.22	2.62	47.81	24.64	4.76	5.02	9.56	11.13	1.25	1.13	2.99	1.8
											5.37	10.29	5.96	3.21	2.62	47.5	24.38	4.78	5.03	9.6	11.17	1.26	1.14	2.97	1.79
											5.39	10.21	5.9	3.2	2.61	47.19	24.12	4.79	5.05	9.64	11.22	1.26	1.14	2.96	1.79
											5.4	10.13	5.84	3.2	2.6	46.88	23.86	4.81	5.06	9.68	11.26	1.26	1.14	2.94	1.78
											5.42	10.05	5.79	3.19	2.59	46.58	23.6	4.82	5.08	9.72	11.3	1.27	1.14	2.93	1.77
											5.44	9.97	5.73	3.18	2.59	46.27	23.35	4.83	5.09	9.76	11.35	1.27	1.15	2.91	1.76
											5.45	9.89	5.68	3.17	2.58	45.97	23.1	4.85	5.11	9.8	11.39	1.28	1.15	2.9	1.76
											5.47	9.81	5.62	3.17	2.57	45.67	22.85	4.86	5.12	9.84	11.43	1.28	1.15	2.89	1.75
											5.49	9.73	5.57	3.16	2.57	45.37	22.6	4.88	5.13	9.88	11.48	1.28	1.15	2.87	1.74
											5.5	9.65	5.52	3.15	2.56	45.06	22.36	4.89	5.15	9.92	11.52	1.29	1.16	2.86	1.74
											5.52	9.58	5.46	3.14	2.55	44.76	22.11	4.9	5.16	9.96	11.56	1.29	1.16	2.84	1.73
											5.54	9.5	5.41	3.14	2.54	44.46	21.87	4.92	5.18	10	11.61	1.3	1.16	2.83	1.72
											5.55	9.42	5.36	3.13	2.54	44.17	21.63	4.93	5.19	10.04	11.65	1.3	1.17	2.82	1.71
											5.57	9.35	5.31	3.12	2.53	43.87	21.4	4.95	5.21	10.08	11.69	1.3	1.17	2.8	1.71
											5.59	9.27	5.26	3.11	2.52	43.57	21.16	4.96	5.22	10.12	11.74	1.31	1.17	2.79	1.7
											5.6	9.2	5.21	3.1	2.52	43.27	20.93	4.97	5.24	10.16	11.78	1.31	1.17	2.77	1.69
											5.62	9.12	5.16	3.1	2.51	42.98	20.7	4.99	5.25	10.2	11.82	1.32	1.18	2.76	1.69
											5.64	9.05	5.11	3.09	2.5	42.69	20.47	5	5.26	10.24	11.86	1.32	1.18	2.75	1.68
											5.65	8.98	5.06	3.08	2.49	42.39	20.24	5.02	5.28	10.28	11.91	1.33	1.18	2.73	1.67
											5.67	8.9	5.01	3.07	2.49	42.1	20.02	5.03	5.29	10.32	11.95	1.33	1.19	2.72	1.67
											5.69	8.83	4.96	3.07	2.48	41.81	19.8	5.04	5.31	10.36	11.99	1.34	1.19	2.71	1.66
											5.7	8.76	4.91	3.06	2.47	41.52	19.57	5.06	5.32	10.4	12.03	1.34	1.19	2.69	1.65
											5.72	8.69	4.87	3.05	2.47	41.23	19.36	5.07	5.33	10.44	12.08	1.34	1.19	2.68	1.65
											5.74	8.62	4.82	3.04	2.46	40.94	19.14	5.08	5.35	10.48	12.12	1.35	1.2	2.67	1.64
											5.75	8.54	4.77	3.04	2.45	40.65	18.92	5.1	5.36	10.52	12.16	1.35	1.2	2.66	1.64
											5.77	8.47	4.73	3.03	2.45	40.37	18.71	5.11	5.38	10.56	12.2	1.36	1.2	2.64	1.63
											5.79	8.4	4.68	3.02	2.44	40.08	18.5	5.12	5.39	10.6	12.24	1.36	1.21	2.63	1.62
											5.8	8.33	4.64	3.01	2.43	39.8	18.29	5.14	5.4	10.64	12.29	1.37	1.21	2.62	1.62
											5.82	8.27	4.59	3.01	2.43	39.51	18.08	5.15	5.42	10.69	12.33	1.37	1.21	2.6	1.61
											5.84	8.2	4.55	3	2.42	39.23	17.88	5.16	5.43	10.73	12.37	1.38	1.22	2.59	1.6
											5.85	8.13	4.5	2.99	2.41	38.95	17.67	5.18	5.44	10.77	12.41	1.38	1.22	2.58	1.6
											5.87	8.06	4.46	2.98	2.4	38.67	17.47	5.19	5.46	10.81	12.45	1.39	1.23	2.57	1.59
											5.89	7.99	4.42	2.98	2.4	38.39	17.27	5.2	5.47	10.85	12.49	1.4	1.23	2.55	1.59
											5.9	7.93	4.37	2.97	2.39	38.11	17.08	5.22	5.49	10.89	12.53	1.4	1.23	2.54	1.58
											5.92	7.86	4.33	2.96	2.38	37.83	16.88	5.23	5.5	10.93	12.58	1.41	1.24	2.53	1.57
											5.94	7.79	4.29	2.95	2.38	37.56	16.68	5.24	5.51	10.97	12.62	1.41	1.24	2.52	1.57
											5.95	7.73	4.25	2.95	2.37	37.28	16.49	5.26	5.53	11.01	12.66	1.42	1.24	2.5	1.56
											5.97	7.66	4.21	2.94	2.36	37.01	16.3	5.27	5.54	11.05	12.7	1.42	1.25	2.49	1.56
											5.99	7.6	4.17	2.93	2.36	36.73	16.11	5.28	5.55	11.09	12.74	1.43	1.25	2.48	1.55
											6	7.53	4.13	2.92	2.35	36.46	15.93	5.3	5.57	11.13	12.78	1.43	1.26	2.47	1.55
											6.02	7.47	4.09	2.92	2.34	36.19	15.74	5.31	5.58	11.17	12.82	1.44	1.26	2.46	1.54
											6.04	7.41	4.05	2.91	2.34	35.92	15.56	5.32	5.59	11.21	12.86	1.45	1.26	2.44	1.54
											6.05	7.34	4.01	2.9	2.33	35.65	15.38	5.33	5.61	11.25	12.9	1.45	1.27	2.43	1.53
											6.07	7.28	3.97	2.89	2.32	35.39	15.2	5.35	5.62	11.29	12.94	1.46	1.27	2.42	1.52
											6.09	7.22	3.93	2.89	2.32	35.12	15.02	5.36	5.63	11.33	12.98	1.46	1.28	2.41	1.52
											6.1	7.16	3.89	2.88	2.31	34.86	14.84	5.37	5.65	11.37	13.02	1.47	1.28	2.4	1.51
											6.12	7.09	3.86	2.87	2.3	34.59	14.67	5.38	5.66	11.42	13.06	1.48	1.29	2.39	1.51
											6.14	7.03	3.82	2.86	2.3	34.33	14.5	5.4	5.67	11.46	13.1	1.48	1.29	2.37	1.5
											6.15	6.97	3.78	2.86	2.29	34.07	14.33	5.41	5.68	11.5	13.14	1.49	1.29	2.36	1.5
											6.17	6.91	3.75	2.85	2.28	33.81	14.16	5.42	5.7	11.54	13.17	1.49	1.3	2.35	1.49
											6.19	6.85	3.71	2.84	2.28	33.55	13.99	5.43	5.71	11.58	13.21	1.5	1.3	2.34	1.49
											6.2	6.79	3.67	2.83	2.27	33.29	13.82	5.45	5.72	11.62	13.25	1.51	1.31	2.33	1.48
											6.22	6.74	3.64	2.83	2.26	33.03	13.66	5.46	5.74	11.66	13.29	1.51	1.31	2.32	1.48
											6.24	6.68	3.61	2.82	2.26	32.78	13.5	5.47	5.75	11.7	13.33	1.52	1.32	2.31	1.47
											6.25	6.62	3.57	2.81	2.25	32.52	13.34	5.48	5.76	11.74	13.37	1.53	1.32	2.3	1.47
											6.27	6.56	3.54	2.8	2.24	32.27	13.18	5.49	5.77	11.78	13.41	1.53	1.33	2.29	1.46
											6.29	6.51	3.5	2.8	2.24	32.02	13.02	5.51	5.79	11.82	13.44	1.54	1.33	2.28	1.46
											6.3	6.45	3.47	2.79	2.23	31.76	12.86	5.52	5.8	11.86	13.48	1.55	1.34	2.26	1.45
											6.32	6.39	3.44	2.78	2.23	31.52	12.71	5.53	5.81	11.9	13.52	1.55	1.34	2.25	1.45
											6.34	6.34	3.4	2.77	2.22	31.27	12.56	5.54	5.82	11.94	13.56	1.56	1.35	2.24	1.44
											6.35	6.28	3.37	2.77	2.21	31.02	12.4	5.55	5.84	11.98	13.59	1.57	1.35	2.23	1.44
											6.37	6.23	3.34	2.76	2.21	30.77	12.26	5.57	5.85	12.02	13.63	1.58	1.36	2.22	1.43
											6.39	6.17	3.31	2.75	2.2	30.53	12.11	5.58	5.86	12.06	13.67	1.58	1.36	2.21	1.43
											6.4	6.12	3.28	2.74	2.19	30.28	11.96	5.59	5.87	12.1	13.7	1.59	1.37	2.2	1.43
											6.42	6.06	3.25	2.74	2.19	30.04	11.82	5.6	5.88	12.14	13.74	1.6	1.37	2.19	1.42
											6.44	6.01	3.22	2.73	2.18	29.8	11.67	5.61	5.9	12.18	13.78	1.61	1.38	2.18	1.42
											6.45	5.96	3.19	2.72	2.17	29.56	11.53	5.62	5.91	12.22	13.81	1.61	1.39	2.17	1.41
											6.47	5.91	3.16	2.71	2.17	29.32	11.39	5.63	5.92	12.26	13.85	1.62	1.39	2.16	1.41
											6.49	5.85	3.13	2.71	2.16	29.08	11.25	5.65	5.93	12.3	13.88	1.63	1.4	2.15	1.4
											6.5	5.8	3.1	2.7	2.16	28.85	11.12	5.66	5.94	12.34	13.92	1.64	1.4	2.14	1.4
											6.52	5.75	3.07	2.69	2.15	28.61	10.98	5.67	5.95	12.38	13.96	1.64	1.41	2.13	1.39
											6.54	5.7	3.04	2.69	2.14	28.38	10.85	5.68	5.97	12.42	13.99	1.65	1.42	2.12	1.39
											6.55	5.65	3.01	2.68	2.14	28.14	10.71	5.69	5.98	12.46	14.03	1.66	1.42	2.11	1.39
											6.57	5.6	2.98	2.67	2.13	27.91	10.58	5.7	5.99	12.5	14.06	1.67	1.43	2.1	1.38
											6.59	5.55	2.96	2.66	2.13	27.68	10.45	5.71	6	12.54	14.09	1.68	1.43	2.09	1.38
											6.6	5.5	2.93	2.66	2.12	27.45	10.32	5.72	6.01	12.58	14.13	1.68	1.44	2.08	1.37
											6.62	5.45	2.9	2.65	2.11	27.23	10.2	5.73	6.02	12.62	14.16	1.69	1.45	2.07	1.37
											6.64	5.4	2.88	2.64	2.11	27	10.07	5.74	6.03	12.66	14.2	1.7	1.45	2.06	1.37
											6.65	5.35	2.85	2.63	2.1	26.77	9.95	5.75	6.04	12.7	14.23	1.71	1.46	2.05	1.36
											6.67	5.31	2.82	2.63	2.09	26.55	9.82	5.76	6.06	12.74	14.26	1.72	1.47	2.04	1.36
											6.69	5.26	2.8	2.62	2.09	26.33	9.7	5.77	6.07	12.77	14.3	1.73	1.47	2.04	1.35
											6.7	5.21	2.77	2.61	2.08	26.11	9.58	5.78	6.08	12.81	14.33	1.74	1.48	2.03	1.35
											6.72	5.17	2.75	2.61	2.08	25.89	9.46	5.79	6.09	12.85	14.36	1.74	1.49	2.02	1.35
											6.74	5.12	2.72	2.6	2.07	25.67	9.35	5.8	6.1	12.89	14.4	1.75	1.49	2.01	1.34
											6.75	5.07	2.7	2.59	2.06	25.45	9.23	5.81	6.11	12.93	14.43	1.76	1.5	2	1.34
											6.77	5.03	2.68	2.58	2.06	25.23	9.12	5.82	6.12	12.97	14.46	1.77	1.51	1.99	1.33
											6.79	4.98	2.65	2.58	2.05	25.02	9	5.83	6.13	13.01	14.49	1.78	1.51	1.98	1.33
											6.8	4.94	2.63	2.57	2.05	24.8	8.89	5.84	6.14	13.05	14.52	1.79	1.52	1.97	1.33
											6.82	4.9	2.6	2.56	2.04	24.59	8.78	5.85	6.15	13.09	14.56	1.8	1.53	1.96	1.32
											6.84	4.85	2.58	2.56	2.04	24.38	8.67	5.86	6.16	13.12	14.59	1.81	1.54	1.95	1.32
											6.85	4.81	2.56	2.55	2.03	24.17	8.56	5.87	6.17	13.16	14.62	1.82	1.54	1.95	1.32
											6.87	4.77	2.54	2.54	2.02	23.96	8.46	5.88	6.18	13.2	14.65	1.83	1.55	1.94	1.31
											6.89	4.72	2.51	2.53	2.02	23.75	8.35	5.89	6.19	13.24	14.68	1.84	1.56	1.93	1.31
											6.9	4.68	2.49	2.53	2.01	23.55	8.25	5.9	6.2	13.28	14.71	1.85	1.57	1.92	1.31
											6.92	4.64	2.47	2.52	2.01	23.34	8.14	5.91	6.21	13.32	14.74	1.86	1.57	1.91	1.3
											6.94	4.6	2.45	2.51	2	23.14	8.04	5.92	6.22	13.35	14.77	1.87	1.58	1.9	1.3
											6.95	4.56	2.43	2.51	1.99	22.93	7.94	5.93	6.23	13.39	14.8	1.88	1.59	1.9	1.3
											6.97	4.52	2.41	2.5	1.99	22.73	7.84	5.94	6.24	13.43	14.83	1.89	1.6	1.89	1.29
											6.99	4.48	2.39	2.49	1.98	22.53	7.74	5.95	6.25	13.47	14.86	1.9	1.61	1.88	1.29
											7	4.44	2.37	2.49	1.98	22.33	7.65	5.96	6.26	13.5	14.89	1.91	1.61	1.87	1.29
											7.02	4.4	2.35	2.48	1.97	22.14	7.55	5.96	6.27	13.54	14.91	1.92	1.62	1.86	1.28
											7.04	4.36	2.33	2.47	1.97	21.94	7.46	5.97	6.28	13.58	14.94	1.93	1.63	1.85	1.28
											7.05	4.32	2.31	2.46	1.96	21.75	7.36	5.98	6.29	13.62	14.97	1.94	1.64	1.85	1.28
											7.07	4.28	2.29	2.46	1.96	21.55	7.27	5.99	6.3	13.65	15	1.95	1.65	1.84	1.27
											7.09	4.24	2.27	2.45	1.95	21.36	7.18	6	6.31	13.69	15.03	1.96	1.66	1.83	1.27
											7.1	4.2	2.25	2.44	1.94	21.17	7.09	6.01	6.32	13.73	15.05	1.97	1.66	1.82	1.27
											7.12	4.16	2.23	2.44	1.94	20.98	7	6.01	6.33	13.77	15.08	1.98	1.67	1.82	1.26
											7.14	4.13	2.21	2.43	1.93	20.79	6.91	6.02	6.33	13.8	15.11	1.99	1.68	1.81	1.26
											7.15	4.09	2.19	2.42	1.93	20.6	6.83	6.03	6.34	13.84	15.13	2	1.69	1.8	1.26
											7.17	4.05	2.18	2.42	1.92	20.42	6.74	6.04	6.35	13.88	15.16	2.01	1.7	1.79	1.25
											7.19	4.02	2.16	2.41	1.92	20.23	6.65	6.05	6.36	13.91	15.19	2.02	1.71	1.79	1.25
											7.21	3.98	2.14	2.4	1.91	20.05	6.57	6.05	6.37	13.95	15.21	2.03	1.72	1.78	1.25
											7.22	3.95	2.12	2.4	1.91	19.86	6.49	6.06	6.38	13.99	15.24	2.05	1.73	1.77	1.25
											7.24	3.91	2.11	2.39	1.9	19.68	6.41	6.07	6.39	14.02	15.26	2.06	1.74	1.76	1.24
											7.26	3.88	2.09	2.38	1.9	19.5	6.33	6.08	6.39	14.06	15.29	2.07	1.75	1.76	1.24
											7.27	3.84	2.07	2.38	1.89	19.32	6.25	6.08	6.4	14.09	15.31	2.08	1.76	1.75	1.24
											7.29	3.81	2.06	2.37	1.88	19.15	6.17	6.09	6.41	14.13	15.33	2.09	1.77	1.74	1.23
											7.31	3.77	2.04	2.36	1.88	18.97	6.09	6.1	6.42	14.17	15.36	2.1	1.78	1.73	1.23
											7.32	3.74	2.02	2.36	1.87	18.79	6.01	6.11	6.43	14.2	15.38	2.11	1.79	1.73	1.23
											7.34	3.71	2.01	2.35	1.87	18.62	5.94	6.11	6.43	14.24	15.41	2.13	1.8	1.72	1.23
											7.36	3.67	1.99	2.34	1.86	18.45	5.86	6.12	6.44	14.27	15.43	2.14	1.81	1.71	1.22
											7.37	3.64	1.98	2.34	1.86	18.28	5.79	6.13	6.45	14.31	15.45	2.15	1.82	1.71	1.22
											7.39	3.61	1.96	2.33	1.85	18.11	5.72	6.13	6.46	14.34	15.47	2.16	1.83	1.7	1.22
											7.41	3.58	1.95	2.32	1.85	17.94	5.65	6.14	6.46	14.38	15.5	2.17	1.84	1.69	1.22
											7.42	3.55	1.93	2.32	1.84	17.77	5.58	6.15	6.47	14.41	15.52	2.19	1.85	1.69	1.21
											7.44	3.51	1.92	2.31	1.84	17.6	5.51	6.15	6.48	14.45	15.54	2.2	1.86	1.68	1.21
											7.46	3.48	1.9	2.3	1.83	17.44	5.44	6.16	6.49	14.48	15.56	2.21	1.87	1.67	1.21
											7.47	3.45	1.89	2.3	1.83	17.27	5.37	6.17	6.49	14.52	15.58	2.22	1.88	1.67	1.21
											7.49	3.42	1.88	2.29	1.82	17.11	5.3	6.17	6.5	14.55	15.6	2.24	1.89	1.66	1.2
											7.51	3.39	1.86	2.28	1.82	16.95	5.24	6.18	6.51	14.58	15.62	2.25	1.9	1.65	1.2
											7.52	3.36	1.85	2.28	1.81	16.79	5.17	6.18	6.51	14.62	15.64	2.26	1.91	1.65	1.2
											7.54	3.33	1.84	2.27	1.81	16.63	5.11	6.19	6.52	14.65	15.66	2.28	1.92	1.64	1.2
											7.56	3.3	1.82	2.26	1.8	16.47	5.04	6.2	6.53	14.69	15.68	2.29	1.93	1.63	1.19
											7.57	3.28	1.81	2.26	1.8	16.31	4.98	6.2	6.53	14.72	15.7	2.3	1.95	1.63	1.19
											7.59	3.25	1.8	2.25	1.79	16.16	4.92	6.21	6.54	14.75	15.72	2.32	1.96	1.62	1.19
											7.61	3.22	1.78	2.24	1.79	16	4.86	6.21	6.55	14.79	15.74	2.33	1.97	1.62	1.19
											7.62	3.19	1.77	2.24	1.78	15.85	4.8	6.22	6.55	14.82	15.76	2.34	1.98	1.61	1.18
											7.64	3.16	1.76	2.23	1.78	15.7	4.74	6.22	6.56	14.85	15.77	2.36	1.99	1.6	1.18
											7.66	3.14	1.75	2.22	1.77	15.54	4.68	6.23	6.56	14.89	15.79	2.37	2	1.6	1.18
											7.67	3.11	1.74	2.22	1.77	15.39	4.62	6.23	6.57	14.92	15.81	2.38	2.02	1.59	1.18
											7.69	3.08	1.72	2.21	1.76	15.25	4.56	6.24	6.58	14.95	15.83	2.4	2.03	1.59	1.18
											7.71	3.05	1.71	2.21	1.76	15.1	4.51	6.24	6.58	14.98	15.84	2.41	2.04	1.58	1.17
											7.72	3.03	1.7	2.2	1.75	14.95	4.45	6.25	6.59	15.02	15.86	2.42	2.05	1.57	1.17
											7.74	3	1.69	2.19	1.75	14.81	4.4	6.25	6.59	15.05	15.87	2.44	2.06	1.57	1.17
											7.76	2.98	1.68	2.19	1.74	14.66	4.34	6.26	6.6	15.08	15.89	2.45	2.08	1.56	1.17
											7.77	2.95	1.67	2.18	1.74	14.52	4.29	6.26	6.6	15.11	15.91	2.47	2.09	1.56	1.17
											7.79	2.93	1.66	2.17	1.73	14.38	4.24	6.26	6.61	15.14	15.92	2.48	2.1	1.55	1.16
											7.81	2.9	1.65	2.17	1.73	14.24	4.18	6.27	6.61	15.18	15.94	2.5	2.12	1.55	1.16
											7.82	2.88	1.63	2.16	1.73	14.1	4.13	6.27	6.62	15.21	15.95	2.51	2.13	1.54	1.16
											7.84	2.85	1.62	2.16	1.72	13.96	4.08	6.28	6.62	15.24	15.96	2.53	2.14	1.53	1.16
											7.86	2.83	1.61	2.15	1.72	13.82	4.03	6.28	6.63	15.27	15.98	2.54	2.15	1.53	1.16
											7.87	2.8	1.6	2.14	1.71	13.68	3.98	6.28	6.63	15.3	15.99	2.55	2.17	1.52	1.15
											7.89	2.78	1.59	2.14	1.71	13.55	3.94	6.29	6.64	15.33	16	2.57	2.18	1.52	1.15
											7.91	2.76	1.58	2.13	1.7	13.41	3.89	6.29	6.64	15.36	16.02	2.58	2.19	1.51	1.15
											7.92	2.73	1.57	2.12	1.7	13.28	3.84	6.3	6.65	15.39	16.03	2.6	2.21	1.51	1.15
											7.94	2.71	1.57	2.12	1.69	13.15	3.8	6.3	6.65	15.42	16.04	2.61	2.22	1.5	1.15
											7.96	2.69	1.56	2.11	1.69	13.02	3.75	6.3	6.66	15.45	16.05	2.63	2.24	1.5	1.14
											7.97	2.67	1.55	2.11	1.68	12.89	3.7	6.31	6.66	15.48	16.06	2.65	2.25	1.49	1.14
											7.99	2.64	1.54	2.1	1.68	12.76	3.66	6.31	6.66	15.51	16.08	2.66	2.26	1.49	1.14
											8.01	2.62	1.53	2.09	1.68	12.63	3.62	6.31	6.67	15.54	16.09	2.68	2.28	1.48	1.14
											8.02	2.6	1.52	2.09	1.67	12.5	3.57	6.31	6.67	15.57	16.1	2.69	2.29	1.48	1.14
											8.04	2.58	1.51	2.08	1.67	12.38	3.53	6.32	6.68	15.6	16.11	2.71	2.31	1.47	1.14
											8.06	2.56	1.5	2.08	1.66	12.25	3.49	6.32	6.68	15.63	16.12	2.72	2.32	1.47	1.13
											8.07	2.54	1.49	2.07	1.66	12.13	3.45	6.32	6.68	15.66	16.13	2.74	2.33	1.46	1.13
											8.09	2.52	1.49	2.06	1.65	12.01	3.41	6.32	6.69	15.68	16.13	2.76	2.35	1.46	1.13
											8.11	2.5	1.48	2.06	1.65	11.89	3.37	6.33	6.69	15.71	16.14	2.77	2.36	1.45	1.13
											8.12	2.48	1.47	2.05	1.64	11.77	3.33	6.33	6.69	15.74	16.15	2.79	2.38	1.45	1.13
											8.14	2.46	1.46	2.05	1.64	11.65	3.29	6.33	6.7	15.77	16.16	2.8	2.39	1.44	1.13
											8.16	2.44	1.45	2.04	1.64	11.53	3.25	6.33	6.7	15.8	16.17	2.82	2.41	1.44	1.12
											8.17	2.42	1.45	2.04	1.63	11.41	3.21	6.33	6.7	15.82	16.17	2.84	2.42	1.43	1.12
											8.19	2.4	1.44	2.03	1.63	11.3	3.18	6.34	6.7	15.85	16.18	2.85	2.44	1.43	1.12
											8.21	2.38	1.43	2.02	1.62	11.18	3.14	6.34	6.71	15.88	16.19	2.87	2.45	1.42	1.12
											8.22	2.36	1.42	2.02	1.62	11.07	3.1	6.34	6.71	15.9	16.19	2.89	2.47	1.42	1.12
											8.24	2.34	1.42	2.01	1.62	10.95	3.07	6.34	6.71	15.93	16.2	2.9	2.48	1.42	1.12
											8.26	2.32	1.41	2.01	1.61	10.84	3.03	6.34	6.71	15.96	16.21	2.92	2.5	1.41	1.11
											8.27	2.3	1.4	2	1.61	10.73	3	6.34	6.72	15.98	16.21	2.94	2.52	1.41	1.11
											8.29	2.29	1.39	2	1.6	10.62	2.96	6.34	6.72	16.01	16.22	2.95	2.53	1.4	1.11
											8.31	2.27	1.39	1.99	1.6	10.51	2.93	6.35	6.72	16.04	16.22	2.97	2.55	1.4	1.11
											8.32	2.25	1.38	1.98	1.59	10.4	2.9	6.35	6.72	16.06	16.23	2.99	2.56	1.39	1.11
											8.34	2.23	1.37	1.98	1.59	10.3	2.87	6.35	6.72	16.09	16.23	3	2.58	1.39	1.11
											8.36	2.22	1.37	1.97	1.59	10.19	2.83	6.35	6.73	16.11	16.23	3.02	2.6	1.39	1.11
											8.37	2.2	1.36	1.97	1.58	10.08	2.8	6.35	6.73	16.14	16.24	3.04	2.61	1.38	1.1
											8.39	2.18	1.36	1.96	1.58	9.98	2.77	6.35	6.73	16.16	16.24	3.06	2.63	1.38	1.1
											8.41	2.17	1.35	1.96	1.57	9.88	2.74	6.35	6.73	16.19	16.24	3.07	2.65	1.37	1.1
											8.42	2.15	1.34	1.95	1.57	9.77	2.71	6.35	6.73	16.21	16.24	3.09	2.66	1.37	1.1
											8.44	2.13	1.34	1.94	1.57	9.67	2.68	6.35	6.73	16.24	16.25	3.11	2.68	1.37	1.1
											8.46	2.12	1.33	1.94	1.56	9.57	2.65	6.35	6.73	16.26	16.25	3.13	2.7	1.36	1.1
											8.47	2.1	1.33	1.93	1.56	9.47	2.62	6.35	6.74	16.28	16.25	3.15	2.71	1.36	1.1
											8.49	2.09	1.32	1.93	1.56	9.37	2.6	6.35	6.74	16.31	16.25	3.16	2.73	1.35	1.1
											8.51	2.07	1.31	1.92	1.55	9.28	2.57	6.35	6.74	16.33	16.25	3.18	2.75	1.35	1.09
											8.52	2.06	1.31	1.92	1.55	9.18	2.54	6.35	6.74	16.35	16.25	3.2	2.77	1.35	1.09
											8.54	2.04	1.3	1.91	1.54	9.08	2.51	6.35	6.74	16.38	16.25	3.22	2.78	1.34	1.09
											8.56	2.03	1.3	1.91	1.54	8.99	2.49	6.35	6.74	16.4	16.25	3.24	2.8	1.34	1.09
											8.57	2.01	1.29	1.9	1.54	8.89	2.46	6.35	6.74	16.42	16.25	3.25	2.82	1.33	1.09
											8.59	2	1.29	1.9	1.53	8.8	2.43	6.35	6.74	16.44	16.25	3.27	2.84	1.33	1.09
											8.61	1.98	1.28	1.89	1.53	8.71	2.41	6.35	6.74	16.47	16.25	3.29	2.85	1.33	1.09
											8.62	1.97	1.28	1.89	1.53	8.62	2.38	6.34	6.74	16.49	16.24	3.31	2.87	1.32	1.09
											8.64	1.95	1.27	1.88	1.52	8.53	2.36	6.34	6.74	16.51	16.24	3.33	2.89	1.32	1.08
											8.66	1.94	1.27	1.88	1.52	8.44	2.34	6.34	6.74	16.53	16.24	3.35	2.91	1.32	1.08
											8.67	1.93	1.26	1.87	1.51	8.35	2.31	6.34	6.74	16.55	16.24	3.37	2.93	1.31	1.08
											8.69	1.91	1.26	1.86	1.51	8.26	2.29	6.34	6.74	16.57	16.23	3.38	2.94	1.31	1.08
											8.71	1.9	1.25	1.86	1.51	8.17	2.27	6.34	6.74	16.59	16.23	3.4	2.96	1.31	1.08
											8.72	1.89	1.25	1.85	1.5	8.09	2.24	6.34	6.74	16.61	16.22	3.42	2.98	1.3	1.08
											8.74	1.87	1.24	1.85	1.5	8	2.22	6.33	6.74	16.63	16.22	3.44	3	1.3	1.08
											8.76	1.86	1.24	1.84	1.5	7.92	2.2	6.33	6.74	16.65	16.22	3.46	3.02	1.3	1.08
											8.77	1.85	1.23	1.84	1.49	7.83	2.18	6.33	6.74	16.67	16.21	3.48	3.04	1.29	1.08
											8.79	1.84	1.23	1.83	1.49	7.75	2.16	6.33	6.73	16.69	16.2	3.5	3.06	1.29	1.08
											8.81	1.82	1.23	1.83	1.49	7.67	2.14	6.33	6.73	16.71	16.2	3.52	3.08	1.29	1.07
											8.82	1.81	1.22	1.82	1.48	7.59	2.12	6.32	6.73	16.73	16.19	3.54	3.09	1.28	1.07
											8.84	1.8	1.22	1.82	1.48	7.51	2.1	6.32	6.73	16.75	16.19	3.56	3.11	1.28	1.07
											8.86	1.79	1.21	1.81	1.48	7.43	2.08	6.32	6.73	16.77	16.18	3.58	3.13	1.28	1.07
											8.87	1.78	1.21	1.81	1.47	7.35	2.06	6.32	6.73	16.79	16.17	3.6	3.15	1.27	1.07
											8.89	1.76	1.21	1.8	1.47	7.27	2.04	6.31	6.73	16.8	16.17	3.62	3.17	1.27	1.07
											8.91	1.75	1.2	1.8	1.46	7.19	2.02	6.31	6.72	16.82	16.16	3.64	3.19	1.27	1.07
											8.92	1.74	1.2	1.79	1.46	7.12	2	6.31	6.72	16.84	16.15	3.66	3.21	1.26	1.07
											8.94	1.73	1.19	1.79	1.46	7.04	1.98	6.3	6.72	16.86	16.14	3.68	3.23	1.26	1.07
											8.96	1.72	1.19	1.78	1.45	6.97	1.96	6.3	6.72	16.87	16.13	3.7	3.25	1.26	1.07
											8.97	1.71	1.19	1.78	1.45	6.89	1.95	6.3	6.72	16.89	16.12	3.72	3.27	1.25	1.06
											8.99	1.7	1.18	1.77	1.45	6.82	1.93	6.29	6.71	16.91	16.11	3.74	3.29	1.25	1.06
											9.01	1.69	1.18	1.77	1.44	6.75	1.91	6.29	6.71	16.92	16.1	3.76	3.31	1.25	1.06
											9.02	1.68	1.18	1.76	1.44	6.67	1.89	6.29	6.71	16.94	16.09	3.78	3.33	1.25	1.06
											9.04	1.67	1.17	1.76	1.44	6.6	1.88	6.28	6.71	16.96	16.08	3.8	3.35	1.24	1.06
											9.06	1.66	1.17	1.76	1.44	6.53	1.86	6.28	6.7	16.97	16.07	3.82	3.37	1.24	1.06
											9.07	1.65	1.17	1.75	1.43	6.46	1.85	6.27	6.7	16.99	16.06	3.84	3.39	1.24	1.06
											9.09	1.64	1.16	1.75	1.43	6.39	1.83	6.27	6.7	17	16.05	3.86	3.41	1.23	1.06
											9.11	1.63	1.16	1.74	1.43	6.33	1.81	6.27	6.69	17.02	16.04	3.88	3.43	1.23	1.06
											9.12	1.62	1.16	1.74	1.42	6.26	1.8	6.26	6.69	17.03	16.03	3.9	3.45	1.23	1.06
											9.14	1.61	1.16	1.73	1.42	6.19	1.78	6.26	6.69	17.05	16.01	3.92	3.47	1.23	1.06
											9.16	1.6	1.15	1.73	1.42	6.13	1.77	6.25	6.69	17.06	16	3.94	3.5	1.22	1.06
											9.17	1.59	1.15	1.72	1.41	6.06	1.75	6.25	6.68	17.07	15.99	3.96	3.52	1.22	1.05
											9.19	1.58	1.15	1.72	1.41	6	1.74	6.24	6.68	17.09	15.97	3.98	3.54	1.22	1.05
											9.21	1.57	1.14	1.71	1.41	5.93	1.73	6.24	6.67	17.1	15.96	4	3.56	1.22	1.05
											9.22	1.56	1.14	1.71	1.4	5.87	1.71	6.23	6.67	17.11	15.95	4.02	3.58	1.21	1.05
											9.24	1.55	1.14	1.7	1.4	5.81	1.7	6.23	6.67	17.13	15.93	4.04	3.6	1.21	1.05
											9.26	1.55	1.14	1.7	1.4	5.74	1.69	6.22	6.66	17.14	15.92	4.06	3.62	1.21	1.05
											9.27	1.54	1.13	1.69	1.39	5.68	1.67	6.22	6.66	17.15	15.9	4.08	3.64	1.21	1.05
											9.29	1.53	1.13	1.69	1.39	5.62	1.66	6.21	6.65	17.16	15.89	4.1	3.66	1.2	1.05
											9.31	1.52	1.13	1.69	1.39	5.56	1.65	6.21	6.65	17.18	15.87	4.12	3.69	1.2	1.05
											9.32	1.51	1.13	1.68	1.39	5.5	1.64	6.2	6.65	17.19	15.85	4.15	3.71	1.2	1.05
											9.34	1.5	1.12	1.68	1.38	5.44	1.62	6.2	6.64	17.2	15.84	4.17	3.73	1.2	1.05
											9.36	1.5	1.12	1.67	1.38	5.39	1.61	6.19	6.64	17.21	15.82	4.19	3.75	1.19	1.05
											9.37	1.49	1.12	1.67	1.38	5.33	1.6	6.19	6.63	17.22	15.8	4.21	3.77	1.19	1.05
											9.39	1.48	1.12	1.66	1.37	5.27	1.59	6.18	6.63	17.23	15.79	4.23	3.79	1.19	1.05
											9.41	1.47	1.11	1.66	1.37	5.22	1.58	6.17	6.62	17.24	15.77	4.25	3.82	1.19	1.05
											9.42	1.47	1.11	1.66	1.37	5.16	1.57	6.17	6.62	17.25	15.75	4.27	3.84	1.19	1.05
											9.44	1.46	1.11	1.65	1.37	5.11	1.55	6.16	6.61	17.26	15.73	4.29	3.86	1.18	1.05
											9.46	1.45	1.11	1.65	1.36	5.05	1.54	6.15	6.61	17.27	15.71	4.31	3.88	1.18	1.05
											9.47	1.44	1.11	1.64	1.36	5	1.53	6.15	6.6	17.28	15.69	4.34	3.9	1.18	1.05
											9.49	1.44	1.1	1.64	1.36	4.95	1.52	6.14	6.6	17.29	15.68	4.36	3.93	1.18	1.05
											9.51	1.43	1.1	1.63	1.35	4.89	1.51	6.14	6.59	17.3	15.66	4.38	3.95	1.17	1.05
											9.52	1.42	1.1	1.63	1.35	4.84	1.5	6.13	6.59	17.3	15.64	4.4	3.97	1.17	1.05
											9.54	1.42	1.1	1.63	1.35	4.79	1.49	6.12	6.58	17.31	15.62	4.42	3.99	1.17	1.05
											9.56	1.41	1.1	1.62	1.35	4.74	1.48	6.11	6.57	17.32	15.6	4.44	4.02	1.17	1.05
											9.57	1.4	1.09	1.62	1.34	4.69	1.47	6.11	6.57	17.33	15.57	4.46	4.04	1.17	1.05
											9.59	1.4	1.09	1.61	1.34	4.64	1.46	6.1	6.56	17.34	15.55	4.48	4.06	1.16	1.05
											9.61	1.39	1.09	1.61	1.34	4.59	1.46	6.09	6.56	17.34	15.53	4.51	4.08	1.16	1.05
											9.62	1.38	1.09	1.6	1.34	4.54	1.45	6.09	6.55	17.35	15.51	4.53	4.11	1.16	1.05
											9.64	1.38	1.09	1.6	1.33	4.49	1.44	6.08	6.54	17.36	15.49	4.55	4.13	1.16	1.06
											9.66	1.37	1.08	1.6	1.33	4.45	1.43	6.07	6.54	17.36	15.47	4.57	4.15	1.16	1.06
											9.67	1.37	1.08	1.59	1.33	4.4	1.42	6.06	6.53	17.37	15.44	4.59	4.17	1.15	1.06
											9.69	1.36	1.08	1.59	1.33	4.35	1.41	6.06	6.52	17.37	15.42	4.61	4.2	1.15	1.06
											9.71	1.35	1.08	1.58	1.32	4.31	1.4	6.05	6.52	17.38	15.4	4.63	4.22	1.15	1.06
											9.72	1.35	1.08	1.58	1.32	4.26	1.4	6.04	6.51	17.38	15.37	4.66	4.24	1.15	1.06
											9.74	1.34	1.08	1.58	1.32	4.22	1.39	6.03	6.5	17.39	15.35	4.68	4.27	1.15	1.06
											9.76	1.34	1.07	1.57	1.32	4.17	1.38	6.03	6.5	17.39	15.33	4.7	4.29	1.15	1.06
											9.77	1.33	1.07	1.57	1.31	4.13	1.37	6.02	6.49	17.4	15.3	4.72	4.31	1.14	1.06
											9.79	1.33	1.07	1.57	1.31	4.09	1.37	6.01	6.48	17.4	15.28	4.74	4.33	1.14	1.06
											9.81	1.32	1.07	1.56	1.31	4.05	1.36	6	6.48	17.41	15.25	4.76	4.36	1.14	1.06
											9.82	1.32	1.07	1.56	1.31	4	1.35	5.99	6.47	17.41	15.23	4.79	4.38	1.14	1.06
											9.84	1.31	1.07	1.55	1.3	3.96	1.34	5.98	6.46	17.41	15.2	4.81	4.4	1.14	1.07
											9.86	1.31	1.07	1.55	1.3	3.92	1.34	5.98	6.45	17.42	15.18	4.83	4.43	1.13	1.07
											9.87	1.3	1.06	1.55	1.3	3.88	1.33	5.97	6.45	17.42	15.15	4.85	4.45	1.13	1.07
											9.89	1.3	1.06	1.54	1.3	3.84	1.32	5.96	6.44	17.42	15.13	4.87	4.47	1.13	1.07
											9.91	1.29	1.06	1.54	1.29	3.8	1.32	5.95	6.43	17.42	15.1	4.89	4.5	1.13	1.07
											9.92	1.29	1.06	1.53	1.29	3.76	1.31	5.94	6.42	17.42	15.07	4.91	4.52	1.13	1.07
											9.94	1.28	1.06	1.53	1.29	3.72	1.3	5.93	6.42	17.43	15.04	4.94	4.54	1.13	1.07
											9.96	1.28	1.06	1.53	1.29	3.68	1.3	5.92	6.41	17.43	15.02	4.96	4.56	1.12	1.07
											9.97	1.27	1.06	1.52	1.28	3.65	1.29	5.91	6.4	17.43	14.99	4.98	4.59	1.12	1.07
											9.99	1.27	1.06	1.52	1.28	3.61	1.29	5.9	6.39	17.43	14.96	5	4.61	1.12	1.07
											10.01	1.26	1.05	1.52	1.28	3.57	1.28	5.89	6.38	17.43	14.93	5.02	4.63	1.12	1.08
											10.02	1.26	1.05	1.51	1.28	3.54	1.27	5.89	6.37	17.43	14.91	5.04	4.66	1.12	1.08
											10.04	1.25	1.05	1.51	1.28	3.5	1.27	5.88	6.37	17.43	14.88	5.06	4.68	1.12	1.08
											10.06	1.25	1.05	1.51	1.27	3.47	1.26	5.87	6.36	17.43	14.85	5.08	4.7	1.12	1.08
											10.07	1.24	1.05	1.5	1.27	3.43	1.26	5.86	6.35	17.43	14.82	5.11	4.73	1.11	1.08
											10.09	1.24	1.05	1.5	1.27	3.4	1.25	5.85	6.34	17.43	14.79	5.13	4.75	1.11	1.08
											10.11	1.24	1.05	1.49	1.27	3.36	1.25	5.84	6.33	17.43	14.76	5.15	4.77	1.11	1.08
											10.12	1.23	1.05	1.49	1.26	3.33	1.24	5.83	6.32	17.43	14.73	5.17	4.8	1.11	1.08
											10.14	1.23	1.05	1.49	1.26	3.29	1.24	5.82	6.31	17.42	14.7	5.19	4.82	1.11	1.08
											10.16	1.22	1.05	1.48	1.26	3.26	1.23	5.81	6.3	17.42	14.67	5.21	4.84	1.11	1.08
											10.17	1.22	1.04	1.48	1.26	3.23	1.23	5.8	6.3	17.42	14.64	5.23	4.87	1.11	1.09
											10.19	1.22	1.04	1.48	1.26	3.2	1.22	5.79	6.29	17.42	14.61	5.25	4.89	1.1	1.09
											10.21	1.21	1.04	1.47	1.25	3.17	1.22	5.78	6.28	17.41	14.58	5.27	4.91	1.1	1.09
											10.22	1.21	1.04	1.47	1.25	3.13	1.21	5.77	6.27	17.41	14.55	5.3	4.94	1.1	1.09
											10.24	1.21	1.04	1.47	1.25	3.1	1.21	5.76	6.26	17.41	14.51	5.32	4.96	1.1	1.09
											10.26	1.2	1.04	1.46	1.25	3.07	1.2	5.75	6.25	17.4	14.48	5.34	4.98	1.1	1.09
											10.27	1.2	1.04	1.46	1.25	3.04	1.2	5.74	6.24	17.4	14.45	5.36	5	1.1	1.09
											10.29	1.2	1.04	1.46	1.24	3.01	1.2	5.72	6.23	17.4	14.42	5.38	5.03	1.1	1.09
											10.31	1.19	1.04	1.45	1.24	2.98	1.19	5.71	6.22	17.39	14.39	5.4	5.05	1.1	1.1
											10.32	1.19	1.04	1.45	1.24	2.95	1.19	5.7	6.21	17.39	14.35	5.42	5.07	1.09	1.1
											10.34	1.19	1.04	1.45	1.24	2.93	1.18	5.69	6.2	17.38	14.32	5.44	5.1	1.09	1.1
											10.36	1.18	1.04	1.44	1.24	2.9	1.18	5.68	6.19	17.38	14.29	5.46	5.12	1.09	1.1
											10.37	1.18	1.03	1.44	1.23	2.87	1.18	5.67	6.18	17.37	14.25	5.48	5.14	1.09	1.1
											10.39	1.18	1.03	1.44	1.23	2.84	1.17	5.66	6.17	17.37	14.22	5.5	5.17	1.09	1.1
											10.41	1.17	1.03	1.43	1.23	2.81	1.17	5.65	6.16	17.36	14.19	5.52	5.19	1.09	1.1
											10.42	1.17	1.03	1.43	1.23	2.79	1.17	5.64	6.15	17.35	14.15	5.54	5.21	1.09	1.1
											10.44	1.17	1.03	1.43	1.23	2.76	1.16	5.63	6.14	17.35	14.12	5.56	5.23	1.09	1.11
											10.46	1.16	1.03	1.42	1.22	2.74	1.16	5.61	6.13	17.34	14.08	5.58	5.26	1.08	1.11
											10.47	1.16	1.03	1.42	1.22	2.71	1.15	5.6	6.12	17.33	14.05	5.6	5.28	1.08	1.11
											10.49	1.16	1.03	1.42	1.22	2.68	1.15	5.59	6.11	17.33	14.01	5.62	5.3	1.08	1.11
											10.51	1.16	1.03	1.42	1.22	2.66	1.15	5.58	6.1	17.32	13.98	5.64	5.32	1.08	1.11
											10.52	1.15	1.03	1.41	1.22	2.63	1.15	5.57	6.09	17.31	13.94	5.66	5.35	1.08	1.11
											10.54	1.15	1.03	1.41	1.21	2.61	1.14	5.56	6.07	17.3	13.91	5.68	5.37	1.08	1.11
											10.56	1.15	1.03	1.41	1.21	2.59	1.14	5.55	6.06	17.29	13.87	5.7	5.39	1.08	1.12
											10.57	1.14	1.03	1.4	1.21	2.56	1.14	5.53	6.05	17.29	13.84	5.72	5.41	1.08	1.12
											10.59	1.14	1.03	1.4	1.21	2.54	1.13	5.52	6.04	17.28	13.8	5.74	5.44	1.08	1.12
											10.61	1.14	1.03	1.4	1.21	2.52	1.13	5.51	6.03	17.27	13.77	5.76	5.46	1.07	1.12
											10.62	1.14	1.02	1.39	1.21	2.49	1.13	5.5	6.02	17.26	13.73	5.78	5.48	1.07	1.12
											10.64	1.13	1.02	1.39	1.2	2.47	1.12	5.49	6.01	17.25	13.69	5.8	5.5	1.07	1.12
											10.66	1.13	1.02	1.39	1.2	2.45	1.12	5.47	6	17.24	13.66	5.82	5.53	1.07	1.13
											10.67	1.13	1.02	1.39	1.2	2.43	1.12	5.46	5.99	17.23	13.62	5.84	5.55	1.07	1.13
											10.69	1.13	1.02	1.38	1.2	2.4	1.12	5.45	5.97	17.22	13.58	5.86	5.57	1.07	1.13
											10.71	1.13	1.02	1.38	1.2	2.38	1.11	5.44	5.96	17.21	13.54	5.88	5.59	1.07	1.13
											10.72	1.12	1.02	1.38	1.19	2.36	1.11	5.43	5.95	17.2	13.51	5.9	5.61	1.07	1.13
											10.74	1.12	1.02	1.37	1.19	2.34	1.11	5.41	5.94	17.18	13.47	5.92	5.63	1.07	1.13
											10.76	1.12	1.02	1.37	1.19	2.32	1.11	5.4	5.93	17.17	13.43	5.94	5.66	1.07	1.14
											10.77	1.12	1.02	1.37	1.19	2.3	1.1	5.39	5.92	17.16	13.39	5.95	5.68	1.07	1.14
											10.79	1.11	1.02	1.37	1.19	2.28	1.1	5.38	5.9	17.15	13.36	5.97	5.7	1.06	1.14
											10.81	1.11	1.02	1.36	1.19	2.26	1.1	5.36	5.89	17.14	13.32	5.99	5.72	1.06	1.14
											10.82	1.11	1.02	1.36	1.18	2.24	1.1	5.35	5.88	17.12	13.28	6.01	5.74	1.06	1.14
											10.84	1.11	1.02	1.36	1.18	2.22	1.1	5.34	5.87	17.11	13.24	6.03	5.76	1.06	1.14
											10.86	1.11	1.02	1.35	1.18	2.2	1.09	5.32	5.86	17.1	13.2	6.05	5.78	1.06	1.15
											10.87	1.1	1.02	1.35	1.18	2.18	1.09	5.31	5.84	17.08	13.16	6.07	5.8	1.06	1.15
											10.89	1.1	1.02	1.35	1.18	2.17	1.09	5.3	5.83	17.07	13.12	6.08	5.83	1.06	1.15
											10.91	1.1	1.02	1.35	1.18	2.15	1.09	5.29	5.82	17.06	13.08	6.1	5.85	1.06	1.15
											10.92	1.1	1.02	1.34	1.18	2.13	1.09	5.27	5.81	17.04	13.05	6.12	5.87	1.06	1.15
											10.94	1.1	1.02	1.34	1.17	2.11	1.08	5.26	5.79	17.03	13.01	6.14	5.89	1.06	1.16
											10.96	1.09	1.02	1.34	1.17	2.09	1.08	5.25	5.78	17.01	12.97	6.16	5.91	1.06	1.16
											10.97	1.09	1.02	1.34	1.17	2.08	1.08	5.23	5.77	17	12.93	6.17	5.93	1.06	1.16
											10.99	1.09	1.02	1.33	1.17	2.06	1.08	5.22	5.76	16.98	12.89	6.19	5.95	1.06	1.16
											11.01	1.09	1.01	1.33	1.17	2.04	1.08	5.21	5.74	16.97	12.85	6.21	5.97	1.06	1.16
											11.02	1.09	1.01	1.33	1.17	2.03	1.07	5.19	5.73	16.95	12.81	6.22	5.99	1.06	1.17
											11.04	1.09	1.01	1.33	1.16	2.01	1.07	5.18	5.72	16.94	12.77	6.24	6.01	1.06	1.17
											11.06	1.08	1.01	1.32	1.16	2	1.07	5.17	5.71	16.92	12.73	6.26	6.03	1.07	1.17
											11.07	1.08	1.01	1.32	1.16	1.98	1.07	5.16	5.69	16.9	12.68	6.28	6.05	1.07	1.17
											11.09	1.08	1.01	1.32	1.16	1.96	1.07	5.14	5.68	16.89	12.64	6.29	6.07	1.07	1.17
											11.11	1.08	1.01	1.32	1.16	1.95	1.07	5.13	5.67	16.87	12.6	6.31	6.09	1.07	1.18
											11.12	1.08	1.01	1.31	1.16	1.93	1.06	5.11	5.65	16.85	12.56	6.33	6.11	1.07	1.18
											11.14	1.08	1.01	1.31	1.16	1.92	1.06	5.1	5.64	16.84	12.52	6.34	6.13	1.07	1.18
											11.16	1.08	1.01	1.31	1.15	1.9	1.06	5.09	5.63	16.82	12.48	6.36	6.14	1.07	1.18
											11.17	1.07	1.01	1.31	1.15	1.89	1.06	5.07	5.62	16.8	12.44	6.37	6.16	1.07	1.18
											11.19	1.07	1.01	1.3	1.15	1.88	1.06	5.06	5.6	16.78	12.4	6.39	6.18	1.07	1.19
											11.21	1.07	1.01	1.3	1.15	1.86	1.06	5.05	5.59	16.76	12.36	6.41	6.2	1.07	1.19
											11.22	1.07	1.01	1.3	1.15	1.85	1.06	5.03	5.58	16.75	12.31	6.42	6.22	1.07	1.19
											11.24	1.07	1.01	1.3	1.15	1.83	1.06	5.02	5.56	16.73	12.27	6.44	6.24	1.08	1.19
											11.26	1.07	1.01	1.29	1.15	1.82	1.05	5.01	5.55	16.71	12.23	6.45	6.26	1.08	1.2
											11.27	1.07	1.01	1.29	1.15	1.81	1.05	4.99	5.54	16.69	12.19	6.47	6.27	1.08	1.2
											11.29	1.06	1.01	1.29	1.14	1.79	1.05	4.98	5.52	16.67	12.15	6.48	6.29	1.08	1.2
											11.31	1.06	1.01	1.29	1.14	1.78	1.05	4.96	5.51	16.65	12.1	6.5	6.31	1.08	1.2
											11.32	1.06	1.01	1.28	1.14	1.77	1.05	4.95	5.5	16.63	12.06	6.51	6.33	1.08	1.21
											11.34	1.06	1.01	1.28	1.14	1.76	1.05	4.94	5.48	16.61	12.02	6.53	6.35	1.08	1.21
											11.36	1.06	1.01	1.28	1.14	1.74	1.05	4.92	5.47	16.59	11.98	6.54	6.36	1.08	1.21
											11.37	1.06	1.01	1.28	1.14	1.73	1.05	4.91	5.45	16.57	11.94	6.56	6.38	1.08	1.21
											11.39	1.06	1.01	1.27	1.14	1.72	1.04	4.89	5.44	16.55	11.89	6.57	6.4	1.09	1.22
											11.41	1.06	1.01	1.27	1.13	1.71	1.04	4.88	5.43	16.53	11.85	6.59	6.41	1.09	1.22
											11.42	1.06	1.01	1.27	1.13	1.7	1.04	4.87	5.41	16.5	11.81	6.6	6.43	1.09	1.22
											11.44	1.05	1.01	1.27	1.13	1.68	1.04	4.85	5.4	16.48	11.76	6.61	6.45	1.09	1.22
											11.46	1.05	1.01	1.27	1.13	1.67	1.04	4.84	5.39	16.46	11.72	6.63	6.46	1.09	1.23
											11.47	1.05	1.01	1.26	1.13	1.66	1.04	4.82	5.37	16.44	11.68	6.64	6.48	1.09	1.23
											11.49	1.05	1.01	1.26	1.13	1.65	1.04	4.81	5.36	16.42	11.64	6.65	6.5	1.09	1.23
											11.51	1.05	1.01	1.26	1.13	1.64	1.04	4.8	5.34	16.39	11.59	6.67	6.51	1.09	1.23
											11.52	1.05	1.01	1.26	1.13	1.63	1.04	4.78	5.33	16.37	11.55	6.68	6.53	1.09	1.24
											11.54	1.05	1.01	1.26	1.13	1.62	1.04	4.77	5.32	16.35	11.51	6.69	6.54	1.1	1.24
											11.56	1.05	1.01	1.25	1.12	1.61	1.04	4.75	5.3	16.32	11.46	6.71	6.56	1.1	1.24
											11.57	1.05	1.01	1.25	1.12	1.6	1.03	4.74	5.29	16.3	11.42	6.72	6.57	1.1	1.25
											11.59	1.05	1.01	1.25	1.12	1.59	1.03	4.72	5.27	16.28	11.38	6.73	6.59	1.1	1.25
											11.61	1.04	1.01	1.25	1.12	1.58	1.03	4.71	5.26	16.25	11.33	6.74	6.6	1.1	1.25
											11.62	1.04	1.01	1.25	1.12	1.57	1.03	4.7	5.24	16.23	11.29	6.76	6.62	1.1	1.25
											11.64	1.04	1.01	1.24	1.12	1.56	1.03	4.68	5.23	16.21	11.25	6.77	6.63	1.1	1.26
											11.66	1.04	1.01	1.24	1.12	1.55	1.03	4.67	5.22	16.18	11.2	6.78	6.65	1.1	1.26
											11.67	1.04	1.01	1.24	1.12	1.54	1.03	4.65	5.2	16.16	11.16	6.79	6.66	1.11	1.26
											11.69	1.04	1.01	1.24	1.12	1.53	1.03	4.64	5.19	16.13	11.12	6.8	6.68	1.11	1.27
											11.71	1.04	1.01	1.24	1.12	1.52	1.03	4.62	5.17	16.11	11.07	6.81	6.69	1.11	1.27
											11.72	1.04	1.01	1.23	1.12	1.51	1.03	4.61	5.16	16.08	11.03	6.83	6.7	1.11	1.27
											11.74	1.04	1.01	1.23	1.12	1.51	1.03	4.59	5.14	16.06	10.98	6.84	6.72	1.11	1.28
											11.76	1.04	1.01	1.23	1.12	1.5	1.03	4.58	5.13	16.03	10.94	6.85	6.73	1.11	1.28
											11.77	1.04	1.01	1.23	1.12	1.49	1.03	4.57	5.12	16	10.9	6.86	6.74	1.11	1.28
											11.79	1.04	1.01	1.23	1.12	1.48	1.03	4.55	5.1	15.98	10.85	6.87	6.76	1.12	1.28
											11.81	1.04	1.01	1.22	1.13	1.47	1.02	4.54	5.09	15.95	10.81	6.88	6.77	1.12	1.29
											11.82	1.03	1.01	1.22	1.13	1.46	1.02	4.52	5.07	15.92	10.77	6.89	6.78	1.12	1.29
											11.84	1.03	1.01	1.22	1.13	1.46	1.02	4.51	5.06	15.9	10.72	6.9	6.79	1.12	1.29
											11.86	1.03	1.01	1.22	1.13	1.45	1.02	4.49	5.04	15.87	10.68	6.91	6.81	1.12	1.3
											11.87	1.03	1.01	1.22	1.13	1.44	1.02	4.48	5.03	15.84	10.63	6.92	6.82	1.12	1.3
											11.89	1.03	1.01	1.21	1.13	1.43	1.02	4.46	5.01	15.82	10.59	6.93	6.83	1.13	1.3
											11.91	1.03	1.01	1.21	1.13	1.43	1.02	4.45	5	15.79	10.55	6.94	6.84	1.13	1.31
											11.92	1.03	1.01	1.21	1.13	1.42	1.02	4.43	4.98	15.76	10.5	6.94	6.85	1.13	1.31
											11.94	1.03	1.01	1.21	1.14	1.41	1.02	4.42	4.97	15.73	10.46	6.95	6.86	1.13	1.32
											11.96	1.03	1.01	1.21	1.14	1.4	1.02	4.41	4.96	15.71	10.41	6.96	6.87	1.13	1.32
											11.97	1.03	1.01	1.21	1.14	1.4	1.02	4.39	4.94	15.68	10.37	6.97	6.88	1.13	1.32
											11.99	1.03	1.01	1.2	1.14	1.39	1.02	4.38	4.93	15.65	10.32	6.98	6.89	1.14	1.33
											12.01	1.03	1.01	1.2	1.14	1.38	1.02	4.36	4.91	15.62	10.28	6.99	6.9	1.14	1.33
											12.03	1.03	1.01	1.2	1.14	1.38	1.02	4.35	4.9	15.59	10.24	7	6.91	1.14	1.33
											12.04	1.03	1.01	1.2	1.14	1.37	1.02	4.33	4.88	15.56	10.19	7	6.92	1.14	1.34
											12.06	1.03	1.01	1.2	1.14	1.36	1.02	4.32	4.87	15.53	10.15	7.01	6.93	1.14	1.34
											12.08	1.03	1.01	1.19	1.15	1.36	1.02	4.3	4.85	15.5	10.1	7.02	6.94	1.14	1.34
											12.09	1.02	1.01	1.19	1.15	1.35	1.03	4.29	4.84	15.47	10.06	7.02	6.95	1.15	1.35
											12.11	1.02	1.01	1.19	1.15	1.35	1.03	4.27	4.82	15.44	10.02	7.03	6.96	1.15	1.35
											12.13	1.02	1.01	1.19	1.15	1.34	1.03	4.26	4.81	15.41	9.97	7.04	6.97	1.15	1.36
											12.14	1.02	1.01	1.19	1.15	1.33	1.03	4.24	4.79	15.38	9.93	7.04	6.98	1.15	1.36
											12.16	1.02	1.01	1.19	1.15	1.33	1.03	4.23	4.78	15.35	9.88	7.05	6.99	1.15	1.36
											12.18	1.02	1.01	1.18	1.15	1.32	1.03	4.22	4.76	15.32	9.84	7.06	6.99	1.16	1.37
											12.19	1.02	1.01	1.18	1.16	1.32	1.03	4.2	4.75	15.29	9.8	7.06	7	1.16	1.37
											12.21	1.02	1.01	1.18	1.16	1.31	1.03	4.19	4.73	15.26	9.75	7.07	7.01	1.16	1.38
											12.23	1.02	1.01	1.18	1.16	1.31	1.03	4.17	4.72	15.23	9.71	7.07	7.02	1.16	1.38
											12.24	1.02	1.01	1.18	1.16	1.3	1.03	4.16	4.7	15.2	9.66	7.08	7.02	1.16	1.38
											12.26	1.02	1.01	1.18	1.16	1.29	1.03	4.14	4.69	15.17	9.62	7.09	7.03	1.17	1.39
											12.28	1.02	1.01	1.18	1.16	1.29	1.03	4.13	4.67	15.14	9.58	7.09	7.04	1.17	1.39
											12.29	1.02	1.01	1.17	1.16	1.28	1.03	4.11	4.66	15.1	9.53	7.1	7.04	1.17	1.4
											12.31	1.02	1.01	1.17	1.17	1.28	1.03	4.1	4.64	15.07	9.49	7.1	7.05	1.17	1.4
											12.33	1.02	1.01	1.17	1.17	1.27	1.04	4.08	4.63	15.04	9.45	7.1	7.06	1.17	1.41
											12.34	1.02	1.01	1.17	1.17	1.27	1.04	4.07	4.61	15.01	9.4	7.11	7.06	1.18	1.41
											12.36	1.02	1.01	1.17	1.17	1.26	1.04	4.05	4.6	14.98	9.36	7.11	7.07	1.18	1.42
											12.38	1.02	1.01	1.17	1.17	1.26	1.04	4.04	4.58	14.94	9.31	7.12	7.07	1.18	1.42
											12.39	1.02	1.01	1.16	1.17	1.25	1.04	4.02	4.57	14.91	9.27	7.12	7.08	1.18	1.42
											12.41	1.02	1.01	1.16	1.17	1.25	1.04	4.01	4.55	14.88	9.23	7.12	7.08	1.18	1.43
											12.43	1.02	1.01	1.16	1.18	1.25	1.04	4	4.54	14.85	9.18	7.13	7.09	1.19	1.43
											12.44	1.02	1.01	1.16	1.18	1.24	1.04	3.98	4.52	14.81	9.14	7.13	7.09	1.19	1.44
											12.46	1.02	1.02	1.16	1.18	1.24	1.04	3.97	4.51	14.78	9.1	7.13	7.1	1.19	1.44
											12.48	1.02	1.02	1.16	1.18	1.23	1.04	3.95	4.49	14.75	9.05	7.13	7.1	1.19	1.45
											12.49	1.02	1.02	1.16	1.18	1.23	1.04	3.94	4.48	14.71	9.01	7.14	7.1	1.2	1.45
											12.51	1.01	1.02	1.15	1.18	1.22	1.05	3.92	4.46	14.68	8.97	7.14	7.11	1.2	1.46
											12.53	1.01	1.02	1.15	1.19	1.22	1.05	3.91	4.45	14.64	8.92	7.14	7.11	1.2	1.46
											12.54	1.02	1.02	1.15	1.19	1.22	1.05	3.89	4.43	14.61	8.88	7.14	7.11	1.2	1.47
											12.56	1.02	1.02	1.15	1.19	1.21	1.05	3.88	4.42	14.58	8.84	7.14	7.12	1.21	1.47
											12.58	1.02	1.02	1.15	1.19	1.21	1.05	3.86	4.4	14.54	8.79	7.15	7.12	1.21	1.48
											12.59	1.02	1.02	1.15	1.19	1.2	1.05	3.85	4.39	14.51	8.75	7.15	7.12	1.21	1.48
											12.61	1.02	1.02	1.15	1.19	1.2	1.05	3.84	4.37	14.47	8.71	7.15	7.12	1.21	1.49
											12.63	1.02	1.02	1.15	1.2	1.2	1.05	3.82	4.36	14.44	8.67	7.15	7.12	1.22	1.49
											12.64	1.02	1.02	1.14	1.2	1.19	1.06	3.81	4.34	14.4	8.62	7.15	7.13	1.22	1.5
											12.66	1.02	1.02	1.14	1.2	1.19	1.06	3.79	4.33	14.37	8.58	7.15	7.13	1.22	1.5
											12.68	1.02	1.02	1.14	1.2	1.19	1.06	3.78	4.31	14.33	8.54	7.15	7.13	1.22	1.51
											12.69	1.02	1.02	1.14	1.2	1.18	1.06	3.76	4.3	14.3	8.49	7.15	7.13	1.23	1.51
											12.71	1.02	1.02	1.14	1.2	1.18	1.06	3.75	4.28	14.26	8.45	7.15	7.13	1.23	1.52
											12.73	1.02	1.02	1.14	1.21	1.18	1.06	3.74	4.27	14.23	8.41	7.15	7.13	1.23	1.52
											12.74	1.02	1.02	1.14	1.21	1.17	1.06	3.72	4.25	14.19	8.37	7.15	7.13	1.23	1.53
											12.76	1.02	1.02	1.14	1.21	1.17	1.07	3.71	4.24	14.16	8.32	7.15	7.13	1.24	1.53
											12.78	1.02	1.02	1.13	1.21	1.17	1.07	3.69	4.22	14.12	8.28	7.15	7.13	1.24	1.54
											12.79	1.02	1.02	1.13	1.21	1.16	1.07	3.68	4.21	14.09	8.24	7.15	7.13	1.24	1.55
											12.81	1.02	1.02	1.13	1.22	1.16	1.07	3.66	4.19	14.05	8.2	7.14	7.13	1.24	1.55
											12.83	1.02	1.03	1.13	1.22	1.16	1.07	3.65	4.18	14.01	8.16	7.14	7.13	1.25	1.56
											12.84	1.02	1.03	1.13	1.22	1.15	1.07	3.64	4.16	13.98	8.11	7.14	7.13	1.25	1.56
											12.86	1.02	1.03	1.13	1.22	1.15	1.07	3.62	4.15	13.94	8.07	7.14	7.12	1.25	1.57
											12.88	1.02	1.03	1.13	1.22	1.15	1.08	3.61	4.13	13.9	8.03	7.14	7.12	1.26	1.57
											12.89	1.02	1.03	1.13	1.22	1.15	1.08	3.59	4.12	13.87	7.99	7.13	7.12	1.26	1.58
											12.91	1.02	1.03	1.12	1.23	1.14	1.08	3.58	4.1	13.83	7.95	7.13	7.12	1.26	1.59
											12.93	1.02	1.03	1.12	1.23	1.14	1.08	3.56	4.09	13.79	7.91	7.13	7.12	1.27	1.59
											12.94	1.03	1.03	1.12	1.23	1.14	1.08	3.55	4.07	13.76	7.86	7.12	7.11	1.27	1.6
											12.96	1.03	1.03	1.12	1.23	1.14	1.09	3.54	4.06	13.72	7.82	7.12	7.11	1.27	1.6
											12.98	1.03	1.03	1.12	1.23	1.13	1.09	3.52	4.04	13.68	7.78	7.12	7.11	1.27	1.61
											12.99	1.03	1.03	1.12	1.24	1.13	1.09	3.51	4.03	13.65	7.74	7.11	7.1	1.28	1.62
											13.01	1.03	1.03	1.12	1.24	1.13	1.09	3.5	4.02	13.61	7.7	7.11	7.1	1.28	1.62
											13.03	1.03	1.03	1.12	1.24	1.13	1.09	3.48	4	13.57	7.66	7.11	7.1	1.28	1.63
											13.04	1.03	1.03	1.12	1.24	1.12	1.1	3.47	3.99	13.53	7.62	7.1	7.09	1.29	1.63
											13.06	1.03	1.03	1.12	1.24	1.12	1.1	3.45	3.97	13.5	7.58	7.1	7.09	1.29	1.64
											13.08	1.03	1.03	1.12	1.25	1.12	1.1	3.44	3.96	13.46	7.54	7.09	7.08	1.29	1.65
											13.09	1.03	1.04	1.12	1.25	1.12	1.1	3.43	3.94	13.42	7.5	7.09	7.08	1.3	1.65
											13.11	1.03	1.04	1.13	1.25	1.11	1.1	3.41	3.93	13.38	7.46	7.08	7.07	1.3	1.66
											13.13	1.03	1.04	1.13	1.25	1.11	1.11	3.4	3.91	13.34	7.42	7.08	7.07	1.3	1.67
											13.14	1.03	1.04	1.13	1.25	1.11	1.11	3.38	3.9	13.31	7.38	7.07	7.06	1.31	1.67
											13.16	1.03	1.04	1.13	1.26	1.11	1.11	3.37	3.88	13.27	7.34	7.07	7.06	1.31	1.68
											13.18	1.03	1.04	1.13	1.26	1.11	1.11	3.36	3.87	13.23	7.3	7.06	7.05	1.31	1.69
											13.19	1.03	1.04	1.13	1.26	1.1	1.12	3.34	3.85	13.19	7.26	7.05	7.04	1.32	1.69
											13.21	1.04	1.04	1.13	1.26	1.1	1.12	3.33	3.84	13.15	7.22	7.05	7.04	1.32	1.7
											13.23	1.04	1.04	1.13	1.27	1.1	1.12	3.32	3.82	13.12	7.18	7.04	7.03	1.33	1.71
											13.24	1.04	1.04	1.14	1.27	1.1	1.13	3.3	3.81	13.08	7.14	7.04	7.02	1.33	1.71
											13.26	1.04	1.04	1.14	1.27	1.1	1.13	3.29	3.8	13.04	7.1	7.03	7.02	1.33	1.72
											13.28	1.04	1.04	1.14	1.27	1.09	1.13	3.28	3.78	13	7.06	7.02	7.01	1.34	1.73
											13.29	1.04	1.05	1.14	1.27	1.09	1.13	3.26	3.77	12.96	7.02	7.01	7	1.34	1.73
											13.31	1.04	1.05	1.14	1.28	1.09	1.14	3.25	3.75	12.92	6.98	7.01	6.99	1.34	1.74
											13.33	1.04	1.05	1.14	1.28	1.09	1.14	3.24	3.74	12.88	6.94	7	6.98	1.35	1.75
											13.34	1.04	1.05	1.14	1.28	1.09	1.14	3.22	3.72	12.84	6.9	6.99	6.98	1.35	1.76
											13.36	1.04	1.05	1.14	1.28	1.09	1.15	3.21	3.71	12.8	6.86	6.98	6.97	1.36	1.76
											13.38	1.04	1.05	1.15	1.29	1.09	1.15	3.2	3.7	12.77	6.83	6.98	6.96	1.36	1.77
											13.39	1.04	1.05	1.15	1.29	1.09	1.15	3.18	3.68	12.73	6.79	6.97	6.95	1.36	1.78
											13.41	1.04	1.05	1.15	1.29	1.09	1.16	3.17	3.67	12.69	6.75	6.96	6.94	1.37	1.78
											13.43	1.05	1.05	1.15	1.29	1.1	1.16	3.16	3.65	12.65	6.71	6.95	6.93	1.37	1.79
											13.44	1.05	1.06	1.15	1.29	1.1	1.16	3.14	3.64	12.61	6.67	6.94	6.92	1.38	1.8
											13.46	1.05	1.06	1.15	1.3	1.1	1.17	3.13	3.62	12.57	6.63	6.93	6.91	1.38	1.81
											13.48	1.05	1.06	1.15	1.3	1.1	1.17	3.12	3.61	12.53	6.6	6.92	6.9	1.38	1.82
											13.49	1.05	1.06	1.16	1.3	1.1	1.17	3.1	3.6	12.49	6.56	6.91	6.89	1.39	1.82
											13.51	1.05	1.06	1.16	1.3	1.11	1.18	3.09	3.58	12.45	6.52	6.9	6.88	1.39	1.83
											13.53	1.05	1.06	1.16	1.31	1.11	1.18	3.08	3.57	12.41	6.48	6.89	6.87	1.4	1.84
											13.54	1.05	1.06	1.16	1.31	1.11	1.18	3.07	3.55	12.37	6.45	6.88	6.86	1.4	1.85
											13.56	1.05	1.06	1.16	1.31	1.11	1.19	3.05	3.54	12.33	6.41	6.87	6.85	1.4	1.85
											13.58	1.05	1.07	1.16	1.31	1.11	1.19	3.04	3.53	12.29	6.37	6.86	6.84	1.41	1.86
											13.59	1.06	1.07	1.16	1.32	1.12	1.2	3.03	3.51	12.25	6.34	6.85	6.83	1.41	1.87
											13.61	1.06	1.07	1.17	1.32	1.12	1.2	3.01	3.5	12.21	6.3	6.84	6.81	1.42	1.88
											13.63	1.06	1.07	1.17	1.32	1.12	1.21	3	3.48	12.17	6.26	6.83	6.8	1.42	1.89
											13.64	1.06	1.07	1.17	1.32	1.12	1.21	2.99	3.47	12.13	6.23	6.82	6.79	1.43	1.89
											13.66	1.06	1.07	1.17	1.33	1.13	1.21	2.98	3.46	12.09	6.19	6.81	6.78	1.43	1.9
											13.68	1.06	1.07	1.17	1.33	1.13	1.22	2.96	3.44	12.05	6.15	6.8	6.77	1.44	1.91
											13.69	1.06	1.08	1.17	1.33	1.13	1.22	2.95	3.43	12.01	6.12	6.79	6.75	1.44	1.92
											13.71	1.06	1.08	1.17	1.33	1.13	1.23	2.94	3.42	11.97	6.08	6.77	6.74	1.45	1.93
											13.73	1.06	1.08	1.18	1.34	1.14	1.23	2.93	3.4	11.93	6.04	6.76	6.73	1.45	1.94
											13.74	1.07	1.08	1.18	1.34	1.14	1.24	2.91	3.39	11.89	6.01	6.75	6.71	1.45	1.95
											13.76	1.07	1.08	1.18	1.34	1.14	1.24	2.9	3.37	11.85	5.97	6.74	6.7	1.46	1.95
											13.78	1.07	1.08	1.18	1.35	1.14	1.25	2.89	3.36	11.81	5.94	6.73	6.69	1.46	1.96
											13.79	1.07	1.09	1.18	1.35	1.15	1.25	2.88	3.35	11.77	5.9	6.71	6.67	1.47	1.97
											13.81	1.07	1.09	1.18	1.35	1.15	1.26	2.86	3.33	11.73	5.87	6.7	6.66	1.47	1.98
											13.83	1.07	1.09	1.19	1.35	1.15	1.26	2.85	3.32	11.69	5.83	6.69	6.64	1.48	1.99
											13.84	1.07	1.09	1.19	1.36	1.16	1.27	2.84	3.31	11.65	5.8	6.67	6.63	1.48	2
											13.86	1.08	1.09	1.19	1.36	1.16	1.28	2.83	3.29	11.61	5.76	6.66	6.62	1.49	2.01
											13.88	1.08	1.09	1.19	1.36	1.16	1.28	2.82	3.28	11.57	5.73	6.65	6.6	1.49	2.02
											13.89	1.08	1.1	1.19	1.36	1.16	1.29	2.8	3.27	11.53	5.69	6.63	6.59	1.5	2.02
											13.91	1.08	1.1	1.19	1.37	1.17	1.29	2.79	3.25	11.49	5.66	6.62	6.57	1.51	2.03
											13.93	1.08	1.1	1.2	1.37	1.17	1.3	2.78	3.24	11.45	5.63	6.61	6.55	1.51	2.04
											13.94	1.08	1.1	1.2	1.37	1.17	1.31	2.77	3.23	11.41	5.59	6.59	6.54	1.52	2.05
											13.96	1.08	1.1	1.2	1.38	1.18	1.31	2.76	3.21	11.37	5.56	6.58	6.52	1.52	2.06
											13.98	1.09	1.11	1.2	1.38	1.18	1.32	2.74	3.2	11.32	5.52	6.56	6.51	1.53	2.07
											13.99	1.09	1.11	1.2	1.38	1.18	1.32	2.73	3.19	11.28	5.49	6.55	6.49	1.53	2.08
											14.01	1.09	1.11	1.2	1.38	1.19	1.33	2.72	3.17	11.24	5.46	6.54	6.48	1.54	2.09
											14.03	1.09	1.11	1.21	1.39	1.19	1.34	2.71	3.16	11.2	5.42	6.52	6.46	1.54	2.1
											14.04	1.09	1.12	1.21	1.39	1.19	1.35	2.7	3.15	11.16	5.39	6.51	6.44	1.55	2.11
											14.06	1.09	1.12	1.21	1.39	1.2	1.35	2.69	3.14	11.12	5.36	6.49	6.43	1.55	2.12
											14.08	1.1	1.12	1.21	1.4	1.2	1.36	2.67	3.12	11.08	5.33	6.48	6.41	1.56	2.13
											14.09	1.1	1.12	1.21	1.4	1.21	1.37	2.66	3.11	11.04	5.29	6.46	6.39	1.57	2.14
											14.11	1.1	1.12	1.21	1.4	1.21	1.37	2.65	3.1	11	5.26	6.45	6.38	1.57	2.15
											14.13	1.1	1.13	1.22	1.41	1.21	1.38	2.64	3.08	10.96	5.23	6.43	6.36	1.58	2.16
											14.14	1.1	1.13	1.22	1.41	1.22	1.39	2.63	3.07	10.92	5.2	6.41	6.34	1.58	2.17
											14.16	1.11	1.13	1.22	1.41	1.22	1.4	2.62	3.06	10.88	5.16	6.4	6.32	1.59	2.18
											14.18	1.11	1.13	1.22	1.41	1.23	1.41	2.61	3.05	10.84	5.13	6.38	6.31	1.59	2.19
											14.19	1.11	1.14	1.22	1.42	1.23	1.41	2.59	3.03	10.8	5.1	6.37	6.29	1.6	2.2
											14.21	1.11	1.14	1.23	1.42	1.23	1.42	2.58	3.02	10.76	5.07	6.35	6.27	1.61	2.21
											14.23	1.11	1.14	1.23	1.42	1.24	1.43	2.57	3.01	10.72	5.04	6.33	6.25	1.61	2.22
											14.24	1.12	1.15	1.23	1.43	1.24	1.44	2.56	3	10.68	5.01	6.32	6.23	1.62	2.23
											14.26	1.12	1.15	1.23	1.43	1.25	1.45	2.55	2.98	10.63	4.97	6.3	6.21	1.62	2.24
											14.28	1.12	1.15	1.23	1.43	1.25	1.46	2.54	2.97	10.59	4.94	6.28	6.2	1.63	2.25
											14.29	1.12	1.15	1.24	1.44	1.26	1.47	2.53	2.96	10.55	4.91	6.27	6.18	1.64	2.26
											14.31	1.12	1.16	1.24	1.44	1.26	1.48	2.52	2.95	10.51	4.88	6.25	6.16	1.64	2.27
											14.33	1.13	1.16	1.24	1.44	1.27	1.49	2.51	2.93	10.47	4.85	6.23	6.14	1.65	2.28
											14.34	1.13	1.16	1.24	1.45	1.27	1.49	2.5	2.92	10.43	4.82	6.22	6.12	1.66	2.29
											14.36	1.13	1.17	1.24	1.45	1.28	1.5	2.48	2.91	10.39	4.79	6.2	6.1	1.66	2.31
											14.38	1.13	1.17	1.25	1.45	1.28	1.51	2.47	2.9	10.35	4.76	6.18	6.08	1.67	2.32
											14.39	1.14	1.17	1.25	1.46	1.29	1.53	2.46	2.88	10.31	4.73	6.16	6.06	1.68	2.33
											14.41	1.14	1.18	1.25	1.46	1.29	1.54	2.45	2.87	10.27	4.7	6.15	6.04	1.68	2.34
											14.43	1.14	1.18	1.25	1.46	1.3	1.55	2.44	2.86	10.23	4.67	6.13	6.02	1.69	2.35
											14.44	1.14	1.18	1.25	1.47	1.3	1.56	2.43	2.85	10.19	4.64	6.11	6	1.7	2.36
											14.46	1.15	1.19	1.26	1.47	1.31	1.57	2.42	2.84	10.15	4.61	6.09	5.98	1.7	2.37
											14.48	1.15	1.19	1.26	1.47	1.31	1.58	2.41	2.82	10.11	4.58	6.08	5.96	1.71	2.38
											14.49	1.15	1.19	1.26	1.48	1.32	1.59	2.4	2.81	10.07	4.55	6.06	5.94	1.72	2.39
											14.51	1.16	1.2	1.26	1.48	1.32	1.6	2.39	2.8	10.03	4.53	6.04	5.92	1.72	2.41
											14.53	1.16	1.2	1.26	1.48	1.33	1.61	2.38	2.79	9.99	4.5	6.02	5.9	1.73	2.42
											14.54	1.16	1.2	1.27	1.49	1.34	1.63	2.37	2.78	9.95	4.47	6	5.88	1.74	2.43
											14.56	1.16	1.21	1.27	1.49	1.34	1.64	2.36	2.77	9.91	4.44	5.98	5.86	1.75	2.44
											14.58	1.17	1.21	1.27	1.49	1.35	1.65	2.35	2.75	9.87	4.41	5.97	5.84	1.75	2.45
											14.59	1.17	1.22	1.27	1.5	1.35	1.66	2.34	2.74	9.83	4.38	5.95	5.82	1.76	2.46
											14.61	1.17	1.22	1.28	1.5	1.36	1.68	2.33	2.73	9.79	4.36	5.93	5.8	1.77	2.48
											14.63	1.18	1.22	1.28	1.51	1.37	1.69	2.32	2.72	9.75	4.33	5.91	5.78	1.77	2.49
											14.64	1.18	1.23	1.28	1.51	1.37	1.7	2.31	2.71	9.71	4.3	5.89	5.76	1.78	2.5
											14.66	1.18	1.23	1.28	1.51	1.38	1.72	2.3	2.7	9.67	4.27	5.87	5.74	1.79	2.51
											14.68	1.19	1.24	1.28	1.52	1.39	1.73	2.29	2.68	9.63	4.25	5.85	5.71	1.8	2.52
											14.69	1.19	1.24	1.29	1.52	1.39	1.74	2.28	2.67	9.59	4.22	5.83	5.69	1.8	2.54
											14.71	1.19	1.25	1.29	1.52	1.4	1.76	2.27	2.66	9.55	4.19	5.81	5.67	1.81	2.55
											14.73	1.2	1.25	1.29	1.53	1.41	1.77	2.26	2.65	9.51	4.17	5.79	5.65	1.82	2.56
											14.74	1.2	1.26	1.29	1.53	1.41	1.79	2.25	2.64	9.47	4.14	5.77	5.63	1.83	2.57
											14.76	1.2	1.26	1.3	1.53	1.42	1.8	2.24	2.63	9.43	4.11	5.75	5.61	1.83	2.59
											14.78	1.21	1.26	1.3	1.54	1.43	1.82	2.23	2.62	9.39	4.09	5.73	5.59	1.84	2.6
											14.79	1.21	1.27	1.3	1.54	1.44	1.83	2.22	2.61	9.35	4.06	5.71	5.56	1.85	2.61
											14.81	1.21	1.27	1.3	1.55	1.44	1.85	2.21	2.59	9.31	4.03	5.69	5.54	1.86	2.62
											14.83	1.22	1.28	1.31	1.55	1.45	1.86	2.2	2.58	9.27	4.01	5.68	5.52	1.87	2.64
											14.84	1.22	1.28	1.31	1.55	1.46	1.88	2.19	2.57	9.23	3.98	5.66	5.5	1.87	2.65
											14.86	1.22	1.29	1.31	1.56	1.47	1.9	2.18	2.56	9.19	3.96	5.64	5.48	1.88	2.66
											14.88	1.23	1.3	1.31	1.56	1.48	1.91	2.17	2.55	9.15	3.93	5.62	5.45	1.89	2.68
											14.89	1.23	1.3	1.32	1.57	1.48	1.93	2.17	2.54	9.11	3.91	5.59	5.43	1.9	2.69
											14.91	1.24	1.31	1.32	1.57	1.49	1.95	2.16	2.53	9.07	3.88	5.57	5.41	1.91	2.7
											14.93	1.24	1.31	1.32	1.57	1.5	1.97	2.15	2.52	9.03	3.86	5.55	5.39	1.92	2.71
											14.94	1.24	1.32	1.32	1.58	1.51	1.98	2.14	2.51	9	3.83	5.53	5.36	1.92	2.73
											14.96	1.25	1.32	1.33	1.58	1.52	2	2.13	2.5	8.96	3.81	5.51	5.34	1.93	2.74
											14.98	1.25	1.33	1.33	1.59	1.53	2.02	2.12	2.49	8.92	3.78	5.49	5.32	1.94	2.75
											14.99	1.26	1.33	1.33	1.59	1.54	2.04	2.11	2.48	8.88	3.76	5.47	5.3	1.95	2.77
											15.01	1.26	1.34	1.33	1.59	1.54	2.06	2.1	2.47	8.84	3.73	5.45	5.27	1.96	2.78
											15.03	1.27	1.35	1.34	1.6	1.55	2.08	2.09	2.46	8.8	3.71	5.43	5.25	1.97	2.79
											15.04	1.27	1.35	1.34	1.6	1.56	2.1	2.08	2.45	8.76	3.68	5.41	5.23	1.98	2.81
											15.06	1.28	1.36	1.34	1.61	1.57	2.12	2.08	2.43	8.72	3.66	5.39	5.21	1.99	2.82
											15.08	1.28	1.37	1.34	1.61	1.58	2.14	2.07	2.42	8.68	3.64	5.37	5.18	1.99	2.84
											15.09	1.28	1.37	1.35	1.61	1.59	2.16	2.06	2.41	8.65	3.61	5.35	5.16	2	2.85
											15.11	1.29	1.38	1.35	1.62	1.6	2.18	2.05	2.4	8.61	3.59	5.33	5.14	2.01	2.86
											15.13	1.29	1.39	1.35	1.62	1.61	2.2	2.04	2.39	8.57	3.57	5.31	5.11	2.02	2.88
											15.14	1.3	1.39	1.35	1.63	1.62	2.23	2.03	2.38	8.53	3.54	5.29	5.09	2.03	2.89
											15.16	1.3	1.4	1.36	1.63	1.63	2.25	2.02	2.37	8.49	3.52	5.26	5.07	2.04	2.91
											15.18	1.31	1.41	1.36	1.63	1.64	2.27	2.02	2.36	8.45	3.5	5.24	5.04	2.05	2.92
											15.19	1.31	1.41	1.36	1.64	1.66	2.29	2.01	2.35	8.42	3.48	5.22	5.02	2.06	2.93
											15.21	1.32	1.42	1.37	1.64	1.67	2.32	2	2.34	8.38	3.45	5.2	5	2.07	2.95
											15.23	1.33	1.43	1.37	1.65	1.68	2.34	1.99	2.33	8.34	3.43	5.18	4.98	2.08	2.96
											15.24	1.33	1.43	1.37	1.65	1.69	2.37	1.98	2.32	8.3	3.41	5.16	4.95	2.09	2.98
											15.26	1.34	1.44	1.37	1.66	1.7	2.39	1.98	2.31	8.26	3.39	5.14	4.93	2.1	2.99
											15.28	1.34	1.45	1.38	1.66	1.71	2.41	1.97	2.31	8.23	3.37	5.12	4.91	2.11	3.01
											15.29	1.35	1.46	1.38	1.66	1.72	2.44	1.96	2.3	8.19	3.34	5.1	4.88	2.12	3.02
											15.31	1.35	1.47	1.38	1.67	1.74	2.47	1.95	2.29	8.15	3.32	5.07	4.86	2.13	3.04
											15.33	1.36	1.47	1.39	1.67	1.75	2.49	1.94	2.28	8.11	3.3	5.05	4.84	2.14	3.05
											15.34	1.37	1.48	1.39	1.68	1.76	2.52	1.94	2.27	8.08	3.28	5.03	4.81	2.15	3.07
											15.36	1.37	1.49	1.39	1.68	1.77	2.55	1.93	2.26	8.04	3.26	5.01	4.79	2.16	3.08
											15.38	1.38	1.5	1.39	1.69	1.79	2.57	1.92	2.25	8	3.24	4.99	4.77	2.17	3.09
											15.39	1.38	1.51	1.4	1.69	1.8	2.6	1.91	2.24	7.96	3.22	4.97	4.74	2.18	3.11
											15.41	1.39	1.52	1.4	1.7	1.81	2.63	1.9	2.23	7.93	3.2	4.95	4.72	2.19	3.12
											15.43	1.4	1.52	1.4	1.7	1.82	2.66	1.9	2.22	7.89	3.18	4.93	4.7	2.2	3.14
											15.44	1.4	1.53	1.41	1.7	1.84	2.69	1.89	2.21	7.85	3.16	4.9	4.67	2.21	3.16
											15.46	1.41	1.54	1.41	1.71	1.85	2.72	1.88	2.2	7.82	3.14	4.88	4.65	2.22	3.17
											15.48	1.42	1.55	1.41	1.71	1.87	2.75	1.87	2.19	7.78	3.11	4.86	4.63	2.23	3.19
											15.49	1.42	1.56	1.42	1.72	1.88	2.78	1.87	2.18	7.74	3.1	4.84	4.61	2.24	3.2
											15.51	1.43	1.57	1.42	1.72	1.89	2.81	1.86	2.17	7.71	3.08	4.82	4.58	2.25	3.22
											15.53	1.44	1.58	1.42	1.73	1.91	2.84	1.85	2.17	7.67	3.06	4.8	4.56	2.26	3.23
											15.54	1.44	1.59	1.43	1.73	1.92	2.87	1.84	2.16	7.63	3.04	4.78	4.54	2.27	3.25
											15.56	1.45	1.6	1.43	1.74	1.94	2.9	1.84	2.15	7.6	3.02	4.75	4.51	2.28	3.26
											15.58	1.46	1.61	1.43	1.74	1.95	2.94	1.83	2.14	7.56	3	4.73	4.49	2.29	3.28
											15.59	1.47	1.62	1.43	1.75	1.97	2.97	1.82	2.13	7.52	2.98	4.71	4.47	2.3	3.3
											15.61	1.47	1.63	1.44	1.75	1.98	3.01	1.81	2.12	7.49	2.96	4.69	4.44	2.31	3.31
											15.63	1.48	1.64	1.44	1.76	2	3.04	1.81	2.11	7.45	2.94	4.67	4.42	2.32	3.33
											15.64	1.49	1.65	1.44	1.76	2.02	3.08	1.8	2.1	7.42	2.92	4.65	4.4	2.34	3.34
											15.66	1.5	1.66	1.45	1.77	2.03	3.11	1.79	2.09	7.38	2.9	4.63	4.37	2.35	3.36
											15.68	1.5	1.67	1.45	1.77	2.05	3.15	1.79	2.09	7.35	2.88	4.6	4.35	2.36	3.38
											15.69	1.51	1.68	1.45	1.78	2.07	3.18	1.78	2.08	7.31	2.87	4.58	4.33	2.37	3.39
											15.71	1.52	1.7	1.46	1.78	2.08	3.22	1.77	2.07	7.27	2.85	4.56	4.31	2.38	3.41
											15.73	1.53	1.71	1.46	1.79	2.1	3.26	1.77	2.06	7.24	2.83	4.54	4.28	2.39	3.42
											15.74	1.54	1.72	1.46	1.79	2.12	3.3	1.76	2.05	7.2	2.81	4.52	4.26	2.4	3.44
											15.76	1.54	1.73	1.47	1.8	2.14	3.34	1.75	2.04	7.17	2.79	4.5	4.24	2.42	3.46
											15.78	1.55	1.74	1.47	1.8	2.15	3.38	1.75	2.04	7.13	2.78	4.48	4.21	2.43	3.47
											15.79	1.56	1.75	1.47	1.81	2.17	3.42	1.74	2.03	7.1	2.76	4.45	4.19	2.44	3.49
											15.81	1.57	1.77	1.48	1.81	2.19	3.46	1.73	2.02	7.06	2.74	4.43	4.17	2.45	3.51
											15.83	1.58	1.78	1.48	1.82	2.21	3.5	1.73	2.01	7.03	2.72	4.41	4.15	2.46	3.52
											15.84	1.59	1.79	1.48	1.82	2.23	3.54	1.72	2	6.99	2.71	4.39	4.12	2.47	3.54
											15.86	1.6	1.8	1.49	1.83	2.25	3.58	1.71	2	6.96	2.69	4.37	4.1	2.49	3.56
											15.88	1.61	1.82	1.49	1.83	2.27	3.63	1.71	1.99	6.92	2.67	4.35	4.08	2.5	3.57
											15.89	1.62	1.83	1.5	1.84	2.29	3.67	1.7	1.98	6.89	2.66	4.33	4.06	2.51	3.59
											15.91	1.63	1.84	1.5	1.84	2.31	3.71	1.69	1.97	6.86	2.64	4.3	4.03	2.52	3.61
											15.93	1.64	1.86	1.5	1.85	2.33	3.76	1.69	1.96	6.82	2.62	4.28	4.01	2.53	3.62
											15.94	1.65	1.87	1.51	1.85	2.35	3.8	1.68	1.96	6.79	2.61	4.26	3.99	2.55	3.64
											15.96	1.66	1.88	1.51	1.86	2.37	3.85	1.67	1.95	6.75	2.59	4.24	3.97	2.56	3.66
											15.98	1.67	1.9	1.51	1.86	2.39	3.9	1.67	1.94	6.72	2.58	4.22	3.94	2.57	3.68
											15.99	1.68	1.91	1.52	1.87	2.41	3.95	1.66	1.93	6.69	2.56	4.2	3.92	2.58	3.69
											16.01	1.69	1.93	1.52	1.87	2.43	3.99	1.66	1.92	6.65	2.54	4.18	3.9	2.6	3.71
											16.03	1.7	1.94	1.52	1.88	2.45	4.04	1.65	1.92	6.62	2.53	4.16	3.88	2.61	3.73
											16.04	1.71	1.96	1.53	1.88	2.48	4.09	1.64	1.91	6.58	2.51	4.14	3.85	2.62	3.74
											16.06	1.72	1.97	1.53	1.89	2.5	4.14	1.64	1.9	6.55	2.5	4.12	3.83	2.64	3.76
											16.08	1.73	1.99	1.53	1.89	2.52	4.19	1.63	1.89	6.52	2.48	4.09	3.81	2.65	3.78
											16.09	1.74	2	1.54	1.9	2.55	4.25	1.63	1.89	6.49	2.47	4.07	3.79	2.66	3.8
											16.11	1.75	2.02	1.54	1.9	2.57	4.3	1.62	1.88	6.45	2.45	4.05	3.77	2.67	3.82
											16.13	1.76	2.03	1.55	1.91	2.59	4.35	1.61	1.87	6.42	2.44	4.03	3.75	2.69	3.83
											16.14	1.77	2.05	1.55	1.91	2.62	4.41	1.61	1.87	6.39	2.42	4.01	3.72	2.7	3.85
											16.16	1.79	2.07	1.55	1.92	2.64	4.46	1.6	1.86	6.35	2.41	3.99	3.7	2.71	3.87
											16.18	1.8	2.08	1.56	1.93	2.67	4.52	1.6	1.85	6.32	2.39	3.97	3.68	2.73	3.89
											16.19	1.81	2.1	1.56	1.93	2.69	4.57	1.59	1.84	6.29	2.38	3.95	3.66	2.74	3.9
											16.21	1.82	2.12	1.57	1.94	2.72	4.63	1.59	1.84	6.26	2.36	3.93	3.64	2.75	3.92
											16.23	1.83	2.13	1.57	1.94	2.74	4.69	1.58	1.83	6.22	2.35	3.91	3.62	2.77	3.94
											16.24	1.85	2.15	1.57	1.95	2.77	4.75	1.58	1.82	6.19	2.34	3.89	3.6	2.78	3.96
											16.26	1.86	2.17	1.58	1.95	2.8	4.81	1.57	1.82	6.16	2.32	3.87	3.57	2.8	3.98
											16.28	1.87	2.19	1.58	1.96	2.82	4.87	1.56	1.81	6.13	2.31	3.85	3.55	2.81	3.99
											16.29	1.89	2.2	1.59	1.96	2.85	4.93	1.56	1.8	6.1	2.29	3.83	3.53	2.82	4.01
											16.31	1.9	2.22	1.59	1.97	2.88	4.99	1.55	1.79	6.06	2.28	3.81	3.51	2.84	4.03
											16.33	1.91	2.24	1.59	1.98	2.91	5.05	1.55	1.79	6.03	2.27	3.79	3.49	2.85	4.05
											16.34	1.92	2.26	1.6	1.98	2.93	5.12	1.54	1.78	6	2.25	3.77	3.47	2.86	4.07
											16.36	1.94	2.28	1.6	1.99	2.96	5.18	1.54	1.77	5.97	2.24	3.75	3.45	2.88	4.09
											16.38	1.95	2.3	1.61	1.99	2.99	5.25	1.53	1.77	5.94	2.23	3.73	3.43	2.89	4.1
											16.39	1.97	2.32	1.61	2	3.02	5.31	1.53	1.76	5.91	2.21	3.71	3.41	2.91	4.12
											16.41	1.98	2.34	1.61	2	3.05	5.38	1.52	1.75	5.88	2.2	3.69	3.39	2.92	4.14
											16.43	1.99	2.36	1.62	2.01	3.08	5.45	1.52	1.75	5.85	2.19	3.67	3.37	2.94	4.16
											16.44	2.01	2.38	1.62	2.02	3.11	5.52	1.51	1.74	5.81	2.18	3.65	3.35	2.95	4.18
											16.46	2.02	2.4	1.63	2.02	3.14	5.59	1.51	1.74	5.78	2.16	3.63	3.33	2.97	4.2
											16.48	2.04	2.42	1.63	2.03	3.17	5.66	1.5	1.73	5.75	2.15	3.61	3.31	2.98	4.22
											16.49	2.05	2.44	1.63	2.03	3.21	5.73	1.5	1.72	5.72	2.14	3.59	3.29	2.99	4.24
											16.51	2.07	2.46	1.64	2.04	3.24	5.81	1.49	1.72	5.69	2.13	3.57	3.27	3.01	4.25
											16.53	2.08	2.48	1.64	2.04	3.27	5.88	1.49	1.71	5.66	2.11	3.55	3.25	3.02	4.27
											16.54	2.1	2.5	1.65	2.05	3.3	5.95	1.48	1.7	5.63	2.1	3.53	3.23	3.04	4.29
											16.56	2.12	2.53	1.65	2.06	3.34	6.03	1.48	1.7	5.6	2.09	3.51	3.21	3.05	4.31
											16.58	2.13	2.55	1.66	2.06	3.37	6.11	1.47	1.69	5.57	2.08	3.49	3.19	3.07	4.33
											16.59	2.15	2.57	1.66	2.07	3.41	6.18	1.47	1.69	5.54	2.07	3.47	3.17	3.08	4.35
											16.61	2.16	2.59	1.66	2.07	3.44	6.26	1.46	1.68	5.51	2.05	3.45	3.15	3.1	4.37
											16.63	2.18	2.62	1.67	2.08	3.48	6.34	1.46	1.67	5.48	2.04	3.43	3.13	3.11	4.39
											16.64	2.2	2.64	1.67	2.09	3.51	6.42	1.45	1.67	5.45	2.03	3.41	3.11	3.13	4.41
											16.66	2.21	2.67	1.68	2.09	3.55	6.5	1.45	1.66	5.43	2.02	3.4	3.09	3.15	4.43
											16.68	2.23	2.69	1.68	2.1	3.58	6.59	1.45	1.66	5.4	2.01	3.38	3.07	3.16	4.45
											16.69	2.25	2.71	1.69	2.1	3.62	6.67	1.44	1.65	5.37	2	3.36	3.05	3.18	4.46
											16.71	2.27	2.74	1.69	2.11	3.66	6.76	1.44	1.64	5.34	1.99	3.34	3.03	3.19	4.48
											16.73	2.28	2.76	1.7	2.12	3.7	6.84	1.43	1.64	5.31	1.98	3.32	3.01	3.21	4.5
											16.74	2.3	2.79	1.7	2.12	3.73	6.93	1.43	1.63	5.28	1.96	3.3	2.99	3.22	4.52
											16.76	2.32	2.81	1.7	2.13	3.77	7.02	1.42	1.63	5.25	1.95	3.28	2.98	3.24	4.54
											16.78	2.34	2.84	1.71	2.13	3.81	7.11	1.42	1.62	5.22	1.94	3.26	2.96	3.25	4.56
											16.79	2.36	2.87	1.71	2.14	3.85	7.2	1.42	1.62	5.2	1.93	3.25	2.94	3.27	4.58
											16.81	2.38	2.89	1.72	2.15	3.89	7.29	1.41	1.61	5.17	1.92	3.23	2.92	3.29	4.6
											16.83	2.39	2.92	1.72	2.15	3.93	7.38	1.41	1.6	5.14	1.91	3.21	2.9	3.3	4.62
											16.85	2.41	2.95	1.73	2.16	3.97	7.48	1.4	1.6	5.11	1.9	3.19	2.88	3.32	4.64
											16.86	2.43	2.97	1.73	2.17	4.02	7.57	1.4	1.59	5.08	1.89	3.17	2.87	3.34	4.66
											16.88	2.45	3	1.74	2.17	4.06	7.67	1.39	1.59	5.06	1.88	3.16	2.85	3.35	4.68
											16.9	2.47	3.03	1.74	2.18	4.1	7.76	1.39	1.58	5.03	1.87	3.14	2.83	3.37	4.7
											16.91	2.49	3.06	1.75	2.18	4.14	7.86	1.39	1.58	5	1.86	3.12	2.81	3.38	4.72
											16.93	2.51	3.09	1.75	2.19	4.19	7.96	1.38	1.57	4.97	1.85	3.1	2.8	3.4	4.74
											16.95	2.53	3.11	1.76	2.2	4.23	8.06	1.38	1.57	4.95	1.84	3.08	2.78	3.42	4.76
											16.96	2.55	3.14	1.76	2.2	4.28	8.16	1.37	1.56	4.92	1.83	3.07	2.76	3.43	4.78
											16.98	2.58	3.17	1.77	2.21	4.32	8.27	1.37	1.56	4.89	1.82	3.05	2.74	3.45	4.8
											17	2.6	3.2	1.77	2.22	4.37	8.37	1.37	1.55	4.87	1.81	3.03	2.73	3.47	4.82
											17.01	2.62	3.23	1.77	2.22	4.41	8.48	1.36	1.55	4.84	1.8	3.01	2.71	3.48	4.84
											17.03	2.64	3.26	1.78	2.23	4.46	8.59	1.36	1.54	4.81	1.79	3	2.69	3.5	4.86
											17.05	2.66	3.3	1.78	2.24	4.51	8.69	1.36	1.54	4.79	1.79	2.98	2.68	3.52	4.88
											17.06	2.69	3.33	1.79	2.24	4.56	8.8	1.35	1.53	4.76	1.78	2.96	2.66	3.53	4.9
											17.08	2.71	3.36	1.79	2.25	4.61	8.91	1.35	1.53	4.73	1.77	2.95	2.64	3.55	4.92
											17.1	2.73	3.39	1.8	2.25	4.65	9.03	1.34	1.52	4.71	1.76	2.93	2.63	3.57	4.94
											17.11	2.75	3.42	1.8	2.26	4.7	9.14	1.34	1.52	4.68	1.75	2.91	2.61	3.59	4.96
											17.13	2.78	3.46	1.81	2.27	4.75	9.25	1.34	1.51	4.65	1.74	2.89	2.59	3.6	4.98
											17.15	2.8	3.49	1.81	2.27	4.81	9.37	1.33	1.51	4.63	1.73	2.88	2.58	3.62	5
											17.16	2.82	3.52	1.82	2.28	4.86	9.49	1.33	1.5	4.6	1.72	2.86	2.56	3.64	5.02
											17.18	2.85	3.56	1.82	2.29	4.91	9.61	1.33	1.5	4.58	1.72	2.85	2.54	3.66	5.04
											17.2	2.87	3.59	1.83	2.29	4.96	9.73	1.32	1.49	4.55	1.71	2.83	2.53	3.67	5.06
											17.21	2.9	3.63	1.83	2.3	5.01	9.85	1.32	1.49	4.53	1.7	2.81	2.51	3.69	5.08
											17.23	2.92	3.66	1.84	2.31	5.07	9.97	1.32	1.48	4.5	1.69	2.8	2.5	3.71	5.1
											17.25	2.95	3.7	1.84	2.31	5.12	10.1	1.31	1.48	4.48	1.68	2.78	2.48	3.73	5.12
											17.26	2.97	3.73	1.85	2.32	5.18	10.22	1.31	1.47	4.45	1.67	2.76	2.47	3.74	5.14
											17.28	3	3.77	1.85	2.33	5.23	10.35	1.31	1.47	4.43	1.67	2.75	2.45	3.76	5.16
											17.3	3.02	3.8	1.86	2.33	5.29	10.48	1.3	1.46	4.4	1.66	2.73	2.43	3.78	5.18
											17.31	3.05	3.84	1.87	2.34	5.35	10.61	1.3	1.46	4.38	1.65	2.72	2.42	3.8	5.2
											17.33	3.08	3.88	1.87	2.35	5.4	10.74	1.3	1.46	4.35	1.64	2.7	2.4	3.82	5.22
											17.35	3.1	3.92	1.88	2.35	5.46	10.87	1.29	1.45	4.33	1.63	2.68	2.39	3.83	5.24
											17.36	3.13	3.95	1.88	2.36	5.52	11.01	1.29	1.45	4.31	1.63	2.67	2.37	3.85	5.26
											17.38	3.16	3.99	1.89	2.37	5.58	11.14	1.29	1.44	4.28	1.62	2.65	2.36	3.87	5.28
											17.4	3.19	4.03	1.89	2.37	5.64	11.28	1.28	1.44	4.26	1.61	2.64	2.34	3.89	5.31
											17.41	3.21	4.07	1.9	2.38	5.7	11.42	1.28	1.43	4.23	1.61	2.62	2.33	3.91	5.33
											17.43	3.24	4.11	1.9	2.39	5.76	11.56	1.28	1.43	4.21	1.6	2.61	2.32	3.93	5.35
											17.45	3.27	4.15	1.91	2.39	5.83	11.7	1.27	1.42	4.19	1.59	2.59	2.3	3.94	5.37
											17.46	3.3	4.19	1.91	2.4	5.89	11.84	1.27	1.42	4.16	1.58	2.58	2.29	3.96	5.39
											17.48	3.33	4.23	1.92	2.41	5.95	11.99	1.27	1.42	4.14	1.58	2.56	2.27	3.98	5.41
											17.5	3.36	4.27	1.92	2.42	6.02	12.14	1.27	1.41	4.12	1.57	2.55	2.26	4	5.43
											17.51	3.39	4.31	1.93	2.42	6.08	12.28	1.26	1.41	4.09	1.56	2.53	2.25	4.02	5.45
											17.53	3.42	4.35	1.93	2.43	6.15	12.43	1.26	1.4	4.07	1.56	2.52	2.23	4.04	5.47
											17.55	3.45	4.4	1.94	2.44	6.21	12.59	1.26	1.4	4.05	1.55	2.5	2.22	4.06	5.49
											17.56	3.48	4.44	1.95	2.44	6.28	12.74	1.25	1.4	4.02	1.54	2.49	2.2	4.08	5.51
											17.58	3.51	4.48	1.95	2.45	6.35	12.89	1.25	1.39	4	1.54	2.48	2.19	4.09	5.53
											17.6	3.54	4.53	1.96	2.46	6.42	13.05	1.25	1.39	3.98	1.53	2.46	2.18	4.11	5.55
											17.61	3.57	4.57	1.96	2.46	6.49	13.21	1.25	1.38	3.96	1.52	2.45	2.16	4.13	5.57
											17.63	3.6	4.62	1.97	2.47	6.55	13.37	1.24	1.38	3.93	1.52	2.43	2.15	4.15	5.59
											17.65	3.64	4.66	1.97	2.48	6.63	13.53	1.24	1.38	3.91	1.51	2.42	2.14	4.17	5.61
											17.66	3.67	4.71	1.98	2.48	6.7	13.69	1.24	1.37	3.89	1.5	2.4	2.12	4.19	5.63
											17.68	3.7	4.75	1.98	2.49	6.77	13.86	1.23	1.37	3.87	1.5	2.39	2.11	4.21	5.65
											17.7	3.74	4.8	1.99	2.5	6.84	14.02	1.23	1.37	3.85	1.49	2.38	2.1	4.23	5.68
											17.71	3.77	4.85	2	2.51	6.92	14.19	1.23	1.36	3.83	1.48	2.36	2.09	4.25	5.7
											17.73	3.8	4.89	2	2.51	6.99	14.36	1.23	1.36	3.8	1.48	2.35	2.07	4.27	5.72
											17.75	3.84	4.94	2.01	2.52	7.07	14.53	1.22	1.35	3.78	1.47	2.34	2.06	4.29	5.74
											17.76	3.87	4.99	2.01	2.53	7.14	14.7	1.22	1.35	3.76	1.47	2.32	2.05	4.31	5.76
											17.78	3.91	5.04	2.02	2.53	7.22	14.88	1.22	1.35	3.74	1.46	2.31	2.04	4.33	5.78
											17.8	3.94	5.09	2.02	2.54	7.3	15.05	1.22	1.34	3.72	1.46	2.3	2.02	4.35	5.8
											17.81	3.98	5.14	2.03	2.55	7.37	15.23	1.21	1.34	3.7	1.45	2.28	2.01	4.37	5.82
											17.83	4.01	5.19	2.04	2.56	7.45	15.41	1.21	1.34	3.68	1.44	2.27	2	4.38	5.84
											17.85	4.05	5.24	2.04	2.56	7.53	15.59	1.21	1.33	3.66	1.44	2.26	1.99	4.4	5.86
											17.86	4.08	5.29	2.05	2.57	7.61	15.78	1.21	1.33	3.64	1.43	2.24	1.98	4.42	5.88
											17.88	4.12	5.34	2.05	2.58	7.69	15.96	1.2	1.33	3.62	1.43	2.23	1.97	4.44	5.9
											17.9	4.16	5.39	2.06	2.58	7.78	16.15	1.2	1.32	3.59	1.42	2.22	1.95	4.46	5.92
											17.91	4.2	5.44	2.07	2.59	7.86	16.34	1.2	1.32	3.57	1.42	2.21	1.94	4.48	5.94
											17.93	4.23	5.49	2.07	2.6	7.94	16.53	1.2	1.32	3.55	1.41	2.19	1.93	4.5	5.96
											17.95	4.27	5.55	2.08	2.61	8.03	16.72	1.2	1.31	3.53	1.41	2.18	1.92	4.52	5.98
											17.96	4.31	5.6	2.08	2.61	8.11	16.92	1.19	1.31	3.51	1.4	2.17	1.91	4.54	6
											17.98	4.35	5.66	2.09	2.62	8.2	17.11	1.19	1.31	3.49	1.4	2.16	1.9	4.56	6.02
											18	4.39	5.71	2.1	2.63	8.29	17.31	1.19	1.3	3.48	1.39	2.15	1.89	4.59	6.04
											18.01	4.43	5.77	2.1	2.64	8.38	17.51	1.19	1.3	3.46	1.39	2.13	1.88	4.61	6.06
											18.03	4.47	5.82	2.11	2.64	8.47	17.71	1.18	1.3	3.44	1.38	2.12	1.87	4.63	6.08
											18.05	4.51	5.88	2.11	2.65	8.56	17.92	1.18	1.29	3.42	1.38	2.11	1.85	4.65	6.11
											18.06	4.55	5.93	2.12	2.66	8.65	18.12	1.18	1.29	3.4	1.37	2.1	1.84	4.67	6.13
											18.08	4.59	5.99	2.13	2.66	8.74	18.33	1.18	1.29	3.38	1.37	2.09	1.83	4.69	6.15
											18.1	4.63	6.05	2.13	2.67	8.83	18.54	1.18	1.29	3.36	1.36	2.07	1.82	4.71	6.17
											18.11	4.67	6.11	2.14	2.68	8.92	18.75	1.17	1.28	3.34	1.36	2.06	1.81	4.73	6.19
											18.13	4.72	6.16	2.14	2.69	9.02	18.97	1.17	1.28	3.32	1.35	2.05	1.8	4.75	6.21
											18.15	4.76	6.22	2.15	2.69	9.11	19.18	1.17	1.28	3.3	1.35	2.04	1.79	4.77	6.23
											18.16	4.8	6.28	2.16	2.7	9.21	19.4	1.17	1.27	3.28	1.34	2.03	1.78	4.79	6.25
											18.18	4.85	6.34	2.16	2.71	9.31	19.62	1.17	1.27	3.27	1.34	2.02	1.77	4.81	6.27
											18.2	4.89	6.4	2.17	2.72	9.41	19.84	1.16	1.27	3.25	1.33	2.01	1.76	4.83	6.29
											18.21	4.93	6.46	2.17	2.72	9.5	20.06	1.16	1.27	3.23	1.33	2	1.75	4.85	6.31
											18.23	4.98	6.53	2.18	2.73	9.6	20.29	1.16	1.26	3.21	1.33	1.98	1.74	4.87	6.33
											18.25	5.02	6.59	2.19	2.74	9.7	20.51	1.16	1.26	3.19	1.32	1.97	1.73	4.89	6.35
											18.26	5.07	6.65	2.19	2.75	9.81	20.74	1.16	1.26	3.18	1.32	1.96	1.73	4.91	6.37
											18.28	5.11	6.71	2.2	2.75	9.91	20.97	1.15	1.25	3.16	1.31	1.95	1.72	4.94	6.39
											18.3	5.16	6.78	2.21	2.76	10.01	21.21	1.15	1.25	3.14	1.31	1.94	1.71	4.96	6.41
											18.31	5.21	6.84	2.21	2.77	10.12	21.44	1.15	1.25	3.12	1.3	1.93	1.7	4.98	6.43
											18.33	5.25	6.9	2.22	2.78	10.22	21.68	1.15	1.25	3.11	1.3	1.92	1.69	5	6.45
											18.35	5.3	6.97	2.23	2.78	10.33	21.92	1.15	1.24	3.09	1.3	1.91	1.68	5.02	6.47
											18.36	5.35	7.04	2.23	2.79	10.44	22.16	1.15	1.24	3.07	1.29	1.9	1.67	5.04	6.49
											18.38	5.4	7.1	2.24	2.8	10.55	22.4	1.14	1.24	3.05	1.29	1.89	1.66	5.06	6.51
											18.4	5.44	7.17	2.24	2.81	10.65	22.65	1.14	1.24	3.04	1.28	1.88	1.65	5.08	6.53
											18.41	5.49	7.23	2.25	2.81	10.77	22.9	1.14	1.23	3.02	1.28	1.87	1.64	5.1	6.55
											18.43	5.54	7.3	2.26	2.82	10.88	23.15	1.14	1.23	3	1.28	1.86	1.64	5.13	6.57
											18.45	5.59	7.37	2.26	2.83	10.99	23.4	1.14	1.23	2.99	1.27	1.85	1.63	5.15	6.59
											18.46	5.64	7.44	2.27	2.84	11.1	23.65	1.14	1.23	2.97	1.27	1.84	1.62	5.17	6.6
											18.48	5.69	7.51	2.28	2.84	11.22	23.91	1.13	1.22	2.95	1.27	1.83	1.61	5.19	6.62
											18.5	5.74	7.58	2.28	2.85	11.33	24.17	1.13	1.22	2.94	1.26	1.82	1.6	5.21	6.64
											18.51	5.79	7.65	2.29	2.86	11.45	24.43	1.13	1.22	2.92	1.26	1.81	1.6	5.23	6.66
											18.53	5.84	7.72	2.3	2.87	11.57	24.69	1.13	1.22	2.9	1.26	1.8	1.59	5.25	6.68
											18.55	5.9	7.79	2.3	2.87	11.68	24.95	1.13	1.21	2.89	1.25	1.79	1.58	5.28	6.7
											18.56	5.95	7.86	2.31	2.88	11.8	25.22	1.13	1.21	2.87	1.25	1.78	1.57	5.3	6.72
											18.58	6	7.93	2.32	2.89	11.93	25.49	1.12	1.21	2.86	1.25	1.78	1.56	5.32	6.74
											18.6	6.06	8.01	2.32	2.9	12.05	25.76	1.12	1.21	2.84	1.24	1.77	1.56	5.34	6.76
											18.61	6.11	8.08	2.33	2.9	12.17	26.03	1.12	1.2	2.83	1.24	1.76	1.55	5.36	6.78
											18.63	6.16	8.15	2.34	2.91	12.29	26.31	1.12	1.2	2.81	1.24	1.75	1.54	5.38	6.8
											18.65	6.22	8.23	2.34	2.92	12.42	26.58	1.12	1.2	2.79	1.23	1.74	1.53	5.4	6.82
											18.66	6.27	8.3	2.35	2.93	12.54	26.86	1.12	1.2	2.78	1.23	1.73	1.53	5.43	6.84
											18.68	6.33	8.38	2.36	2.93	12.67	27.14	1.11	1.2	2.76	1.23	1.72	1.52	5.45	6.86
											18.7	6.38	8.45	2.36	2.94	12.8	27.43	1.11	1.19	2.75	1.22	1.71	1.51	5.47	6.87
											18.71	6.44	8.53	2.37	2.95	12.93	27.71	1.11	1.19	2.73	1.22	1.71	1.5	5.49	6.89
											18.73	6.5	8.61	2.38	2.96	13.06	28	1.11	1.19	2.72	1.22	1.7	1.5	5.51	6.91
											18.75	6.55	8.68	2.38	2.96	13.19	28.29	1.11	1.19	2.7	1.21	1.69	1.49	5.54	6.93
											18.76	6.61	8.76	2.39	2.97	13.32	28.58	1.11	1.18	2.69	1.21	1.68	1.48	5.56	6.95
											18.78	6.67	8.84	2.4	2.98	13.46	28.88	1.11	1.18	2.67	1.21	1.67	1.48	5.58	6.97
											18.8	6.73	8.92	2.4	2.99	13.59	29.17	1.11	1.18	2.66	1.2	1.66	1.47	5.6	6.99
											18.81	6.79	9	2.41	2.99	13.73	29.47	1.1	1.18	2.65	1.2	1.66	1.46	5.62	7
											18.83	6.84	9.08	2.42	3	13.86	29.77	1.1	1.18	2.63	1.2	1.65	1.46	5.64	7.02
											18.85	6.9	9.16	2.42	3.01	14	30.08	1.1	1.17	2.62	1.2	1.64	1.45	5.67	7.04
											18.86	6.96	9.24	2.43	3.02	14.14	30.38	1.1	1.17	2.6	1.19	1.63	1.44	5.69	7.06
											18.88	7.02	9.32	2.44	3.03	14.28	30.69	1.1	1.17	2.59	1.19	1.62	1.44	5.71	7.08
											18.9	7.09	9.41	2.44	3.03	14.42	31	1.1	1.17	2.57	1.19	1.62	1.43	5.73	7.1
											18.91	7.15	9.49	2.45	3.04	14.56	31.31	1.1	1.17	2.56	1.19	1.61	1.43	5.75	7.11
											18.93	7.21	9.57	2.46	3.05	14.71	31.63	1.1	1.16	2.55	1.18	1.6	1.42	5.77	7.13
											18.95	7.27	9.65	2.47	3.06	14.85	31.94	1.09	1.16	2.53	1.18	1.59	1.41	5.8	7.15
											18.96	7.33	9.74	2.47	3.06	15	32.26	1.09	1.16	2.52	1.18	1.59	1.41	5.82	7.17
											18.98	7.4	9.82	2.48	3.07	15.14	32.58	1.09	1.16	2.51	1.18	1.58	1.4	5.84	7.19
											19	7.46	9.91	2.49	3.08	15.29	32.9	1.09	1.16	2.49	1.17	1.57	1.4	5.86	7.2
											19.01	7.52	10	2.49	3.09	15.44	33.23	1.09	1.16	2.48	1.17	1.57	1.39	5.88	7.22
											19.03	7.59	10.08	2.5	3.09	15.59	33.56	1.09	1.15	2.47	1.17	1.56	1.38	5.91	7.24
											19.05	7.65	10.17	2.51	3.1	15.74	33.89	1.09	1.15	2.45	1.17	1.55	1.38	5.93	7.26
											19.06	7.72	10.26	2.51	3.11	15.9	34.22	1.09	1.15	2.44	1.16	1.54	1.37	5.95	7.27
											19.08	7.78	10.34	2.52	3.12	16.05	34.55	1.08	1.15	2.43	1.16	1.54	1.37	5.97	7.29
											19.1	7.85	10.43	2.53	3.12	16.2	34.89	1.08	1.15	2.41	1.16	1.53	1.36	5.99	7.31
											19.11	7.92	10.52	2.54	3.13	16.36	35.23	1.08	1.14	2.4	1.16	1.52	1.36	6.02	7.33
											19.13	7.98	10.61	2.54	3.14	16.52	35.57	1.08	1.14	2.39	1.15	1.52	1.35	6.04	7.34
											19.15	8.05	10.7	2.55	3.15	16.68	35.91	1.08	1.14	2.38	1.15	1.51	1.35	6.06	7.36
											19.16	8.12	10.79	2.56	3.16	16.84	36.25	1.08	1.14	2.36	1.15	1.5	1.34	6.08	7.38
											19.18	8.19	10.88	2.56	3.16	17	36.6	1.08	1.14	2.35	1.15	1.5	1.34	6.1	7.39
											19.2	8.25	10.97	2.57	3.17	17.16	36.95	1.08	1.14	2.34	1.15	1.49	1.33	6.13	7.41
											19.21	8.32	11.07	2.58	3.18	17.32	37.3	1.08	1.13	2.33	1.14	1.49	1.33	6.15	7.43
											19.23	8.39	11.16	2.58	3.19	17.49	37.65	1.08	1.13	2.32	1.14	1.48	1.32	6.17	7.44
											19.25	8.46	11.25	2.59	3.19	17.65	38.01	1.07	1.13	2.3	1.14	1.47	1.32	6.19	7.46
											19.26	8.53	11.34	2.6	3.2	17.82	38.37	1.07	1.13	2.29	1.14	1.47	1.31	6.21	7.48
											19.28	8.6	11.44	2.61	3.21	17.99	38.73	1.07	1.13	2.28	1.14	1.46	1.31	6.24	7.49
											19.3	8.68	11.53	2.61	3.22	18.16	39.09	1.07	1.13	2.27	1.13	1.45	1.3	6.26	7.51
											19.31	8.75	11.63	2.62	3.22	18.33	39.45	1.07	1.13	2.26	1.13	1.45	1.3	6.28	7.53
											19.33	8.82	11.72	2.63	3.23	18.5	39.82	1.07	1.12	2.24	1.13	1.44	1.29	6.3	7.54
											19.35	8.89	11.82	2.64	3.24	18.67	40.19	1.07	1.12	2.23	1.13	1.44	1.29	6.32	7.56
											19.36	8.97	11.92	2.64	3.25	18.85	40.56	1.07	1.12	2.22	1.13	1.43	1.28	6.34	7.57
											19.38	9.04	12.01	2.65	3.25	19.02	40.93	1.07	1.12	2.21	1.12	1.43	1.28	6.37	7.59
											19.4	9.11	12.11	2.66	3.26	19.2	41.31	1.07	1.12	2.2	1.12	1.42	1.28	6.39	7.61
											19.41	9.19	12.21	2.66	3.27	19.38	41.68	1.06	1.12	2.19	1.12	1.41	1.27	6.41	7.62
											19.43	9.26	12.31	2.67	3.28	19.56	42.06	1.06	1.12	2.18	1.12	1.41	1.27	6.43	7.64
											19.45	9.34	12.41	2.68	3.28	19.74	42.45	1.06	1.11	2.17	1.12	1.4	1.26	6.45	7.65
											19.46	9.41	12.5	2.69	3.29	19.92	42.83	1.06	1.11	2.16	1.11	1.4	1.26	6.47	7.67
											19.48	9.49	12.6	2.69	3.3	20.1	43.21	1.06	1.11	2.14	1.11	1.39	1.26	6.5	7.68
											19.5	9.57	12.7	2.7	3.31	20.29	43.6	1.06	1.11	2.13	1.11	1.39	1.25	6.52	7.7
											19.51	9.64	12.81	2.71	3.31	20.47	43.99	1.06	1.11	2.12	1.11	1.38	1.25	6.54	7.71
											19.53	9.72	12.91	2.72	3.32	20.66	44.38	1.06	1.11	2.11	1.11	1.38	1.24	6.56	7.73
											19.55	9.8	13.01	2.72	3.33	20.85	44.78	1.06	1.11	2.1	1.11	1.37	1.24	6.58	7.74
											19.56	9.88	13.11	2.73	3.34	21.04	45.17	1.06	1.1	2.09	1.11	1.37	1.24	6.6	7.76
											19.58	9.95	13.21	2.74	3.35	21.23	45.57	1.06	1.1	2.08	1.1	1.36	1.23	6.63	7.77
											19.6	10.03	13.32	2.74	3.35	21.42	45.97	1.06	1.1	2.07	1.1	1.36	1.23	6.65	7.79
											19.61	10.11	13.42	2.75	3.36	21.61	46.37	1.06	1.1	2.06	1.1	1.35	1.22	6.67	7.8
											19.63	10.19	13.52	2.76	3.37	21.81	46.78	1.05	1.1	2.05	1.1	1.35	1.22	6.69	7.82
											19.65	10.27	13.63	2.77	3.38	22	47.19	1.05	1.1	2.04	1.1	1.34	1.22	6.71	7.83
											19.66	10.35	13.73	2.77	3.38	22.2	47.59	1.05	1.1	2.03	1.1	1.34	1.21	6.73	7.84
											19.68	10.44	13.84	2.78	3.39	22.4	48	1.05	1.1	2.02	1.09	1.33	1.21	6.76	7.86
											19.7	10.52	13.94	2.79	3.4	22.6	48.42	1.05	1.1	2.01	1.09	1.33	1.21	6.78	7.87
											19.71	10.6	14.05	2.8	3.41	22.8	48.83	1.05	1.09	2	1.09	1.32	1.2	6.8	7.89
											19.73	10.68	14.16	2.8	3.41	23	49.25	1.05	1.09	1.99	1.09	1.32	1.2	6.82	7.9
											19.75	10.76	14.26	2.81	3.42	23.2	49.66	1.05	1.09	1.98	1.09	1.32	1.2	6.84	7.91
											19.76	10.85	14.37	2.82	3.43	23.4	50.08	1.05	1.09	1.97	1.09	1.31	1.19	6.86	7.93
											19.78	10.93	14.48	2.83	3.44	23.61	50.51	1.05	1.09	1.96	1.09	1.31	1.19	6.88	7.94
											19.8	11.02	14.59	2.83	3.44	23.82	50.93	1.05	1.09	1.95	1.08	1.3	1.19	6.9	7.95
											19.81	11.1	14.7	2.84	3.45	24.03	51.36	1.05	1.09	1.95	1.08	1.3	1.18	6.93	7.97
											19.83	11.19	14.8	2.85	3.46	24.23	51.78	1.05	1.09	1.94	1.08	1.29	1.18	6.95	7.98
											19.85	11.27	14.91	2.86	3.46	24.45	52.21	1.05	1.08	1.93	1.08	1.29	1.18	6.97	7.99
											19.86	11.36	15.02	2.86	3.47	24.66	52.64	1.04	1.08	1.92	1.08	1.29	1.18	6.99	8.01
											19.88	11.44	15.13	2.87	3.48	24.87	53.08	1.04	1.08	1.91	1.08	1.28	1.17	7.01	8.02
											19.9	11.53	15.24	2.88	3.49	25.08	53.51	1.04	1.08	1.9	1.08	1.28	1.17	7.03	8.03
											19.91	11.62	15.36	2.89	3.49	25.3	53.95	1.04	1.08	1.89	1.08	1.27	1.17	7.05	8.04
											19.93	11.7	15.47	2.89	3.5	25.52	54.39	1.04	1.08	1.88	1.08	1.27	1.16	7.07	8.06
											19.95	11.79	15.58	2.9	3.51	25.73	54.83	1.04	1.08	1.87	1.07	1.27	1.16	7.09	8.07
											19.96	11.88	15.69	2.91	3.52	25.95	55.27	1.04	1.08	1.87	1.07	1.26	1.16	7.11	8.08
											19.98	11.97	15.8	2.92	3.52	26.17	55.72	1.04	1.08	1.86	1.07	1.26	1.16	7.14	8.09
											20	12.06	15.92	2.92	3.53	26.4	56.16	1.04	1.08	1.85	1.07	1.25	1.15	7.16	8.1
											20.01	12.15	16.03	2.93	3.54	26.62	56.61	1.04	1.07	1.84	1.07	1.25	1.15	7.18	8.12
											20.03	12.24	16.14	2.94	3.55	26.84	57.06	1.04	1.07	1.83	1.07	1.25	1.15	7.2	8.13
											20.05	12.33	16.26	2.95	3.55	27.07	57.51	1.04	1.07	1.82	1.07	1.24	1.15	7.22	8.14
											20.06	12.42	16.37	2.95	3.56	27.3	57.96	1.04	1.07	1.82	1.07	1.24	1.14	7.24	8.15
											20.08	12.51	16.48	2.96	3.57	27.53	58.42	1.04	1.07	1.81	1.07	1.24	1.14	7.26	8.16
											20.1	12.6	16.6	2.97	3.57	27.75	58.87	1.04	1.07	1.8	1.06	1.23	1.14	7.28	8.17
											20.11	12.69	16.71	2.98	3.58	27.99	59.33	1.04	1.07	1.79	1.06	1.23	1.14	7.3	8.18
											20.13	12.78	16.83	2.98	3.59	28.22	59.79	1.04	1.07	1.78	1.06	1.23	1.13	7.32	8.2
											20.15	12.88	16.94	2.99	3.6	28.45	60.25	1.04	1.07	1.78	1.06	1.22	1.13	7.34	8.21
											20.16	12.97	17.06	3	3.6	28.68	60.71	1.03	1.07	1.77	1.06	1.22	1.13	7.36	8.22
											20.18	13.06	17.18	3.01	3.61	28.92	61.18	1.03	1.07	1.76	1.06	1.22	1.13	7.38	8.23
											20.2	13.16	17.29	3.01	3.62	29.16	61.64	1.03	1.07	1.75	1.06	1.21	1.13	7.4	8.24
											20.21	13.25	17.41	3.02	3.63	29.4	62.11	1.03	1.06	1.74	1.06	1.21	1.12	7.42	8.25
											20.23	13.34	17.53	3.03	3.63	29.63	62.58	1.03	1.06	1.74	1.06	1.21	1.12	7.44	8.26
											20.25	13.44	17.65	3.04	3.64	29.87	63.05	1.03	1.06	1.73	1.06	1.2	1.12	7.46	8.27
											20.26	13.53	17.76	3.04	3.65	30.12	63.52	1.03	1.06	1.72	1.05	1.2	1.12	7.48	8.28
											20.28	13.63	17.88	3.05	3.65	30.36	63.99	1.03	1.06	1.72	1.05	1.2	1.11	7.5	8.29
											20.3	13.72	18	3.06	3.66	30.6	64.46	1.03	1.06	1.71	1.05	1.19	1.11	7.52	8.3
											20.31	13.82	18.12	3.07	3.67	30.85	64.94	1.03	1.06	1.7	1.05	1.19	1.11	7.54	8.31
											20.33	13.92	18.24	3.08	3.67	31.1	65.42	1.03	1.06	1.69	1.05	1.19	1.11	7.56	8.32
											20.35	14.01	18.36	3.08	3.68	31.34	65.89	1.03	1.06	1.69	1.05	1.19	1.11	7.58	8.33
											20.36	14.11	18.47	3.09	3.69	31.59	66.37	1.03	1.06	1.68	1.05	1.18	1.1	7.6	8.33
											20.38	14.21	18.59	3.1	3.7	31.84	66.86	1.03	1.06	1.67	1.05	1.18	1.1	7.62	8.34
											20.4	14.31	18.71	3.11	3.7	32.09	67.34	1.03	1.06	1.67	1.05	1.18	1.1	7.64	8.35
											20.41	14.4	18.83	3.11	3.71	32.35	67.82	1.03	1.05	1.66	1.05	1.18	1.1	7.65	8.36
											20.43	14.5	18.95	3.12	3.72	32.6	68.3	1.03	1.05	1.65	1.05	1.17	1.1	7.67	8.37
											20.45	14.6	19.07	3.13	3.72	32.86	68.79	1.03	1.05	1.65	1.05	1.17	1.1	7.69	8.38
											20.46	14.7	19.19	3.14	3.73	33.11	69.28	1.03	1.05	1.64	1.05	1.17	1.09	7.71	8.39
											20.48	14.8	19.31	3.14	3.74	33.37	69.77	1.03	1.05	1.63	1.04	1.16	1.09	7.73	8.39
											20.5	14.9	19.43	3.15	3.74	33.63	70.25	1.03	1.05	1.63	1.04	1.16	1.09	7.75	8.4
											20.51	15	19.56	3.16	3.75	33.89	70.74	1.03	1.05	1.62	1.04	1.16	1.09	7.77	8.41
											20.53	15.1	19.68	3.17	3.76	34.15	71.24	1.03	1.05	1.61	1.04	1.16	1.09	7.79	8.42
											20.55	15.2	19.8	3.17	3.76	34.41	71.73	1.03	1.05	1.61	1.04	1.15	1.09	7.81	8.43
											20.56	15.3	19.92	3.18	3.77	34.67	72.22	1.03	1.05	1.6	1.04	1.15	1.08	7.82	8.43
											20.58	15.4	20.04	3.19	3.78	34.94	72.72	1.03	1.05	1.59	1.05	1.15	1.08	7.84	8.44
											20.6	15.5	20.16	3.2	3.79	35.2	73.21	1.03	1.05	1.59	1.05	1.15	1.08	7.86	8.45
											20.61	15.6	20.28	3.2	3.79	35.47	73.71	1.03	1.05	1.58	1.05	1.15	1.08	7.88	8.45
											20.63	15.7	20.41	3.21	3.8	35.74	74.2	1.03	1.05	1.58	1.05	1.14	1.08	7.9	8.46
											20.65	15.81	20.53	3.22	3.81	36.01	74.7	1.03	1.05	1.57	1.05	1.14	1.08	7.92	8.47
											20.66	15.91	20.65	3.23	3.81	36.28	75.2	1.03	1.05	1.56	1.05	1.14	1.08	7.93	8.47
											20.68	16.01	20.77	3.23	3.82	36.55	75.7	1.03	1.05	1.56	1.05	1.14	1.07	7.95	8.48
											20.7	16.11	20.89	3.24	3.83	36.82	76.2	1.03	1.05	1.55	1.05	1.13	1.07	7.97	8.49
											20.71	16.22	21.02	3.25	3.83	37.09	76.7	1.03	1.05	1.55	1.05	1.13	1.07	7.99	8.49
											20.73	16.32	21.14	3.26	3.84	37.37	77.2	1.03	1.05	1.54	1.05	1.13	1.07	8	8.5
											20.75	16.42	21.26	3.26	3.84	37.64	77.71	1.04	1.05	1.53	1.05	1.13	1.07	8.02	8.51
											20.76	16.53	21.38	3.27	3.85	37.92	78.21	1.04	1.05	1.53	1.05	1.13	1.07	8.04	8.51
											20.78	16.63	21.51	3.28	3.86	38.2	78.71	1.04	1.05	1.52	1.06	1.12	1.07	8.06	8.52
											20.8	16.74	21.63	3.29	3.86	38.48	79.22	1.04	1.05	1.52	1.06	1.12	1.07	8.07	8.52
											20.81	16.84	21.75	3.29	3.87	38.76	79.72	1.04	1.05	1.51	1.06	1.12	1.06	8.09	8.53
											20.83	16.95	21.87	3.3	3.88	39.04	80.23	1.04	1.06	1.51	1.06	1.12	1.06	8.11	8.53
											20.85	17.05	22	3.31	3.88	39.32	80.74	1.04	1.06	1.5	1.06	1.12	1.06	8.13	8.54
											20.86	17.16	22.12	3.32	3.89	39.6	81.24	1.04	1.06	1.5	1.06	1.11	1.06	8.14	8.54
											20.88	17.26	22.24	3.32	3.9	39.88	81.75	1.04	1.06	1.49	1.06	1.11	1.06	8.16	8.55
											20.9	17.37	22.36	3.33	3.9	40.17	82.26	1.04	1.06	1.48	1.06	1.11	1.06	8.18	8.55
											20.91	17.47	22.49	3.34	3.91	40.45	82.76	1.04	1.06	1.48	1.06	1.11	1.06	8.19	8.56
											20.93	17.58	22.61	3.35	3.92	40.74	83.27	1.04	1.06	1.47	1.06	1.11	1.06	8.21	8.56
											20.95	17.68	22.73	3.35	3.92	41.03	83.78	1.04	1.06	1.47	1.06	1.11	1.05	8.23	8.56
											20.96	17.79	22.86	3.36	3.93	41.32	84.29	1.04	1.06	1.46	1.07	1.1	1.05	8.24	8.57
											20.98	17.9	22.98	3.37	3.93	41.61	84.8	1.04	1.06	1.46	1.07	1.1	1.05	8.26	8.57
											21	18	23.1	3.38	3.94	41.9	85.31	1.04	1.06	1.45	1.07	1.1	1.05	8.27	8.58
											21.01	18.11	23.22	3.38	3.95	42.19	85.82	1.04	1.06	1.45	1.07	1.1	1.05	8.29	8.58
											21.03	18.22	23.34	3.39	3.95	42.48	86.33	1.04	1.06	1.44	1.07	1.1	1.05	8.31	8.58
											21.05	18.32	23.47	3.4	3.96	42.78	86.84	1.05	1.07	1.44	1.07	1.1	1.05	8.32	8.59
											21.06	18.43	23.59	3.41	3.96	43.07	87.35	1.05	1.07	1.43	1.07	1.09	1.05	8.34	8.59
											21.08	18.54	23.71	3.41	3.97	43.37	87.86	1.05	1.07	1.43	1.07	1.09	1.05	8.35	8.59
											21.1	18.65	23.83	3.42	3.98	43.66	88.37	1.05	1.07	1.43	1.07	1.09	1.05	8.37	8.6
											21.11	18.75	23.95	3.43	3.98	43.96	88.88	1.05	1.07	1.42	1.08	1.09	1.05	8.38	8.6
											21.13	18.86	24.08	3.44	3.99	44.26	89.39	1.05	1.07	1.42	1.08	1.09	1.04	8.4	8.6
											21.15	18.97	24.2	3.44	4	44.56	89.9	1.05	1.07	1.41	1.08	1.09	1.04	8.41	8.6
											21.16	19.08	24.32	3.45	4	44.86	90.41	1.05	1.07	1.41	1.08	1.08	1.04	8.43	8.6
											21.18	19.19	24.44	3.46	4.01	45.16	90.92	1.05	1.07	1.4	1.08	1.08	1.04	8.44	8.61
											21.2	19.29	24.56	3.47	4.01	45.46	91.43	1.05	1.07	1.4	1.08	1.08	1.04	8.46	8.61
											21.21	19.4	24.68	3.47	4.02	45.76	91.93	1.05	1.07	1.39	1.08	1.08	1.04	8.47	8.61
											21.23	19.51	24.8	3.48	4.02	46.07	92.44	1.05	1.08	1.39	1.08	1.08	1.04	8.49	8.61
											21.25	19.62	24.92	3.49	4.03	46.37	92.95	1.05	1.08	1.38	1.09	1.08	1.04	8.5	8.61
											21.26	19.73	25.04	3.49	4.04	46.67	93.46	1.05	1.08	1.38	1.09	1.08	1.04	8.52	8.62
											21.28	19.84	25.16	3.5	4.04	46.98	93.97	1.05	1.08	1.38	1.09	1.08	1.04	8.53	8.62
											21.3	19.95	25.28	3.51	4.05	47.29	94.48	1.06	1.08	1.37	1.09	1.07	1.04	8.54	8.62
											21.31	20.06	25.4	3.52	4.05	47.59	94.98	1.06	1.08	1.37	1.09	1.07	1.04	8.56	8.62
											21.33	20.16	25.52	3.52	4.06	47.9	95.49	1.06	1.08	1.36	1.09	1.07	1.03	8.57	8.62
											21.35	20.27	25.64	3.53	4.06	48.21	96	1.06	1.08	1.36	1.09	1.07	1.03	8.59	8.62
											21.36	20.38	25.76	3.54	4.07	48.52	96.5	1.06	1.08	1.36	1.09	1.07	1.03	8.6	8.62
											21.38	20.49	25.88	3.55	4.08	48.83	97.01	1.06	1.08	1.35	1.1	1.07	1.03	8.61	8.62
											21.4	20.6	25.99	3.55	4.08	49.14	97.51	1.06	1.09	1.35	1.1	1.07	1.03	8.63	8.62
											21.41	20.71	26.11	3.56	4.09	49.45	98.01	1.06	1.09	1.34	1.1	1.07	1.03	8.64	8.62
											21.43	20.82	26.23	3.57	4.09	49.76	98.52	1.06	1.09	1.34	1.1	1.06	1.03	8.65	8.62
											21.45	20.93	26.35	3.57	4.1	50.08	99.02	1.06	1.09	1.34	1.1	1.06	1.03	8.67	8.62
											21.46	21.04	26.46	3.58	4.1	50.39	99.52	1.06	1.09	1.33	1.1	1.06	1.03	8.68	8.62
											21.48	21.14	26.58	3.59	4.11	50.7	100.02	1.06	1.09	1.33	1.11	1.06	1.03	8.69	8.62
											21.5	21.25	26.7	3.6	4.11	51.02	100.52	1.07	1.09	1.32	1.11	1.06	1.03	8.7	8.62
											21.51	21.36	26.81	3.6	4.12	51.34	101.02	1.07	1.09	1.32	1.11	1.06	1.03	8.72	8.62
											21.53	21.47	26.93	3.61	4.12	51.65	101.52	1.07	1.09	1.32	1.11	1.06	1.03	8.73	8.62
											21.55	21.58	27.04	3.62	4.13	51.97	102.01	1.07	1.1	1.31	1.11	1.06	1.03	8.74	8.61
											21.56	21.69	27.16	3.62	4.13	52.28	102.51	1.07	1.1	1.31	1.11	1.06	1.03	8.75	8.61
											21.58	21.8	27.27	3.63	4.14	52.6	103	1.07	1.1	1.31	1.12	1.06	1.03	8.77	8.61
											21.6	21.91	27.39	3.64	4.14	52.92	103.5	1.07	1.1	1.3	1.12	1.05	1.03	8.78	8.61
											21.62	22.02	27.5	3.64	4.15	53.24	103.99	1.07	1.1	1.3	1.12	1.05	1.02	8.79	8.61
											21.63	22.13	27.61	3.65	4.16	53.56	104.48	1.07	1.1	1.3	1.12	1.05	1.02	8.8	8.61
											21.65	22.23	27.73	3.66	4.16	53.88	104.97	1.07	1.1	1.29	1.12	1.05	1.02	8.81	8.6
											21.67	22.34	27.84	3.67	4.17	54.2	105.46	1.07	1.1	1.29	1.12	1.05	1.02	8.82	8.6
											21.68	22.45	27.95	3.67	4.17	54.52	105.95	1.08	1.11	1.29	1.13	1.05	1.02	8.84	8.6
											21.7	22.56	28.06	3.68	4.18	54.84	106.43	1.08	1.11	1.28	1.13	1.05	1.02	8.85	8.6
											21.72	22.67	28.17	3.69	4.18	55.16	106.92	1.08	1.11	1.28	1.13	1.05	1.02	8.86	8.59
											21.73	22.78	28.28	3.69	4.18	55.49	107.4	1.08	1.11	1.28	1.13	1.05	1.02	8.87	8.59
											21.75	22.88	28.39	3.7	4.19	55.81	107.88	1.08	1.11	1.27	1.13	1.05	1.02	8.88	8.59
											21.77	22.99	28.5	3.71	4.19	56.13	108.36	1.08	1.11	1.27	1.14	1.05	1.02	8.89	8.58
											21.78	23.1	28.61	3.71	4.2	56.45	108.84	1.08	1.11	1.27	1.14	1.04	1.02	8.9	8.58
											21.8	23.21	28.72	3.72	4.2	56.78	109.32	1.08	1.11	1.26	1.14	1.04	1.02	8.91	8.58
											21.82	23.31	28.83	3.73	4.21	57.1	109.79	1.08	1.12	1.26	1.14	1.04	1.02	8.92	8.57
											21.83	23.42	28.94	3.73	4.21	57.43	110.27	1.09	1.12	1.26	1.14	1.04	1.02	8.93	8.57
											21.85	23.53	29.04	3.74	4.22	57.75	110.74	1.09	1.12	1.25	1.15	1.04	1.02	8.94	8.57
											21.87	23.64	29.15	3.75	4.22	58.08	111.21	1.09	1.12	1.25	1.15	1.04	1.02	8.95	8.56
											21.88	23.74	29.26	3.75	4.23	58.4	111.68	1.09	1.12	1.25	1.15	1.04	1.02	8.96	8.56
											21.9	23.85	29.36	3.76	4.23	58.73	112.15	1.09	1.12	1.25	1.15	1.04	1.02	8.97	8.55
											21.92	23.96	29.47	3.77	4.24	59.05	112.61	1.09	1.12	1.24	1.15	1.04	1.02	8.98	8.55
											21.93	24.06	29.57	3.77	4.24	59.38	113.07	1.09	1.13	1.24	1.16	1.04	1.02	8.99	8.54
											21.95	24.17	29.67	3.78	4.24	59.71	113.54	1.09	1.13	1.24	1.16	1.04	1.02	9	8.54
											21.97	24.28	29.78	3.79	4.25	60.03	113.99	1.09	1.13	1.23	1.16	1.04	1.02	9	8.53
											21.98	24.38	29.88	3.79	4.25	60.36	114.45	1.1	1.13	1.23	1.16	1.04	1.02	9.01	8.53
											22	24.49	29.98	3.8	4.26	60.69	114.91	1.1	1.13	1.23	1.17	1.04	1.02	9.02	8.52
											22.02	24.59	30.08	3.81	4.26	61.01	115.36	1.1	1.13	1.23	1.17	1.03	1.01	9.03	8.52
											22.03	24.7	30.18	3.81	4.27	61.34	115.81	1.1	1.14	1.22	1.17	1.03	1.01	9.04	8.51
											22.05	24.8	30.28	3.82	4.27	61.67	116.26	1.1	1.14	1.23	1.17	1.03	1.01	9.05	8.51
											22.07	24.91	30.38	3.83	4.27	62	116.71	1.1	1.14	1.23	1.18	1.03	1.01	9.05	8.5
											22.08	25.01	30.48	3.83	4.28	62.32	117.15	1.1	1.14	1.23	1.18	1.03	1.01	9.06	8.49
											22.1	25.11	30.58	3.84	4.28	62.65	117.59	1.1	1.14	1.24	1.18	1.03	1.01	9.07	8.49
											22.12	25.22	30.68	3.85	4.29	62.98	118.03	1.11	1.14	1.24	1.18	1.03	1.01	9.08	8.48
											22.13	25.32	30.77	3.85	4.29	63.31	118.47	1.11	1.15	1.24	1.19	1.03	1.01	9.09	8.48
											22.15	25.43	30.87	3.86	4.3	63.63	118.91	1.11	1.15	1.24	1.19	1.03	1.01	9.09	8.47
											22.17	25.53	30.96	3.87	4.3	63.96	119.34	1.11	1.15	1.25	1.19	1.03	1.01	9.1	8.46
											22.18	25.63	31.06	3.87	4.3	64.29	119.77	1.11	1.15	1.25	1.19	1.03	1.01	9.11	8.46
											22.2	25.73	31.15	3.88	4.31	64.62	120.2	1.11	1.15	1.25	1.2	1.03	1.01	9.11	8.45
											22.22	25.84	31.24	3.88	4.31	64.95	120.62	1.11	1.15	1.26	1.2	1.03	1.01	9.12	8.44
											22.23	25.94	31.34	3.89	4.31	65.27	121.04	1.12	1.16	1.26	1.2	1.03	1.01	9.13	8.43
											22.25	26.04	31.43	3.9	4.32	65.6	121.46	1.12	1.16	1.26	1.21	1.03	1.01	9.13	8.43
											22.27	26.14	31.52	3.9	4.32	65.93	121.88	1.12	1.16	1.26	1.21	1.03	1.01	9.14	8.42
											22.28	26.24	31.61	3.91	4.33	66.26	122.29	1.12	1.16	1.27	1.21	1.03	1.01	9.15	8.41
											22.3	26.34	31.7	3.92	4.33	66.58	122.71	1.12	1.16	1.27	1.21	1.03	1.01	9.15	8.4
											22.32	26.44	31.79	3.92	4.33	66.91	123.11	1.12	1.17	1.27	1.22	1.02	1.01	9.16	8.4
											22.33	26.54	31.87	3.93	4.34	67.24	123.52	1.12	1.17	1.28	1.22	1.02	1.01	9.16	8.39
											22.35	26.64	31.96	3.93	4.34	67.56	123.92	1.13	1.17	1.28	1.22	1.02	1.01	9.17	8.38
											22.37	26.74	32.05	3.94	4.34	67.89	124.32	1.13	1.17	1.28	1.23	1.02	1.01	9.17	8.37
											22.38	26.84	32.13	3.95	4.35	68.22	124.72	1.13	1.17	1.29	1.23	1.02	1.01	9.18	8.36
											22.4	26.93	32.22	3.95	4.35	68.54	125.12	1.13	1.17	1.29	1.23	1.02	1.01	9.18	8.35
											22.42	27.03	32.3	3.96	4.35	68.87	125.51	1.13	1.18	1.29	1.24	1.02	1.01	9.19	8.35
											22.43	27.13	32.38	3.96	4.36	69.19	125.9	1.13	1.18	1.3	1.24	1.02	1.01	9.19	8.34
											22.45	27.23	32.46	3.97	4.36	69.52	126.28	1.14	1.18	1.3	1.24	1.02	1.01	9.2	8.33
											22.47	27.32	32.54	3.98	4.36	69.84	126.66	1.14	1.18	1.3	1.25	1.02	1.01	9.2	8.32
											22.48	27.42	32.62	3.98	4.37	70.17	127.04	1.14	1.19	1.31	1.25	1.02	1.01	9.21	8.31
											22.5	27.51	32.7	3.99	4.37	70.49	127.42	1.14	1.19	1.31	1.25	1.02	1.01	9.21	8.3
											22.52	27.61	32.78	3.99	4.37	70.81	127.79	1.14	1.19	1.31	1.26	1.02	1.01	9.21	8.29
											22.53	27.7	32.86	4	4.38	71.14	128.16	1.14	1.19	1.32	1.26	1.02	1.01	9.22	8.28
											22.55	27.8	32.94	4.01	4.38	71.46	128.52	1.15	1.19	1.32	1.26	1.02	1.01	9.22	8.27
											22.57	27.89	33.01	4.01	4.38	71.78	128.89	1.15	1.2	1.33	1.27	1.02	1.01	9.22	8.26
											22.58	27.98	33.09	4.02	4.38	72.1	129.25	1.15	1.2	1.33	1.27	1.02	1.01	9.23	8.25
											22.6	28.08	33.16	4.02	4.39	72.43	129.6	1.15	1.2	1.33	1.27	1.02	1.01	9.23	8.24
											22.62	28.17	33.23	4.03	4.39	72.75	129.96	1.15	1.2	1.34	1.28	1.02	1.01	9.23	8.23
											22.63	28.26	33.3	4.03	4.39	73.07	130.3	1.16	1.2	1.34	1.28	1.02	1.01	9.24	8.22
											22.65	28.35	33.38	4.04	4.4	73.39	130.65	1.16	1.21	1.34	1.29	1.02	1.01	9.24	8.21
											22.67	28.44	33.45	4.04	4.4	73.71	130.99	1.16	1.21	1.35	1.29	1.02	1.01	9.24	8.2
											22.68	28.53	33.51	4.05	4.4	74.02	131.33	1.16	1.21	1.35	1.29	1.02	1.01	9.24	8.19
											22.7	28.62	33.58	4.06	4.4	74.34	131.67	1.16	1.21	1.36	1.3	1.02	1.01	9.25	8.18
											22.72	28.71	33.65	4.06	4.41	74.66	132	1.17	1.22	1.36	1.3	1.02	1.01	9.25	8.16
											22.73	28.8	33.72	4.07	4.41	74.98	132.32	1.17	1.22	1.36	1.31	1.02	1.01	9.25	8.15
											22.75	28.89	33.78	4.07	4.41	75.29	132.65	1.17	1.22	1.37	1.31	1.01	1.01	9.25	8.14
											22.77	28.98	33.85	4.08	4.41	75.61	132.97	1.17	1.22	1.37	1.31	1.01	1.01	9.25	8.13
											22.78	29.06	33.91	4.08	4.42	75.92	133.28	1.17	1.23	1.38	1.32	1.01	1.01	9.25	8.12
											22.8	29.15	33.97	4.09	4.42	76.24	133.6	1.18	1.23	1.38	1.32	1.01	1.01	9.26	8.11
											22.82	29.24	34.03	4.09	4.42	76.55	133.91	1.18	1.23	1.39	1.33	1.01	1.01	9.26	8.1
											22.83	29.32	34.09	4.1	4.42	76.86	134.21	1.18	1.23	1.39	1.33	1.01	1	9.26	8.08
											22.85	29.41	34.15	4.1	4.43	77.17	134.51	1.18	1.24	1.39	1.34	1.01	1	9.26	8.07
											22.87	29.49	34.21	4.11	4.43	77.48	134.81	1.18	1.24	1.4	1.34	1.01	1	9.26	8.06
											22.88	29.57	34.27	4.11	4.43	77.79	135.1	1.19	1.24	1.4	1.34	1.01	1	9.26	8.05
											22.9	29.66	34.32	4.12	4.43	78.1	135.39	1.19	1.24	1.41	1.35	1.01	1	9.26	8.03
											22.92	29.74	34.38	4.12	4.43	78.41	135.68	1.19	1.25	1.41	1.35	1.01	1	9.26	8.02
											22.93	29.82	34.43	4.13	4.44	78.72	135.96	1.19	1.25	1.42	1.36	1.01	1	9.26	8.01
											22.95	29.9	34.49	4.14	4.44	79.02	136.23	1.19	1.25	1.42	1.36	1.01	1	9.26	8
											22.97	29.98	34.54	4.14	4.44	79.33	136.51	1.2	1.25	1.43	1.37	1.01	1	9.26	7.98
											22.98	30.06	34.59	4.15	4.44	79.63	136.78	1.2	1.26	1.43	1.37	1.01	1	9.26	7.97
											23	30.14	34.64	4.15	4.44	79.94	137.04	1.2	1.26	1.44	1.38	1.01	1	9.26	7.96
											23.02	30.22	34.69	4.15	4.45	80.24	137.3	1.2	1.26	1.44	1.38	1.01	1	9.26	7.94
											23.03	30.3	34.73	4.16	4.45	80.54	137.56	1.21	1.27	1.45	1.39	1.01	1	9.26	7.93
											23.05	30.37	34.78	4.16	4.45	80.84	137.81	1.21	1.27	1.45	1.39	1.01	1	9.26	7.92
											23.07	30.45	34.83	4.17	4.45	81.14	138.06	1.21	1.27	1.46	1.4	1.01	1	9.25	7.9
											23.08	30.52	34.87	4.17	4.45	81.44	138.3	1.21	1.27	1.46	1.4	1.01	1	9.25	7.89
											23.1	30.6	34.91	4.18	4.45	81.74	138.54	1.22	1.28	1.47	1.41	1.01	1	9.25	7.88
											23.12	30.67	34.96	4.18	4.45	82.03	138.78	1.22	1.28	1.47	1.41	1.01	1	9.25	7.86
											23.13	30.75	35	4.19	4.46	82.33	139.01	1.22	1.28	1.48	1.42	1.01	1	9.25	7.85
											23.15	30.82	35.04	4.19	4.46	82.62	139.24	1.22	1.29	1.48	1.42	1.01	1	9.25	7.83
											23.17	30.89	35.08	4.2	4.46	82.91	139.46	1.23	1.29	1.49	1.43	1.01	1	9.24	7.82
											23.18	30.96	35.11	4.2	4.46	83.21	139.68	1.23	1.29	1.49	1.43	1.01	1	9.24	7.8
											23.2	31.03	35.15	4.21	4.46	83.5	139.89	1.23	1.3	1.5	1.44	1.01	1	9.24	7.79
											23.22	31.1	35.19	4.21	4.46	83.79	140.1	1.23	1.3	1.5	1.45	1.01	1	9.24	7.78
											23.23	31.17	35.22	4.22	4.46	84.07	140.3	1.24	1.3	1.51	1.45	1.01	1	9.23	7.76
											23.25	31.24	35.25	4.22	4.47	84.36	140.5	1.24	1.31	1.51	1.46	1.01	1	9.23	7.75
											23.27	31.31	35.29	4.22	4.47	84.64	140.7	1.24	1.31	1.52	1.46	1.01	1	9.23	7.73
											23.28	31.38	35.32	4.23	4.47	84.93	140.89	1.24	1.31	1.52	1.47	1.01	1	9.22	7.72
											23.3	31.44	35.35	4.23	4.47	85.21	141.08	1.25	1.31	1.53	1.47	1.01	1	9.22	7.7
											23.32	31.51	35.38	4.24	4.47	85.49	141.26	1.25	1.32	1.54	1.48	1.01	1	9.22	7.69
											23.33	31.57	35.4	4.24	4.47	85.77	141.44	1.25	1.32	1.54	1.49	1.01	1	9.21	7.67
											23.35	31.64	35.43	4.25	4.47	86.05	141.61	1.26	1.32	1.55	1.49	1.01	1	9.21	7.66
											23.37	31.7	35.46	4.25	4.47	86.33	141.78	1.26	1.33	1.55	1.5	1.01	1	9.2	7.64
											23.38	31.76	35.48	4.25	4.47	86.6	141.94	1.26	1.33	1.56	1.51	1.01	1	9.2	7.62
											23.4	31.82	35.5	4.26	4.47	86.88	142.1	1.26	1.33	1.56	1.51	1.01	1	9.19	7.61
											23.42	31.89	35.53	4.26	4.47	87.15	142.25	1.27	1.34	1.57	1.52	1.01	1	9.19	7.59
											23.43	31.95	35.55	4.27	4.48	87.42	142.4	1.27	1.34	1.58	1.52	1.01	1	9.19	7.58
											23.45	32	35.57	4.27	4.48	87.69	142.55	1.27	1.35	1.58	1.53	1.01	1	9.18	7.56
											23.47	32.06	35.58	4.27	4.48	87.96	142.69	1.28	1.35	1.59	1.54	1.01	1	9.18	7.55
											23.48	32.12	35.6	4.28	4.48	88.22	142.82	1.28	1.35	1.6	1.54	1.01	1	9.17	7.53
											23.5	32.18	35.62	4.28	4.48	88.49	142.95	1.28	1.36	1.6	1.55	1.01	1	9.17	7.51
											23.52	32.23	35.63	4.29	4.48	88.75	143.08	1.29	1.36	1.61	1.56	1.01	1	9.16	7.5
											23.53	32.29	35.65	4.29	4.48	89.01	143.2	1.29	1.36	1.61	1.56	1.01	1	9.15	7.48
											23.55	32.34	35.66	4.29	4.48	89.27	143.32	1.29	1.37	1.62	1.57	1.01	1	9.15	7.46
											23.57	32.4	35.67	4.3	4.48	89.53	143.43	1.3	1.37	1.63	1.58	1.01	1	9.14	7.45
											23.58	32.45	35.68	4.3	4.48	89.79	143.54	1.3	1.37	1.63	1.59	1.01	1	9.14	7.43
											23.6	32.5	35.69	4.3	4.48	90.04	143.64	1.3	1.38	1.64	1.59	1.01	1	9.13	7.41
											23.62	32.55	35.7	4.31	4.48	90.3	143.74	1.31	1.38	1.65	1.6	1	1	9.12	7.4
											23.63	32.6	35.7	4.31	4.48	90.55	143.83	1.31	1.39	1.65	1.61	1	1	9.12	7.38
											23.65	32.65	35.71	4.32	4.48	90.8	143.92	1.31	1.39	1.66	1.61	1	1	9.11	7.36
											23.67	32.7	35.71	4.32	4.48	91.05	144	1.32	1.39	1.67	1.62	1	1	9.1	7.35
											23.68	32.75	35.72	4.32	4.48	91.29	144.08	1.32	1.4	1.67	1.63	1	1	9.1	7.33
											23.7	32.79	35.72	4.33	4.48	91.54	144.15	1.32	1.4	1.68	1.64	1	1	9.09	7.31
											23.72	32.84	35.72	4.33	4.48	91.78	144.22	1.33	1.41	1.69	1.65	1	1	9.08	7.29
											23.73	32.88	35.72	4.33	4.48	92.02	144.28	1.33	1.41	1.7	1.65	1	1	9.07	7.28
											23.75	32.93	35.72	4.34	4.48	92.26	144.34	1.33	1.41	1.7	1.66	1	1	9.07	7.26
											23.77	32.97	35.72	4.34	4.48	92.5	144.39	1.34	1.42	1.71	1.67	1	1	9.06	7.24
											23.78	33.01	35.71	4.34	4.48	92.73	144.44	1.34	1.42	1.72	1.68	1	1	9.05	7.23
											23.8	33.05	35.71	4.35	4.48	92.96	144.49	1.34	1.43	1.72	1.68	1	1	9.04	7.21
											23.82	33.09	35.7	4.35	4.48	93.2	144.53	1.35	1.43	1.73	1.69	1	1	9.03	7.19
											23.83	33.13	35.69	4.35	4.48	93.43	144.56	1.35	1.43	1.74	1.7	1	1	9.03	7.17
											23.85	33.17	35.68	4.35	4.48	93.65	144.59	1.35	1.44	1.75	1.71	1	1	9.02	7.15
											23.87	33.21	35.67	4.36	4.48	93.88	144.61	1.36	1.44	1.75	1.72	1	1	9.01	7.14
											23.88	33.24	35.66	4.36	4.48	94.1	144.63	1.36	1.45	1.76	1.73	1	1	9	7.12
											23.9	33.28	35.65	4.36	4.48	94.32	144.65	1.37	1.45	1.77	1.73	1	1	8.99	7.1
											23.92	33.31	35.64	4.37	4.48	94.54	144.66	1.37	1.46	1.78	1.74	1	1	8.98	7.08
											23.93	33.35	35.62	4.37	4.47	94.76	144.66	1.37	1.46	1.79	1.75	1	1	8.97	7.06
											23.95	33.38	35.61	4.37	4.47	94.98	144.66	1.38	1.47	1.79	1.76	1	1	8.96	7.05
											23.97	33.41	35.59	4.37	4.47	95.19	144.65	1.38	1.47	1.8	1.77	1	1	8.95	7.03
											23.98	33.44	35.57	4.38	4.47	95.4	144.64	1.39	1.47	1.81	1.78	1	1	8.94	7.01

## Sheet: Supplementary Figure 3
Supplementary Figure 3a																														Supplementary Figure 3b
																															Metric
Microarray data considered for the study (datasets “long-day” and “short-day” from DIURNAL - Mockler Lab)																	Gauss fitted													Sample	Phase (ZT)	Amplitude	AUC
																	LHY		CDF2		GI		FKF1		TOC1		CO			LHY_LD	0.55	500.75	2414.19
	LHY		CDF2		GI		FKF1		TOC1		FT		CO			Time (h)	LD	SD	LD	SD	LD	SD	LD	SD	LD	SD	LD	SD		LHY_SD	22.71	564.82	2595.69
	LD	SD	LD	SD	LD	SD	LD	SD	LD	SD	LD	SD	LD	SD		0	480.87	441.79	22.78	27.32	1.49	6.45	1.17	1	1.14	1.52	1.47	1.26		CDF2_LD	0.8	25.39	102.5
ZT0	2243.22	2065.29	151.56	202.2	4.02	6.58	39.33	35.48	54.89	29.8	5.34	NaN	5.8	4.45		0.02	482.04	438.97	22.89	27.22	1.5	6.57	1.17	1	1.13	1.52	1.47	1.25		CDF2_SD	21.8	35.2	260.2
ZT4	481.2	46.74	33.26	17.25	85.85	382.73	25.92	51.44	29.41	55.96	4.95	NaN	4.33	4.02		0.03	483.17	436.14	22.99	27.11	1.52	6.69	1.17	1	1.13	1.53	1.47	1.25		GI_LD	8.59	178.65	1113.28
ZT8	7.2	6	10.53	6.65	444.53	699.91	296.42	498.23	292.13	812.23	6.25	NaN	4.36	6.22		0.05	484.27	433.29	23.08	27.01	1.53	6.82	1.17	1	1.13	1.54	1.46	1.25		GI_SD	6.33	353.36	1934
ZT12	4.79	4.67	13.45	7.78	180.54	2.6	266.22	89.21	645.13	397.1	7.08	NaN	5.64	7.96		0.07	485.33	430.42	23.18	26.9	1.54	6.95	1.17	1	1.13	1.55	1.46	1.25		FKF1_LD	10.59	12.38	103.76
ZT16	10.67	15.58	18.13	18.24	20.42	4.14	152.57	99	410.68	424.61	10.38	NaN	5.86	6.31		0.08	486.36	427.54	23.28	26.8	1.55	7.08	1.18	1	1.13	1.55	1.46	1.25		FKF1_SD	8.37	19.6	84.1
ZT20	150.28	894.62	9.4	236.35	4.99	2.56	46.64	76.16	141.17	183.82	8.2	NaN	9.03	7.55		0.1	487.36	424.64	23.37	26.69	1.56	7.21	1.18	1	1.13	1.56	1.45	1.25		TOC1_LD	12.67	22	187.6
	LD: Long-day															0.12	488.32	421.73	23.46	26.58	1.58	7.34	1.18	1	1.12	1.57	1.45	1.25		TOC1_SD	10.48	21.88	237.84
	SD: Short-day															0.13	489.25	418.8	23.55	26.48	1.59	7.48	1.18	1	1.12	1.58	1.45	1.24		CO_LD	19.48	2.3	10.35
																0.15	490.14	415.86	23.64	26.37	1.6	7.62	1.19	1	1.12	1.58	1.44	1.24		CO_SD	15.83	2	12.2
																0.17	491	412.91	23.72	26.26	1.62	7.77	1.19	1	1.12	1.59	1.44	1.24			ZT: Zeitegber time in hours
																0.18	491.82	409.94	23.81	26.15	1.63	7.91	1.19	1	1.12	1.6	1.44	1.24			AUC: Area Under the Curve
																0.2	492.61	406.96	23.89	26.04	1.65	8.06	1.19	1	1.11	1.61	1.43	1.24
																0.22	493.36	403.97	23.97	25.94	1.66	8.21	1.2	1	1.11	1.62	1.43	1.24
																0.23	494.08	400.97	24.05	25.83	1.68	8.37	1.2	1	1.11	1.62	1.43	1.24
																0.25	494.76	397.96	24.12	25.72	1.69	8.52	1.2	1	1.11	1.63	1.42	1.24
																0.27	495.4	394.94	24.2	25.61	1.71	8.69	1.2	1	1.11	1.64	1.42	1.23
																0.28	496.01	391.9	24.27	25.5	1.72	8.85	1.21	1	1.11	1.65	1.42	1.23
																0.3	496.58	388.87	24.34	25.39	1.74	9.01	1.21	1	1.1	1.66	1.41	1.23
																0.32	497.12	385.82	24.41	25.28	1.75	9.18	1.21	1	1.1	1.66	1.41	1.23
																0.33	497.62	382.76	24.47	25.17	1.77	9.36	1.22	1	1.1	1.67	1.41	1.23
																0.35	498.08	379.7	24.53	25.06	1.79	9.53	1.22	1	1.1	1.68	1.4	1.23
																0.37	498.51	376.63	24.6	24.95	1.81	9.71	1.22	1	1.1	1.69	1.4	1.23
																0.38	498.9	373.56	24.65	24.84	1.82	9.89	1.22	1	1.1	1.7	1.4	1.22
																0.4	499.25	370.48	24.71	24.73	1.84	10.08	1.23	1	1.1	1.71	1.39	1.22
																0.42	499.56	367.4	24.77	24.61	1.86	10.27	1.23	1	1.09	1.72	1.39	1.22
																0.43	499.84	364.31	24.82	24.5	1.88	10.46	1.23	1	1.09	1.73	1.39	1.22
																0.45	500.08	361.22	24.87	24.39	1.9	10.65	1.24	1	1.09	1.74	1.38	1.22
																0.47	500.29	358.12	24.92	24.28	1.92	10.85	1.24	1	1.09	1.74	1.38	1.22
																0.48	500.46	355.02	24.96	24.17	1.94	11.05	1.24	1	1.09	1.75	1.38	1.22
																0.5	500.58	351.92	25.01	24.05	1.96	11.26	1.25	1	1.09	1.76	1.37	1.22
																0.52	500.68	348.82	25.05	23.94	1.98	11.47	1.25	1	1.09	1.77	1.37	1.21
																0.53	500.73	345.72	25.09	23.83	2	11.68	1.25	1	1.08	1.78	1.37	1.21
																0.55	500.75	342.62	25.12	23.72	2.02	11.9	1.25	1	1.08	1.79	1.37	1.21
																0.57	500.73	339.52	25.16	23.6	2.04	12.12	1.26	1	1.08	1.8	1.36	1.21
																0.58	500.67	336.42	25.19	23.49	2.07	12.34	1.26	1	1.08	1.81	1.36	1.21
																0.6	500.58	333.32	25.22	23.38	2.09	12.57	1.26	1	1.08	1.82	1.36	1.21
																0.62	500.45	330.22	25.25	23.27	2.11	12.8	1.27	1	1.08	1.83	1.35	1.21
																0.63	500.28	327.12	25.27	23.15	2.14	13.04	1.27	1	1.08	1.84	1.35	1.21
																0.65	500.07	324.03	25.29	23.04	2.16	13.28	1.27	1	1.08	1.85	1.35	1.2
																0.67	499.83	320.93	25.31	22.93	2.19	13.52	1.28	1	1.07	1.86	1.34	1.2
																0.68	499.55	317.85	25.33	22.81	2.21	13.77	1.28	1	1.08	1.87	1.34	1.2
																0.7	499.23	314.76	25.35	22.7	2.24	14.03	1.28	1	1.08	1.88	1.34	1.2
																0.72	498.88	311.68	25.36	22.58	2.26	14.28	1.29	1	1.08	1.89	1.34	1.2
																0.73	498.49	308.61	25.37	22.47	2.29	14.54	1.29	1	1.08	1.9	1.33	1.2
																0.75	498.06	305.54	25.38	22.36	2.32	14.81	1.3	1	1.08	1.91	1.33	1.2
																0.77	497.6	302.48	25.39	22.24	2.35	15.08	1.3	1	1.08	1.92	1.33	1.2
																0.78	497.1	299.42	25.39	22.13	2.37	15.35	1.3	1	1.08	1.94	1.32	1.19
																0.8	496.56	296.37	25.39	22.02	2.4	15.63	1.31	1	1.08	1.95	1.32	1.19
																0.82	495.98	293.32	25.39	21.9	2.43	15.91	1.31	1	1.09	1.96	1.32	1.19
																0.83	495.37	290.29	25.39	21.79	2.46	16.2	1.31	1	1.09	1.97	1.32	1.19
																0.85	494.73	287.26	25.38	21.67	2.49	16.49	1.32	1	1.09	1.98	1.31	1.19
																0.87	494.05	284.24	25.37	21.56	2.52	16.79	1.32	1	1.09	1.99	1.31	1.19
																0.88	493.33	281.23	25.36	21.45	2.55	17.09	1.33	1	1.09	2	1.31	1.19
																0.9	492.57	278.23	25.35	21.33	2.59	17.4	1.33	1	1.09	2.01	1.3	1.19
																0.92	491.78	275.24	25.33	21.22	2.62	17.71	1.33	1	1.09	2.03	1.3	1.19
																0.93	490.96	272.26	25.31	21.11	2.65	18.03	1.34	1	1.09	2.04	1.3	1.18
																0.95	490.1	269.28	25.29	20.99	2.69	18.35	1.34	1	1.1	2.05	1.3	1.18
																0.97	489.21	266.32	25.27	20.88	2.72	18.67	1.35	1	1.1	2.06	1.29	1.18
																0.98	488.28	263.37	25.24	20.77	2.76	19.01	1.35	1	1.1	2.07	1.29	1.18
																1	487.31	260.44	25.22	20.65	2.79	19.34	1.36	1	1.1	2.08	1.29	1.18
																1.02	486.32	257.51	25.19	20.54	2.83	19.68	1.36	1	1.1	2.1	1.29	1.18
																1.03	485.28	254.6	25.16	20.43	2.87	20.03	1.36	1	1.1	2.11	1.28	1.18
																1.05	484.22	251.69	25.12	20.31	2.9	20.38	1.37	1	1.11	2.12	1.28	1.18
																1.07	483.12	248.8	25.08	20.2	2.94	20.74	1.37	1.01	1.11	2.13	1.28	1.18
																1.08	481.98	245.93	25.04	20.09	2.98	21.11	1.38	1.01	1.11	2.15	1.28	1.17
																1.1	480.82	243.07	25	19.97	3.02	21.47	1.38	1.01	1.11	2.16	1.27	1.17
																1.12	479.62	240.22	24.96	19.86	3.06	21.85	1.39	1.01	1.11	2.17	1.27	1.17
																1.13	478.39	237.38	24.91	19.75	3.1	22.23	1.39	1.01	1.11	2.19	1.27	1.17
																1.15	477.12	234.56	24.87	19.63	3.15	22.61	1.4	1.01	1.12	2.2	1.27	1.17
																1.17	475.83	231.76	24.82	19.52	3.19	23.01	1.4	1.01	1.12	2.21	1.26	1.17
																1.18	474.5	228.97	24.76	19.41	3.23	23.4	1.41	1.01	1.12	2.22	1.26	1.17
																1.2	473.14	226.19	24.71	19.3	3.28	23.81	1.41	1.01	1.12	2.24	1.26	1.17
																1.22	471.75	223.43	24.65	19.18	3.32	24.22	1.41	1.01	1.12	2.25	1.26	1.17
																1.23	470.33	220.69	24.59	19.07	3.37	24.63	1.42	1.01	1.12	2.26	1.25	1.16
																1.25	468.87	217.96	24.53	18.96	3.41	25.05	1.42	1.01	1.13	2.28	1.25	1.16
																1.27	467.39	215.25	24.47	18.85	3.46	25.48	1.43	1.01	1.13	2.29	1.25	1.16
																1.28	465.88	212.55	24.4	18.74	3.51	25.91	1.43	1.01	1.13	2.31	1.25	1.16
																1.3	464.34	209.87	24.33	18.63	3.56	26.35	1.44	1.01	1.13	2.32	1.24	1.16
																1.32	462.76	207.21	24.26	18.51	3.61	26.8	1.44	1.01	1.13	2.33	1.24	1.16
																1.33	461.16	204.57	24.19	18.4	3.66	27.25	1.45	1.01	1.14	2.35	1.24	1.16
																1.35	459.53	201.94	24.12	18.29	3.71	27.71	1.46	1.01	1.14	2.36	1.24	1.16
																1.37	457.88	199.33	24.04	18.18	3.77	28.17	1.46	1.01	1.14	2.38	1.23	1.16
																1.38	456.19	196.74	23.96	18.07	3.82	28.64	1.47	1.01	1.14	2.39	1.23	1.16
																1.4	454.48	194.16	23.88	17.96	3.87	29.12	1.47	1.01	1.14	2.41	1.23	1.15
																1.42	452.74	191.61	23.8	17.85	3.93	29.61	1.48	1.01	1.15	2.42	1.23	1.15
																1.43	450.97	189.07	23.72	17.74	3.99	30.1	1.48	1.01	1.15	2.44	1.23	1.15
																1.45	449.17	186.55	23.63	17.63	4.04	30.59	1.49	1.01	1.15	2.45	1.22	1.15
																1.47	447.35	184.05	23.54	17.52	4.1	31.1	1.49	1.01	1.15	2.47	1.22	1.15
																1.48	445.51	181.57	23.45	17.41	4.16	31.61	1.5	1.01	1.16	2.48	1.22	1.15
																1.5	443.64	179.11	23.36	17.3	4.22	32.13	1.51	1.01	1.16	2.5	1.22	1.15
																1.52	441.74	176.66	23.27	17.2	4.28	32.65	1.51	1.01	1.16	2.51	1.21	1.15
																1.53	439.82	174.24	23.17	17.09	4.34	33.19	1.52	1.01	1.16	2.53	1.21	1.15
																1.55	437.87	171.83	23.08	16.98	4.41	33.73	1.52	1.01	1.16	2.54	1.21	1.15
																1.57	435.9	169.45	22.98	16.87	4.47	34.27	1.53	1.02	1.17	2.56	1.21	1.14
																1.58	433.91	167.08	22.88	16.76	4.54	34.83	1.53	1.02	1.17	2.58	1.21	1.14
																1.6	431.9	164.74	22.78	16.66	4.6	35.39	1.54	1.02	1.17	2.59	1.2	1.14
																1.62	429.86	162.41	22.67	16.55	4.67	35.95	1.55	1.02	1.17	2.61	1.2	1.14
																1.63	427.8	160.11	22.57	16.44	4.74	36.53	1.55	1.02	1.18	2.62	1.2	1.14
																1.65	425.71	157.82	22.46	16.33	4.81	37.11	1.56	1.02	1.18	2.64	1.2	1.14
																1.67	423.61	155.55	22.35	16.23	4.88	37.7	1.57	1.02	1.18	2.66	1.2	1.14
																1.68	421.49	153.31	22.24	16.12	4.95	38.3	1.57	1.02	1.18	2.67	1.19	1.14
																1.7	419.34	151.08	22.13	16.02	5.03	38.91	1.58	1.02	1.19	2.69	1.19	1.14
																1.72	417.18	148.88	22.02	15.91	5.1	39.52	1.59	1.02	1.19	2.71	1.19	1.14
																1.73	414.99	146.69	21.91	15.81	5.18	40.14	1.59	1.02	1.19	2.72	1.19	1.14
																1.75	412.79	144.53	21.79	15.7	5.25	40.77	1.6	1.02	1.2	2.74	1.19	1.13
																1.77	410.56	142.39	21.67	15.6	5.33	41.4	1.6	1.02	1.2	2.76	1.18	1.13
																1.78	408.32	140.26	21.55	15.49	5.41	42.05	1.61	1.02	1.2	2.78	1.18	1.13
																1.8	406.06	138.16	21.43	15.39	5.49	42.7	1.62	1.02	1.2	2.79	1.18	1.13
																1.82	403.78	136.08	21.31	15.28	5.57	43.36	1.63	1.03	1.21	2.81	1.18	1.13
																1.83	401.49	134.02	21.19	15.18	5.66	44.03	1.63	1.03	1.21	2.83	1.18	1.13
																1.85	399.18	131.98	21.07	15.08	5.74	44.7	1.64	1.03	1.21	2.85	1.18	1.13
																1.87	396.85	129.96	20.94	14.97	5.83	45.38	1.65	1.03	1.22	2.87	1.17	1.13
																1.88	394.51	127.96	20.82	14.87	5.91	46.08	1.65	1.03	1.22	2.88	1.17	1.13
																1.9	392.15	125.98	20.69	14.77	6	46.77	1.66	1.03	1.22	2.9	1.17	1.13
																1.92	389.78	124.02	20.56	14.67	6.09	47.48	1.67	1.03	1.23	2.92	1.17	1.13
																1.93	387.39	122.08	20.43	14.57	6.18	48.2	1.68	1.03	1.23	2.94	1.17	1.12
																1.95	384.99	120.17	20.3	14.47	6.27	48.92	1.68	1.03	1.23	2.96	1.16	1.12
																1.97	382.57	118.27	20.17	14.37	6.37	49.66	1.69	1.03	1.24	2.98	1.16	1.12
																1.98	380.15	116.4	20.04	14.27	6.46	50.4	1.7	1.04	1.24	3	1.16	1.12
																2	377.7	114.54	19.9	14.17	6.56	51.15	1.71	1.04	1.24	3.02	1.16	1.12
																2.02	375.25	112.71	19.77	14.07	6.66	51.9	1.71	1.04	1.25	3.03	1.16	1.12
																2.03	372.79	110.9	19.63	13.97	6.76	52.67	1.72	1.04	1.25	3.05	1.16	1.12
																2.05	370.31	109.1	19.5	13.87	6.86	53.44	1.73	1.04	1.25	3.07	1.15	1.12
																2.07	367.82	107.33	19.36	13.77	6.96	54.23	1.74	1.04	1.26	3.09	1.15	1.12
																2.08	365.33	105.58	19.22	13.67	7.07	55.02	1.74	1.04	1.26	3.11	1.15	1.12
																2.1	362.82	103.85	19.09	13.57	7.17	55.82	1.75	1.04	1.26	3.13	1.15	1.12
																2.12	360.3	102.14	18.95	13.48	7.28	56.63	1.76	1.05	1.27	3.15	1.15	1.12
																2.13	357.78	100.45	18.81	13.38	7.39	57.45	1.77	1.05	1.27	3.17	1.15	1.11
																2.15	355.24	98.78	18.67	13.28	7.5	58.27	1.78	1.05	1.27	3.19	1.14	1.11
																2.17	352.7	97.13	18.53	13.19	7.61	59.11	1.78	1.05	1.28	3.21	1.14	1.11
																2.18	350.15	95.5	18.38	13.09	7.73	59.95	1.79	1.05	1.28	3.24	1.14	1.11
																2.2	347.59	93.89	18.24	12.99	7.84	60.8	1.8	1.05	1.29	3.26	1.14	1.11
																2.22	345.02	92.3	18.1	12.9	7.96	61.66	1.81	1.06	1.29	3.28	1.14	1.11
																2.23	342.45	90.72	17.96	12.8	8.08	62.53	1.82	1.06	1.29	3.3	1.14	1.11
																2.25	339.87	89.17	17.81	12.71	8.2	63.41	1.83	1.06	1.3	3.32	1.14	1.11
																2.27	337.29	87.64	17.67	12.62	8.32	64.3	1.84	1.06	1.3	3.34	1.13	1.11
																2.28	334.7	86.13	17.53	12.52	8.44	65.2	1.84	1.06	1.31	3.36	1.13	1.11
																2.3	332.11	84.64	17.38	12.43	8.57	66.1	1.85	1.06	1.31	3.38	1.13	1.11
																2.32	329.51	83.17	17.24	12.34	8.7	67.02	1.86	1.07	1.31	3.41	1.13	1.11
																2.33	326.91	81.71	17.09	12.25	8.83	67.94	1.87	1.07	1.32	3.43	1.13	1.11
																2.35	324.3	80.28	16.94	12.15	8.96	68.88	1.88	1.07	1.32	3.45	1.13	1.1
																2.37	321.69	78.86	16.8	12.06	9.09	69.82	1.89	1.07	1.33	3.47	1.12	1.1
																2.38	319.08	77.47	16.65	11.97	9.23	70.77	1.9	1.08	1.33	3.49	1.12	1.1
																2.4	316.47	76.09	16.51	11.88	9.36	71.73	1.91	1.08	1.34	3.52	1.12	1.1
																2.42	313.85	74.73	16.36	11.79	9.5	72.7	1.92	1.08	1.34	3.54	1.12	1.1
																2.44	311.24	73.39	16.21	11.7	9.64	73.68	1.93	1.08	1.35	3.56	1.12	1.1
																2.45	308.62	72.07	16.07	11.61	9.79	74.66	1.94	1.09	1.35	3.59	1.12	1.1
																2.47	306	70.77	15.92	11.52	9.93	75.66	1.95	1.09	1.35	3.61	1.12	1.1
																2.49	303.38	69.48	15.77	11.43	10.08	76.66	1.96	1.09	1.36	3.63	1.12	1.1
																2.5	300.76	68.22	15.63	11.35	10.23	77.68	1.97	1.09	1.36	3.66	1.11	1.1
																2.52	298.15	66.97	15.48	11.26	10.38	78.7	1.98	1.1	1.37	3.68	1.11	1.1
																2.54	295.53	65.74	15.33	11.17	10.53	79.73	1.99	1.1	1.37	3.7	1.11	1.1
																2.55	292.91	64.52	15.19	11.09	10.68	80.78	2	1.1	1.38	3.73	1.11	1.1
																2.57	290.3	63.33	15.04	11	10.84	81.83	2.01	1.11	1.38	3.75	1.11	1.1
																2.59	287.69	62.15	14.9	10.91	11	82.89	2.02	1.11	1.39	3.77	1.11	1.09
																2.6	285.08	60.99	14.75	10.83	11.16	83.96	2.03	1.11	1.39	3.8	1.11	1.09
																2.62	282.47	59.85	14.6	10.74	11.32	85.03	2.04	1.11	1.4	3.82	1.1	1.09
																2.64	279.86	58.72	14.46	10.66	11.49	86.12	2.05	1.12	1.4	3.85	1.1	1.09
																2.65	277.26	57.61	14.31	10.57	11.65	87.22	2.06	1.12	1.41	3.87	1.1	1.09
																2.67	274.67	56.52	14.17	10.49	11.82	88.32	2.07	1.13	1.42	3.9	1.1	1.09
																2.69	272.07	55.44	14.02	10.41	12	89.44	2.08	1.13	1.42	3.92	1.1	1.09
																2.7	269.49	54.38	13.88	10.32	12.17	90.56	2.09	1.13	1.43	3.95	1.1	1.09
																2.72	266.9	53.34	13.73	10.24	12.35	91.69	2.1	1.14	1.43	3.97	1.1	1.09
																2.74	264.32	52.31	13.59	10.16	12.52	92.83	2.11	1.14	1.44	4	1.1	1.09
																2.75	261.75	51.3	13.45	10.08	12.71	93.98	2.12	1.15	1.44	4.02	1.1	1.09
																2.77	259.18	50.31	13.31	10	12.89	95.14	2.13	1.15	1.45	4.05	1.09	1.09
																2.79	256.62	49.33	13.16	9.92	13.07	96.31	2.14	1.15	1.46	4.08	1.09	1.09
																2.8	254.07	48.36	13.02	9.84	13.26	97.49	2.16	1.16	1.46	4.1	1.09	1.09
																2.82	251.52	47.41	12.88	9.76	13.45	98.67	2.17	1.16	1.47	4.13	1.09	1.09
																2.84	248.98	46.48	12.74	9.68	13.64	99.87	2.18	1.17	1.47	4.16	1.09	1.08
																2.85	246.45	45.56	12.6	9.6	13.84	101.07	2.19	1.17	1.48	4.18	1.09	1.08
																2.87	243.93	44.66	12.46	9.52	14.04	102.29	2.2	1.18	1.49	4.21	1.09	1.08
																2.89	241.41	43.77	12.32	9.45	14.24	103.51	2.21	1.18	1.49	4.24	1.09	1.08
																2.9	238.9	42.9	12.18	9.37	14.44	104.74	2.23	1.19	1.5	4.26	1.09	1.08
																2.92	236.4	42.04	12.04	9.29	14.64	105.98	2.24	1.19	1.5	4.29	1.08	1.08
																2.94	233.91	41.19	11.9	9.21	14.85	107.22	2.25	1.2	1.51	4.32	1.08	1.08
																2.95	231.43	40.36	11.77	9.14	15.06	108.48	2.26	1.2	1.52	4.35	1.08	1.08
																2.97	228.95	39.54	11.63	9.06	15.27	109.74	2.27	1.21	1.52	4.37	1.08	1.08
																2.99	226.49	38.74	11.5	8.99	15.49	111.02	2.29	1.22	1.53	4.4	1.08	1.08
																3	224.04	37.95	11.36	8.91	15.7	112.3	2.3	1.22	1.54	4.43	1.08	1.08
																3.02	221.6	37.18	11.23	8.84	15.92	113.59	2.31	1.23	1.54	4.46	1.08	1.08
																3.04	219.16	36.41	11.09	8.77	16.15	114.89	2.32	1.23	1.55	4.49	1.08	1.08
																3.05	216.74	35.66	10.96	8.69	16.37	116.19	2.34	1.24	1.56	4.51	1.08	1.08
																3.07	214.33	34.93	10.83	8.62	16.6	117.51	2.35	1.25	1.57	4.54	1.08	1.08
																3.09	211.93	34.2	10.7	8.55	16.83	118.83	2.36	1.25	1.57	4.57	1.07	1.08
																3.1	209.54	33.49	10.57	8.48	17.06	120.16	2.37	1.26	1.58	4.6	1.07	1.07
																3.12	207.17	32.8	10.44	8.41	17.3	121.5	2.39	1.27	1.59	4.63	1.07	1.07
																3.14	204.8	32.11	10.31	8.33	17.54	122.85	2.4	1.28	1.59	4.66	1.07	1.07
																3.15	202.45	31.44	10.18	8.26	17.78	124.2	2.41	1.28	1.6	4.69	1.07	1.07
																3.17	200.11	30.78	10.06	8.19	18.02	125.56	2.43	1.29	1.61	4.72	1.07	1.07
																3.19	197.78	30.13	9.93	8.12	18.27	126.94	2.44	1.3	1.62	4.75	1.07	1.07
																3.2	195.47	29.49	9.81	8.06	18.52	128.31	2.45	1.31	1.62	4.78	1.07	1.07
																3.22	193.17	28.86	9.68	7.99	18.77	129.7	2.47	1.31	1.63	4.81	1.07	1.07
																3.24	190.88	28.25	9.56	7.92	19.03	131.09	2.48	1.32	1.64	4.84	1.07	1.07
																3.25	188.6	27.65	9.44	7.85	19.29	132.49	2.49	1.33	1.65	4.87	1.07	1.07
																3.27	186.34	27.05	9.31	7.78	19.55	133.9	2.51	1.34	1.66	4.9	1.06	1.07
																3.29	184.09	26.47	9.19	7.72	19.81	135.32	2.52	1.35	1.66	4.93	1.06	1.07
																3.3	181.86	25.9	9.07	7.65	20.08	136.74	2.54	1.36	1.67	4.96	1.06	1.07
																3.32	179.64	25.35	8.96	7.59	20.35	138.17	2.55	1.37	1.68	4.99	1.06	1.07
																3.34	177.43	24.8	8.84	7.52	20.62	139.61	2.56	1.38	1.69	5.03	1.06	1.07
																3.35	175.24	24.26	8.72	7.46	20.9	141.05	2.58	1.39	1.7	5.06	1.06	1.07
																3.37	173.06	23.73	8.61	7.39	21.18	142.5	2.59	1.4	1.71	5.09	1.06	1.07
																3.39	170.9	23.21	8.49	7.33	21.46	143.96	2.61	1.41	1.71	5.12	1.06	1.07
																3.4	168.75	22.71	8.38	7.26	21.75	145.43	2.62	1.42	1.72	5.15	1.06	1.07
																3.42	166.61	22.21	8.27	7.2	22.03	146.9	2.64	1.43	1.73	5.18	1.06	1.06
																3.44	164.49	21.72	8.15	7.14	22.32	148.37	2.65	1.44	1.74	5.22	1.06	1.06
																3.45	162.39	21.24	8.04	7.08	22.62	149.86	2.67	1.45	1.75	5.25	1.06	1.06
																3.47	160.3	20.77	7.93	7.01	22.92	151.35	2.68	1.46	1.76	5.28	1.06	1.06
																3.49	158.23	20.31	7.83	6.95	23.22	152.84	2.7	1.47	1.77	5.31	1.05	1.06
																3.5	156.17	19.86	7.72	6.89	23.52	154.35	2.71	1.49	1.78	5.35	1.05	1.06
																3.52	154.13	19.42	7.61	6.83	23.83	155.85	2.73	1.5	1.79	5.38	1.05	1.06
																3.54	152.1	18.99	7.51	6.77	24.14	157.37	2.74	1.51	1.8	5.41	1.05	1.06
																3.55	150.09	18.56	7.4	6.71	24.45	158.89	2.76	1.52	1.81	5.45	1.05	1.06
																3.57	148.09	18.15	7.3	6.65	24.76	160.41	2.77	1.54	1.82	5.48	1.05	1.06
																3.59	146.11	17.74	7.2	6.59	25.08	161.94	2.79	1.55	1.83	5.51	1.05	1.06
																3.6	144.15	17.34	7.1	6.54	25.41	163.48	2.81	1.56	1.84	5.55	1.05	1.06
																3.62	142.2	16.95	7	6.48	25.73	165.02	2.82	1.58	1.85	5.58	1.05	1.06
																3.64	140.27	16.57	6.9	6.42	26.06	166.56	2.84	1.59	1.86	5.62	1.05	1.06
																3.65	138.35	16.2	6.8	6.36	26.39	168.11	2.85	1.61	1.87	5.65	1.05	1.06
																3.67	136.46	15.83	6.7	6.31	26.73	169.67	2.87	1.62	1.88	5.69	1.05	1.06
																3.69	134.57	15.47	6.61	6.25	27.07	171.23	2.89	1.64	1.89	5.72	1.05	1.06
																3.7	132.71	15.12	6.51	6.2	27.41	172.79	2.9	1.65	1.9	5.76	1.05	1.06
																3.72	130.86	14.77	6.42	6.14	27.75	174.36	2.92	1.67	1.91	5.79	1.05	1.06
																3.74	129.02	14.44	6.33	6.09	28.1	175.94	2.94	1.68	1.92	5.83	1.04	1.06
																3.75	127.2	14.11	6.23	6.03	28.45	177.51	2.95	1.7	1.93	5.86	1.04	1.05
																3.77	125.4	13.79	6.14	5.98	28.81	179.09	2.97	1.72	1.94	5.9	1.04	1.05
																3.79	123.62	13.47	6.05	5.93	29.17	180.68	2.99	1.73	1.95	5.93	1.04	1.05
																3.8	121.85	13.16	5.97	5.87	29.53	182.27	3	1.75	1.96	5.97	1.04	1.05
																3.82	120.1	12.86	5.88	5.82	29.89	183.86	3.02	1.77	1.97	6.01	1.04	1.05
																3.84	118.37	12.56	5.79	5.77	30.26	185.46	3.04	1.79	1.98	6.04	1.04	1.05
																3.85	116.65	12.27	5.71	5.72	30.64	187.05	3.06	1.81	2	6.08	1.04	1.05
																3.87	114.95	11.99	5.62	5.66	31.01	188.65	3.07	1.83	2.01	6.12	1.04	1.05
																3.89	113.26	11.71	5.54	5.61	31.39	190.26	3.09	1.84	2.02	6.15	1.04	1.05
																3.9	111.6	11.44	5.46	5.56	31.77	191.87	3.11	1.86	2.03	6.19	1.04	1.05
																3.92	109.94	11.18	5.38	5.51	32.16	193.47	3.13	1.88	2.04	6.23	1.04	1.06
																3.94	108.31	10.92	5.3	5.46	32.55	195.09	3.14	1.9	2.05	6.26	1.04	1.06
																3.95	106.69	10.67	5.22	5.41	32.94	196.7	3.16	1.93	2.07	6.3	1.04	1.06
																3.97	105.09	10.42	5.14	5.37	33.33	198.32	3.18	1.95	2.08	6.34	1.04	1.06
																3.99	103.51	10.18	5.06	5.32	33.73	199.93	3.2	1.97	2.09	6.38	1.04	1.06
																4	101.94	9.94	4.99	5.27	34.14	201.55	3.22	1.99	2.1	6.41	1.04	1.06
																4.02	100.39	9.71	4.91	5.22	34.54	203.17	3.23	2.01	2.12	6.45	1.04	1.06
																4.04	98.85	9.49	4.84	5.17	34.95	204.8	3.25	2.04	2.13	6.49	1.03	1.06
																4.05	97.33	9.26	4.77	5.13	35.37	206.42	3.27	2.06	2.14	6.53	1.03	1.06
																4.07	95.83	9.05	4.7	5.08	35.78	208.04	3.29	2.08	2.15	6.57	1.03	1.06
																4.09	94.35	8.84	4.62	5.04	36.2	209.67	3.31	2.11	2.17	6.61	1.03	1.06
																4.1	92.88	8.63	4.55	4.99	36.63	211.29	3.33	2.13	2.18	6.65	1.03	1.06
																4.12	91.42	8.43	4.49	4.94	37.05	212.92	3.35	2.16	2.19	6.68	1.03	1.06
																4.14	89.99	8.24	4.42	4.9	37.49	214.55	3.37	2.18	2.21	6.72	1.03	1.06
																4.15	88.57	8.05	4.35	4.86	37.92	216.17	3.39	2.21	2.22	6.76	1.03	1.06
																4.17	87.16	7.86	4.29	4.81	38.36	217.8	3.41	2.23	2.24	6.8	1.03	1.06
																4.19	85.77	7.68	4.22	4.77	38.8	219.42	3.42	2.26	2.25	6.84	1.03	1.06
																4.2	84.4	7.5	4.16	4.72	39.24	221.05	3.44	2.29	2.26	6.88	1.03	1.06
																4.22	83.05	7.32	4.09	4.68	39.69	222.67	3.46	2.32	2.28	6.92	1.03	1.06
																4.24	81.71	7.15	4.03	4.64	40.14	224.3	3.48	2.34	2.29	6.96	1.03	1.06
																4.25	80.38	6.99	3.97	4.6	40.6	225.92	3.5	2.37	2.31	7	1.03	1.06
																4.27	79.08	6.83	3.91	4.56	41.06	227.54	3.52	2.4	2.32	7.04	1.03	1.07
																4.29	77.79	6.67	3.85	4.51	41.52	229.16	3.54	2.43	2.33	7.08	1.03	1.07
																4.3	76.51	6.51	3.8	4.47	41.99	230.78	3.56	2.46	2.35	7.12	1.03	1.07
																4.32	75.25	6.36	3.74	4.43	42.46	232.39	3.58	2.49	2.36	7.17	1.03	1.07
																4.34	74	6.22	3.68	4.39	42.93	234	3.6	2.52	2.38	7.21	1.03	1.07
																4.35	72.77	6.07	3.63	4.35	43.41	235.62	3.63	2.56	2.39	7.25	1.03	1.07
																4.37	71.56	5.93	3.57	4.31	43.89	237.22	3.65	2.59	2.41	7.29	1.03	1.07
																4.39	70.36	5.8	3.52	4.27	44.37	238.83	3.67	2.62	2.42	7.33	1.03	1.07
																4.4	69.18	5.67	3.47	4.24	44.86	240.43	3.69	2.65	2.44	7.37	1.03	1.07
																4.42	68.01	5.54	3.41	4.2	45.35	242.03	3.71	2.69	2.46	7.41	1.03	1.07
																4.44	66.86	5.41	3.36	4.16	45.84	243.63	3.73	2.72	2.47	7.46	1.02	1.07
																4.45	65.72	5.29	3.31	4.12	46.34	245.22	3.75	2.76	2.49	7.5	1.02	1.07
																4.47	64.6	5.17	3.26	4.08	46.84	246.81	3.77	2.79	2.5	7.54	1.02	1.07
																4.49	63.49	5.05	3.21	4.05	47.34	248.4	3.79	2.83	2.52	7.58	1.02	1.07
																4.5	62.39	4.94	3.17	4.01	47.85	249.98	3.81	2.87	2.54	7.63	1.02	1.07
																4.52	61.32	4.83	3.12	3.97	48.36	251.55	3.84	2.9	2.55	7.67	1.02	1.07
																4.54	60.25	4.72	3.07	3.94	48.88	253.13	3.86	2.94	2.57	7.71	1.02	1.07
																4.55	59.2	4.61	3.03	3.9	49.4	254.69	3.88	2.98	2.59	7.76	1.02	1.07
																4.57	58.17	4.51	2.98	3.87	49.92	256.26	3.9	3.02	2.6	7.8	1.02	1.08
																4.59	57.14	4.41	2.94	3.83	50.44	257.81	3.92	3.06	2.62	7.84	1.02	1.08
																4.6	56.14	4.31	2.9	3.8	50.97	259.36	3.95	3.1	2.64	7.89	1.02	1.08
																4.62	55.14	4.22	2.86	3.76	51.5	260.91	3.97	3.14	2.65	7.93	1.02	1.08
																4.64	54.16	4.12	2.81	3.73	52.04	262.45	3.99	3.18	2.67	7.97	1.02	1.08
																4.65	53.2	4.03	2.77	3.7	52.58	263.98	4.01	3.22	2.69	8.02	1.02	1.08
																4.67	52.25	3.95	2.73	3.66	53.12	265.51	4.04	3.27	2.71	8.06	1.02	1.08
																4.69	51.31	3.86	2.69	3.63	53.67	267.03	4.06	3.31	2.73	8.11	1.02	1.08
																4.7	50.38	3.78	2.66	3.6	54.21	268.55	4.08	3.35	2.74	8.15	1.02	1.08
																4.72	49.47	3.7	2.62	3.57	54.77	270.05	4.1	3.4	2.76	8.2	1.02	1.08
																4.74	48.57	3.62	2.58	3.53	55.32	271.55	4.13	3.44	2.78	8.24	1.02	1.08
																4.75	47.69	3.54	2.55	3.5	55.88	273.04	4.15	3.49	2.8	8.28	1.02	1.08
																4.77	46.82	3.47	2.51	3.47	56.44	274.53	4.17	3.53	2.82	8.33	1.02	1.08
																4.79	45.96	3.39	2.47	3.44	57.01	276.01	4.2	3.58	2.84	8.38	1.02	1.08
																4.8	45.11	3.32	2.44	3.41	57.58	277.48	4.22	3.63	2.86	8.42	1.02	1.08
																4.82	44.28	3.25	2.41	3.38	58.15	278.94	4.24	3.68	2.87	8.47	1.02	1.08
																4.84	43.46	3.19	2.37	3.35	58.72	280.39	4.27	3.73	2.89	8.51	1.02	1.08
																4.85	42.65	3.12	2.34	3.32	59.3	281.83	4.29	3.78	2.91	8.56	1.02	1.09
																4.87	41.85	3.06	2.31	3.29	59.88	283.27	4.31	3.83	2.93	8.6	1.02	1.09
																4.89	41.07	3	2.28	3.26	60.47	284.69	4.34	3.88	2.95	8.65	1.02	1.09
																4.9	40.3	2.94	2.25	3.23	61.06	286.11	4.36	3.93	2.97	8.7	1.02	1.09
																4.92	39.54	2.88	2.22	3.2	61.65	287.52	4.39	3.98	2.99	8.74	1.02	1.09
																4.94	38.79	2.82	2.19	3.18	62.24	288.91	4.41	4.04	3.01	8.79	1.02	1.09
																4.95	38.05	2.77	2.16	3.15	62.84	290.3	4.43	4.09	3.03	8.83	1.02	1.09
																4.97	37.33	2.71	2.13	3.12	63.44	291.68	4.46	4.14	3.05	8.88	1.02	1.09
																4.99	36.62	2.66	2.1	3.09	64.04	293.05	4.48	4.2	3.07	8.93	1.01	1.09
																5	35.92	2.61	2.08	3.07	64.65	294.4	4.51	4.26	3.1	8.97	1.01	1.09
																5.02	35.23	2.56	2.05	3.04	65.26	295.75	4.53	4.31	3.12	9.02	1.01	1.09
																5.04	34.55	2.51	2.03	3.01	65.87	297.08	4.56	4.37	3.14	9.07	1.01	1.09
																5.05	33.88	2.47	2	2.99	66.48	298.41	4.58	4.43	3.16	9.12	1.01	1.09
																5.07	33.22	2.42	1.98	2.96	67.1	299.72	4.61	4.49	3.18	9.16	1.01	1.09
																5.09	32.57	2.38	1.95	2.94	67.72	301.02	4.63	4.54	3.2	9.21	1.01	1.09
																5.1	31.94	2.33	1.93	2.91	68.35	302.31	4.66	4.6	3.22	9.26	1.01	1.1
																5.12	31.31	2.29	1.9	2.89	68.97	303.58	4.68	4.67	3.25	9.31	1.01	1.1
																5.14	30.7	2.25	1.88	2.86	69.6	304.85	4.71	4.73	3.27	9.36	1.01	1.1
																5.15	30.09	2.21	1.86	2.84	70.23	306.1	4.73	4.79	3.29	9.4	1.01	1.1
																5.17	29.5	2.17	1.84	2.81	70.87	307.34	4.76	4.85	3.31	9.45	1.01	1.1
																5.19	28.92	2.14	1.82	2.79	71.5	308.57	4.79	4.92	3.34	9.5	1.01	1.1
																5.2	28.34	2.1	1.8	2.76	72.14	309.78	4.81	4.98	3.36	9.55	1.01	1.1
																5.22	27.78	2.07	1.77	2.74	72.79	310.98	4.84	5.05	3.38	9.6	1.01	1.1
																5.24	27.22	2.03	1.75	2.72	73.43	312.17	4.86	5.11	3.41	9.65	1.01	1.1
																5.25	26.68	2	1.74	2.69	74.08	313.34	4.89	5.18	3.43	9.69	1.01	1.1
																5.27	26.14	1.97	1.72	2.67	74.73	314.5	4.92	5.24	3.45	9.74	1.01	1.1
																5.29	25.61	1.94	1.7	2.65	75.38	315.65	4.94	5.31	3.48	9.79	1.01	1.1
																5.3	25.1	1.91	1.68	2.63	76.04	316.78	4.97	5.38	3.5	9.84	1.01	1.1
																5.32	24.59	1.88	1.66	2.61	76.7	317.9	4.99	5.45	3.53	9.89	1.01	1.1
																5.34	24.09	1.85	1.64	2.58	77.36	319	5.02	5.52	3.55	9.94	1.01	1.11
																5.35	23.6	1.82	1.63	2.56	78.02	320.09	5.05	5.59	3.57	9.99	1.01	1.11
																5.37	23.12	1.8	1.61	2.54	78.68	321.16	5.07	5.66	3.6	10.04	1.01	1.11
																5.39	22.64	1.77	1.59	2.52	79.35	322.22	5.1	5.73	3.62	10.09	1.01	1.11
																5.4	22.18	1.75	1.58	2.5	80.02	323.27	5.13	5.81	3.65	10.14	1.01	1.11
																5.42	21.72	1.72	1.56	2.48	80.69	324.29	5.15	5.88	3.67	10.19	1.01	1.11
																5.44	21.28	1.7	1.55	2.46	81.36	325.31	5.18	5.95	3.7	10.24	1.01	1.11
																5.45	20.84	1.68	1.53	2.44	82.04	326.3	5.21	6.03	3.73	10.29	1.01	1.11
																5.47	20.41	1.65	1.52	2.42	82.72	327.29	5.24	6.11	3.75	10.34	1.01	1.11
																5.49	19.98	1.63	1.5	2.4	83.4	328.25	5.26	6.18	3.78	10.39	1.01	1.11
																5.5	19.57	1.61	1.49	2.38	84.08	329.2	5.29	6.26	3.8	10.44	1.01	1.11
																5.52	19.16	1.59	1.48	2.36	84.76	330.13	5.32	6.34	3.83	10.49	1.01	1.11
																5.54	18.76	1.57	1.46	2.34	85.45	331.05	5.35	6.41	3.86	10.54	1.01	1.12
																5.55	18.37	1.55	1.45	2.32	86.13	331.95	5.37	6.49	3.88	10.59	1.01	1.12
																5.57	17.98	1.53	1.44	2.31	86.82	332.83	5.4	6.57	3.91	10.64	1.01	1.12
																5.59	17.6	1.52	1.43	2.29	87.51	333.7	5.43	6.65	3.94	10.69	1.01	1.12
																5.6	17.23	1.5	1.41	2.27	88.21	334.55	5.46	6.73	3.96	10.74	1.01	1.12
																5.62	16.87	1.48	1.4	2.25	88.9	335.38	5.49	6.82	3.99	10.79	1.01	1.12
																5.64	16.51	1.47	1.39	2.23	89.59	336.2	5.51	6.9	4.02	10.85	1.01	1.12
																5.65	16.16	1.45	1.38	2.22	90.29	336.99	5.54	6.98	4.05	10.9	1.01	1.12
																5.67	15.82	1.43	1.37	2.2	90.99	337.77	5.57	7.07	4.08	10.95	1.01	1.12
																5.69	15.48	1.42	1.36	2.18	91.69	338.53	5.6	7.15	4.1	11	1.01	1.12
																5.7	15.15	1.41	1.35	2.17	92.39	339.28	5.63	7.23	4.13	11.05	1.01	1.12
																5.72	14.83	1.39	1.34	2.15	93.09	340	5.65	7.32	4.16	11.1	1.01	1.12
																5.74	14.51	1.38	1.33	2.13	93.8	340.71	5.68	7.41	4.19	11.15	1.01	1.13
																5.75	14.2	1.37	1.32	2.12	94.5	341.4	5.71	7.49	4.22	11.21	1.01	1.13
																5.77	13.9	1.35	1.31	2.1	95.21	342.07	5.74	7.58	4.25	11.26	1.01	1.13
																5.79	13.6	1.34	1.3	2.09	95.92	342.73	5.77	7.67	4.28	11.31	1.01	1.13
																5.8	13.31	1.33	1.29	2.07	96.63	343.36	5.8	7.76	4.31	11.36	1.01	1.13
																5.82	13.02	1.32	1.28	2.05	97.34	343.98	5.83	7.85	4.34	11.41	1.01	1.13
																5.84	12.74	1.31	1.28	2.04	98.05	344.57	5.86	7.94	4.37	11.47	1.01	1.13
																5.85	12.47	1.3	1.27	2.02	98.76	345.15	5.89	8.03	4.4	11.52	1.01	1.13
																5.87	12.2	1.29	1.26	2.01	99.47	345.71	5.91	8.12	4.43	11.57	1.01	1.13
																5.89	11.93	1.28	1.25	1.99	100.18	346.25	5.94	8.21	4.46	11.62	1.01	1.13
																5.9	11.67	1.27	1.25	1.98	100.9	346.77	5.97	8.3	4.49	11.67	1.01	1.13
																5.92	11.42	1.26	1.24	1.97	101.61	347.27	6	8.39	4.52	11.73	1.01	1.13
																5.94	11.17	1.25	1.23	1.95	102.33	347.76	6.03	8.49	4.55	11.78	1.01	1.14
																5.95	10.93	1.24	1.22	1.94	103.04	348.22	6.06	8.58	4.58	11.83	1.01	1.14
																5.97	10.69	1.23	1.22	1.92	103.76	348.66	6.09	8.67	4.61	11.88	1.01	1.14
																5.99	10.46	1.22	1.21	1.91	104.48	349.08	6.12	8.77	4.65	11.94	1.01	1.14
																6	10.23	1.22	1.2	1.9	105.19	349.49	6.15	8.86	4.68	11.99	1.01	1.14
																6.02	10.01	1.21	1.2	1.88	105.91	349.87	6.18	8.96	4.71	12.04	1.01	1.14
																6.04	9.79	1.2	1.19	1.87	106.63	350.24	6.21	9.06	4.74	12.1	1.01	1.14
																6.05	9.58	1.19	1.19	1.86	107.35	350.58	6.24	9.15	4.77	12.15	1.01	1.14
																6.07	9.37	1.19	1.18	1.85	108.06	350.91	6.27	9.25	4.81	12.2	1.01	1.14
																6.09	9.16	1.18	1.18	1.83	108.78	351.21	6.3	9.35	4.84	12.25	1.01	1.14
																6.1	8.96	1.17	1.17	1.82	109.5	351.5	6.33	9.45	4.87	12.31	1	1.15
																6.12	8.77	1.17	1.16	1.81	110.22	351.76	6.36	9.54	4.91	12.36	1	1.15
																6.14	8.58	1.16	1.16	1.8	110.93	352.01	6.39	9.64	4.94	12.41	1	1.15
																6.15	8.39	1.16	1.15	1.78	111.65	352.23	6.42	9.74	4.97	12.47	1	1.15
																6.17	8.21	1.15	1.15	1.77	112.37	352.43	6.45	9.84	5.01	12.52	1	1.15
																6.19	8.03	1.14	1.15	1.76	113.09	352.62	6.48	9.94	5.04	12.57	1	1.15
																6.2	7.85	1.14	1.14	1.75	113.8	352.78	6.51	10.04	5.08	12.63	1	1.15
																6.22	7.68	1.13	1.14	1.74	114.52	352.92	6.54	10.14	5.11	12.68	1	1.15
																6.24	7.51	1.13	1.13	1.73	115.23	353.05	6.57	10.24	5.15	12.73	1	1.15
																6.25	7.35	1.12	1.13	1.72	115.95	353.15	6.6	10.34	5.18	12.79	1	1.15
																6.27	7.19	1.12	1.12	1.71	116.66	353.23	6.63	10.45	5.22	12.84	1	1.15
																6.29	7.03	1.12	1.12	1.69	117.38	353.29	6.66	10.55	5.25	12.89	1	1.16
																6.3	6.88	1.11	1.12	1.68	118.09	353.34	6.69	10.65	5.29	12.95	1	1.16
																6.32	6.73	1.11	1.11	1.67	118.8	353.36	6.72	10.75	5.32	13	1	1.16
																6.34	6.58	1.1	1.11	1.66	119.51	353.36	6.76	10.86	5.36	13.05	1	1.16
																6.35	6.44	1.1	1.11	1.65	120.22	353.34	6.79	10.96	5.4	13.11	1	1.16
																6.37	6.3	1.1	1.1	1.64	120.93	353.3	6.82	11.06	5.43	13.16	1	1.16
																6.39	6.16	1.09	1.1	1.63	121.64	353.24	6.85	11.16	5.47	13.21	1	1.16
																6.4	6.03	1.09	1.1	1.62	122.35	353.16	6.88	11.27	5.5	13.27	1	1.16
																6.42	5.9	1.09	1.09	1.61	123.05	353.06	6.91	11.37	5.54	13.32	1	1.16
																6.44	5.77	1.08	1.09	1.6	123.76	352.93	6.94	11.48	5.58	13.37	1	1.17
																6.45	5.65	1.08	1.09	1.6	124.46	352.79	6.97	11.58	5.62	13.43	1	1.17
																6.47	5.53	1.08	1.08	1.59	125.16	352.63	7	11.68	5.65	13.48	1	1.17
																6.49	5.41	1.07	1.08	1.58	125.86	352.45	7.03	11.79	5.69	13.53	1	1.17
																6.5	5.29	1.07	1.08	1.57	126.56	352.25	7.07	11.89	5.73	13.59	1	1.17
																6.52	5.18	1.07	1.08	1.56	127.25	352.02	7.1	12	5.77	13.64	1	1.17
																6.54	5.07	1.07	1.07	1.55	127.95	351.78	7.13	12.1	5.81	13.7	1	1.17
																6.55	4.96	1.06	1.07	1.54	128.64	351.52	7.16	12.2	5.85	13.75	1	1.17
																6.57	4.86	1.06	1.07	1.53	129.33	351.23	7.19	12.31	5.88	13.8	1	1.17
																6.59	4.75	1.06	1.07	1.52	130.02	350.93	7.22	12.41	5.92	13.86	1	1.17
																6.6	4.65	1.06	1.06	1.52	130.7	350.61	7.25	12.52	5.96	13.91	1	1.18
																6.62	4.55	1.05	1.06	1.51	131.39	350.26	7.28	12.62	6	13.96	1	1.18
																6.64	4.46	1.05	1.06	1.5	132.07	349.9	7.32	12.73	6.04	14.02	1	1.18
																6.65	4.37	1.05	1.06	1.49	132.75	349.52	7.35	12.83	6.08	14.07	1	1.18
																6.67	4.28	1.05	1.06	1.48	133.43	349.11	7.38	12.93	6.12	14.12	1	1.18
																6.69	4.19	1.05	1.05	1.48	134.1	348.69	7.41	13.04	6.16	14.18	1	1.18
																6.7	4.1	1.04	1.05	1.47	134.78	348.25	7.44	13.14	6.2	14.23	1	1.18
																6.72	4.02	1.04	1.05	1.46	135.45	347.79	7.47	13.25	6.24	14.28	1	1.18
																6.74	3.93	1.04	1.05	1.45	136.11	347.31	7.5	13.35	6.28	14.34	1	1.19
																6.75	3.85	1.04	1.05	1.45	136.78	346.81	7.54	13.45	6.33	14.39	1	1.19
																6.77	3.78	1.04	1.05	1.44	137.44	346.29	7.57	13.56	6.37	14.44	1	1.19
																6.79	3.7	1.04	1.04	1.43	138.1	345.75	7.6	13.66	6.41	14.5	1	1.19
																6.8	3.62	1.03	1.04	1.43	138.76	345.19	7.63	13.76	6.45	14.55	1	1.19
																6.82	3.55	1.03	1.04	1.42	139.41	344.62	7.66	13.86	6.49	14.6	1	1.19
																6.84	3.48	1.03	1.04	1.41	140.06	344.02	7.69	13.97	6.53	14.66	1	1.19
																6.85	3.41	1.03	1.04	1.41	140.71	343.41	7.72	14.07	6.58	14.71	1	1.19
																6.87	3.35	1.03	1.04	1.4	141.35	342.77	7.76	14.17	6.62	14.76	1	1.19
																6.89	3.28	1.03	1.04	1.39	141.99	342.12	7.79	14.27	6.66	14.82	1	1.2
																6.9	3.22	1.03	1.03	1.39	142.63	341.45	7.82	14.37	6.7	14.87	1	1.2
																6.92	3.15	1.03	1.03	1.38	143.26	340.76	7.85	14.47	6.75	14.92	1	1.2
																6.94	3.09	1.03	1.03	1.37	143.89	340.06	7.88	14.57	6.79	14.98	1	1.2
																6.95	3.03	1.02	1.03	1.37	144.52	339.33	7.91	14.67	6.83	15.03	1	1.2
																6.97	2.98	1.02	1.03	1.36	145.14	338.59	7.95	14.77	6.88	15.08	1	1.2
																6.99	2.92	1.02	1.03	1.36	145.76	337.83	7.98	14.87	6.92	15.13	1	1.2
																7	2.87	1.02	1.03	1.35	146.37	337.05	8.01	14.97	6.97	15.19	1	1.2
																7.02	2.81	1.02	1.03	1.34	146.99	336.25	8.04	15.06	7.01	15.24	1	1.21
																7.04	2.76	1.02	1.03	1.34	147.59	335.44	8.07	15.16	7.05	15.29	1	1.21
																7.05	2.71	1.02	1.02	1.33	148.2	334.61	8.1	15.26	7.1	15.34	1	1.21
																7.07	2.66	1.02	1.02	1.33	148.8	333.76	8.14	15.35	7.14	15.4	1	1.21
																7.09	2.61	1.02	1.02	1.32	149.39	332.9	8.17	15.45	7.19	15.45	1	1.21
																7.1	2.57	1.02	1.02	1.32	149.98	332.02	8.2	15.54	7.23	15.5	1	1.21
																7.12	2.52	1.02	1.02	1.31	150.57	331.12	8.23	15.64	7.28	15.55	1	1.21
																7.14	2.48	1.02	1.02	1.31	151.15	330.2	8.26	15.73	7.33	15.61	1	1.21
																7.15	2.43	1.01	1.02	1.3	151.73	329.27	8.29	15.82	7.37	15.66	1	1.22
																7.17	2.39	1.01	1.02	1.3	152.3	328.32	8.32	15.91	7.42	15.71	1	1.22
																7.19	2.35	1.01	1.02	1.29	152.87	327.36	8.36	16.01	7.46	15.76	1	1.22
																7.21	2.31	1.01	1.02	1.29	153.44	326.38	8.39	16.1	7.51	15.81	1	1.22
																7.22	2.27	1.01	1.02	1.28	154	325.38	8.42	16.19	7.56	15.87	1	1.22
																7.24	2.24	1.01	1.02	1.28	154.55	324.37	8.45	16.28	7.6	15.92	1	1.22
																7.26	2.2	1.01	1.02	1.27	155.1	323.34	8.48	16.36	7.65	15.97	1	1.22
																7.27	2.16	1.01	1.01	1.27	155.65	322.3	8.51	16.45	7.7	16.02	1	1.22
																7.29	2.13	1.01	1.01	1.26	156.19	321.24	8.54	16.54	7.75	16.07	1	1.23
																7.31	2.1	1.01	1.01	1.26	156.72	320.17	8.58	16.62	7.79	16.12	1	1.23
																7.32	2.06	1.01	1.01	1.25	157.25	319.08	8.61	16.71	7.84	16.17	1	1.23
																7.34	2.03	1.01	1.01	1.25	157.78	317.98	8.64	16.79	7.89	16.23	1	1.23
																7.36	2	1.01	1.01	1.25	158.3	316.86	8.67	16.88	7.94	16.28	1	1.23
																7.37	1.97	1.01	1.01	1.24	158.81	315.73	8.7	16.96	7.99	16.33	1	1.23
																7.39	1.94	1.01	1.01	1.24	159.32	314.59	8.73	17.04	8.03	16.38	1	1.23
																7.41	1.91	1.01	1.01	1.23	159.82	313.43	8.76	17.12	8.08	16.43	1	1.23
																7.42	1.89	1.01	1.01	1.23	160.32	312.25	8.79	17.2	8.13	16.48	1	1.24
																7.44	1.86	1.01	1.01	1.22	160.81	311.07	8.83	17.28	8.18	16.53	1	1.24
																7.46	1.83	1.01	1.01	1.22	161.3	309.87	8.86	17.35	8.23	16.58	1	1.24
																7.47	1.81	1.01	1.01	1.22	161.78	308.65	8.89	17.43	8.28	16.63	1	1.24
																7.49	1.78	1.01	1.01	1.21	162.26	307.43	8.92	17.51	8.33	16.68	1	1.24
																7.51	1.76	1.01	1.01	1.21	162.73	306.19	8.95	17.58	8.38	16.73	1	1.24
																7.52	1.74	1.01	1.01	1.21	163.19	304.94	8.98	17.65	8.43	16.78	1	1.24
																7.54	1.71	1.01	1.01	1.2	163.65	303.68	9.01	17.72	8.48	16.83	1	1.25
																7.56	1.69	1.01	1.01	1.2	164.1	302.4	9.04	17.79	8.53	16.88	1	1.25
																7.57	1.67	1.01	1.01	1.2	164.55	301.11	9.07	17.86	8.58	16.93	1	1.25
																7.59	1.65	1	1.01	1.19	164.99	299.81	9.1	17.93	8.63	16.98	1	1.25
																7.61	1.63	1	1.01	1.19	165.42	298.5	9.13	18	8.68	17.03	1	1.25
																7.62	1.61	1	1.01	1.19	165.85	297.18	9.16	18.07	8.73	17.08	1	1.25
																7.64	1.59	1	1.01	1.18	166.27	295.85	9.19	18.13	8.78	17.13	1	1.25
																7.66	1.57	1	1.01	1.18	166.69	294.5	9.22	18.19	8.83	17.18	1	1.26
																7.67	1.55	1	1.01	1.18	167.1	293.14	9.25	18.26	8.89	17.23	1	1.26
																7.69	1.54	1	1.01	1.17	167.5	291.78	9.29	18.32	8.94	17.27	1	1.26
																7.71	1.52	1	1.01	1.17	167.9	290.4	9.32	18.38	8.99	17.32	1	1.26
																7.72	1.5	1	1.01	1.17	168.28	289.02	9.35	18.44	9.04	17.37	1	1.26
																7.74	1.49	1	1	1.16	168.67	287.62	9.38	18.49	9.09	17.42	1	1.26
																7.76	1.47	1	1	1.16	169.04	286.21	9.41	18.55	9.15	17.47	1	1.26
																7.77	1.46	1	1	1.16	169.41	284.8	9.44	18.6	9.2	17.51	1	1.27
																7.79	1.44	1	1	1.16	169.78	283.37	9.47	18.66	9.25	17.56	1	1.27
																7.81	1.43	1	1	1.15	170.13	281.94	9.5	18.71	9.3	17.61	1	1.27
																7.82	1.41	1	1	1.15	170.48	280.49	9.52	18.76	9.36	17.66	1	1.27
																7.84	1.4	1	1	1.15	170.83	279.04	9.55	18.81	9.41	17.7	1	1.27
																7.86	1.39	1	1	1.14	171.16	277.58	9.58	18.86	9.46	17.75	1	1.27
																7.87	1.38	1	1	1.14	171.49	276.11	9.61	18.9	9.52	17.8	1	1.27
																7.89	1.36	1	1	1.14	171.82	274.64	9.64	18.95	9.57	17.84	1	1.28
																7.91	1.35	1	1	1.14	172.13	273.15	9.67	18.99	9.62	17.89	1	1.28
																7.92	1.34	1	1	1.13	172.44	271.66	9.7	19.04	9.68	17.94	1	1.28
																7.94	1.33	1	1	1.13	172.74	270.16	9.73	19.08	9.73	17.98	1	1.28
																7.96	1.32	1	1	1.13	173.03	268.65	9.76	19.12	9.78	18.03	1	1.28
																7.97	1.31	1	1	1.13	173.32	267.14	9.79	19.15	9.84	18.08	1	1.28
																7.99	1.3	1	1	1.12	173.6	265.62	9.82	19.19	9.89	18.12	1	1.29
																8.01	1.29	1	1	1.12	173.87	264.09	9.85	19.22	9.95	18.17	1	1.29
																8.02	1.28	1	1	1.12	174.14	262.56	9.88	19.26	10	18.21	1	1.29
																8.04	1.27	1	1	1.12	174.4	261.02	9.9	19.29	10.06	18.26	1	1.29
																8.06	1.26	1	1	1.12	174.65	259.48	9.93	19.32	10.11	18.3	1	1.29
																8.07	1.25	1	1	1.11	174.89	257.92	9.96	19.35	10.17	18.35	1	1.29
																8.09	1.24	1	1	1.11	175.13	256.37	9.99	19.38	10.22	18.39	1	1.29
																8.11	1.24	1	1	1.11	175.35	254.81	10.02	19.4	10.28	18.44	1	1.3
																8.12	1.23	1	1	1.11	175.58	253.24	10.05	19.43	10.33	18.48	1	1.3
																8.14	1.22	1	1	1.11	175.79	251.67	10.07	19.45	10.39	18.52	1	1.3
																8.16	1.21	1	1	1.1	176	250.09	10.1	19.47	10.44	18.57	1	1.3
																8.17	1.21	1	1	1.1	176.19	248.51	10.13	19.49	10.5	18.61	1	1.3
																8.19	1.2	1	1	1.1	176.39	246.93	10.16	19.51	10.56	18.65	1	1.3
																8.21	1.19	1	1	1.1	176.57	245.34	10.18	19.52	10.61	18.7	1	1.31
																8.22	1.19	1	1	1.1	176.74	243.74	10.21	19.54	10.67	18.74	1	1.31
																8.24	1.18	1	1	1.09	176.91	242.15	10.24	19.55	10.72	18.78	1	1.31
																8.26	1.17	1	1	1.09	177.07	240.55	10.27	19.56	10.78	18.82	1	1.31
																8.27	1.17	1	1	1.09	177.23	238.95	10.29	19.57	10.84	18.87	1	1.31
																8.29	1.16	1	1	1.09	177.37	237.34	10.32	19.58	10.89	18.91	1	1.31
																8.31	1.16	1	1	1.09	177.51	235.73	10.35	19.59	10.95	18.95	1	1.31
																8.32	1.15	1	1	1.09	177.64	234.12	10.37	19.59	11.01	18.99	1	1.32
																8.34	1.15	1	1	1.08	177.76	232.51	10.4	19.6	11.06	19.03	1	1.32
																8.36	1.14	1	1	1.08	177.87	230.89	10.43	19.6	11.12	19.07	1	1.32
																8.37	1.14	1	1	1.08	177.98	229.27	10.45	19.6	11.18	19.12	1	1.32
																8.39	1.13	1	1	1.08	178.08	227.66	10.48	19.6	11.24	19.16	1	1.32
																8.41	1.13	1	1	1.08	178.17	226.03	10.51	19.6	11.29	19.2	1	1.32
																8.42	1.12	1	1	1.08	178.25	224.41	10.53	19.59	11.35	19.24	1	1.33
																8.44	1.12	1	1	1.08	178.33	222.79	10.56	19.59	11.41	19.28	1	1.33
																8.46	1.11	1	1	1.07	178.4	221.17	10.58	19.58	11.47	19.32	1	1.33
																8.47	1.11	1	1	1.07	178.45	219.54	10.61	19.57	11.52	19.36	1	1.33
																8.49	1.11	1	1	1.07	178.51	217.92	10.64	19.56	11.58	19.39	1	1.33
																8.51	1.1	1	1	1.07	178.55	216.29	10.66	19.55	11.64	19.43	1	1.33
																8.52	1.1	1	1	1.07	178.59	214.66	10.69	19.53	11.7	19.47	1	1.34
																8.54	1.1	1	1	1.07	178.61	213.04	10.71	19.52	11.76	19.51	1	1.34
																8.56	1.09	1	1	1.07	178.63	211.41	10.74	19.5	11.81	19.55	1	1.34
																8.57	1.09	1	1	1.06	178.65	209.79	10.76	19.48	11.87	19.59	1	1.34
																8.59	1.09	1	1	1.06	178.65	208.16	10.79	19.46	11.93	19.62	1	1.34
																8.61	1.08	1	1	1.06	178.65	206.54	10.81	19.44	11.99	19.66	1	1.34
																8.62	1.08	1	1	1.06	178.63	204.91	10.83	19.42	12.05	19.7	1	1.35
																8.64	1.08	1	1	1.06	178.62	203.29	10.86	19.39	12.11	19.74	1	1.35
																8.66	1.07	1	1	1.06	178.59	201.67	10.88	19.37	12.16	19.77	1	1.35
																8.67	1.07	1	1	1.06	178.55	200.05	10.91	19.34	12.22	19.81	1	1.35
																8.69	1.07	1	1	1.06	178.51	198.43	10.93	19.31	12.28	19.85	1	1.35
																8.71	1.07	1	1	1.05	178.46	196.82	10.95	19.28	12.34	19.88	1	1.35
																8.72	1.06	1	1	1.05	178.4	195.2	10.98	19.25	12.4	19.92	1	1.36
																8.74	1.06	1	1	1.05	178.33	193.59	11	19.21	12.46	19.95	1	1.36
																8.76	1.06	1	1	1.05	178.26	191.98	11.02	19.18	12.52	19.99	1	1.36
																8.77	1.06	1	1	1.05	178.18	190.38	11.05	19.14	12.58	20.02	1	1.36
																8.79	1.06	1	1	1.05	178.09	188.77	11.07	19.1	12.64	20.06	1	1.36
																8.81	1.05	1	1	1.05	177.99	187.17	11.09	19.06	12.69	20.09	1	1.37
																8.82	1.05	1	1	1.05	177.88	185.57	11.12	19.02	12.75	20.12	1	1.37
																8.84	1.05	1	1	1.05	177.77	183.98	11.14	18.98	12.81	20.16	1	1.37
																8.86	1.05	1	1	1.05	177.65	182.38	11.16	18.94	12.87	20.19	1	1.37
																8.87	1.05	1	1	1.05	177.52	180.79	11.18	18.89	12.93	20.23	1.01	1.37
																8.89	1.04	1	1	1.04	177.38	179.21	11.2	18.84	12.99	20.26	1.01	1.37
																8.91	1.04	1	1	1.04	177.24	177.63	11.23	18.8	13.05	20.29	1.01	1.38
																8.92	1.04	1	1	1.04	177.09	176.05	11.25	18.75	13.11	20.32	1.01	1.38
																8.94	1.04	1	1	1.04	176.93	174.48	11.27	18.69	13.17	20.35	1.01	1.38
																8.96	1.04	1	1	1.04	176.76	172.91	11.29	18.64	13.23	20.39	1.01	1.38
																8.97	1.04	1	1	1.04	176.58	171.34	11.31	18.59	13.29	20.42	1.01	1.38
																8.99	1.04	1	1	1.04	176.4	169.78	11.33	18.53	13.35	20.45	1.01	1.38
																9.01	1.03	1	1	1.04	176.21	168.23	11.35	18.48	13.41	20.48	1.01	1.39
																9.02	1.03	1	1	1.04	176.01	166.68	11.37	18.42	13.47	20.51	1.01	1.39
																9.04	1.03	1	1	1.04	175.81	165.13	11.39	18.36	13.52	20.54	1.01	1.39
																9.06	1.03	1	1	1.04	175.59	163.59	11.41	18.3	13.58	20.57	1.01	1.39
																9.07	1.03	1	1	1.04	175.37	162.05	11.43	18.24	13.64	20.6	1.01	1.39
																9.09	1.03	1	1	1.03	175.15	160.52	11.45	18.18	13.7	20.63	1.01	1.4
																9.11	1.03	1	1	1.03	174.91	159	11.47	18.11	13.76	20.66	1.01	1.4
																9.12	1.03	1	1	1.03	174.67	157.48	11.49	18.05	13.82	20.69	1.01	1.4
																9.14	1.03	1	1	1.03	174.42	155.96	11.51	17.98	13.88	20.71	1.01	1.4
																9.16	1.02	1	1	1.03	174.16	154.45	11.53	17.91	13.94	20.74	1.01	1.4
																9.17	1.02	1	1	1.03	173.9	152.95	11.55	17.84	14	20.77	1.01	1.4
																9.19	1.02	1	1	1.03	173.62	151.46	11.57	17.77	14.06	20.8	1.01	1.41
																9.21	1.02	1	1	1.03	173.34	149.97	11.59	17.7	14.12	20.82	1.01	1.41
																9.22	1.02	1	1	1.03	173.06	148.48	11.61	17.63	14.18	20.85	1.01	1.41
																9.24	1.02	1	1	1.03	172.76	147	11.62	17.56	14.24	20.88	1.01	1.41
																9.26	1.02	1	1	1.03	172.46	145.53	11.64	17.48	14.3	20.9	1.01	1.41
																9.27	1.02	1	1	1.03	172.16	144.07	11.66	17.41	14.36	20.93	1.01	1.42
																9.29	1.02	1	1	1.03	171.84	142.61	11.68	17.33	14.42	20.96	1.01	1.42
																9.31	1.02	1	1	1.03	171.52	141.16	11.69	17.25	14.48	20.98	1.01	1.42
																9.32	1.02	1	1	1.03	171.19	139.71	11.71	17.17	14.54	21.01	1.01	1.42
																9.34	1.02	1	1	1.03	170.86	138.28	11.73	17.1	14.59	21.03	1.01	1.42
																9.36	1.02	1	1	1.02	170.51	136.84	11.75	17.01	14.65	21.05	1.01	1.43
																9.37	1.01	1	1	1.02	170.16	135.42	11.76	16.93	14.71	21.08	1.01	1.43
																9.39	1.01	1	1	1.02	169.81	134	11.78	16.85	14.77	21.1	1.01	1.43
																9.41	1.01	1	1	1.02	169.45	132.6	11.79	16.77	14.83	21.12	1.01	1.43
																9.42	1.01	1	1	1.02	169.08	131.19	11.81	16.68	14.89	21.15	1.01	1.43
																9.44	1.01	1	1	1.02	168.7	129.8	11.83	16.6	14.95	21.17	1.01	1.43
																9.46	1.01	1	1	1.02	168.32	128.41	11.84	16.51	15.01	21.19	1.01	1.44
																9.47	1.01	1	1	1.02	167.93	127.03	11.86	16.42	15.07	21.21	1.01	1.44
																9.49	1.01	1	1	1.02	167.53	125.66	11.87	16.34	15.13	21.24	1.01	1.44
																9.51	1.01	1	1	1.02	167.13	124.3	11.89	16.25	15.18	21.26	1.01	1.44
																9.52	1.01	1	1	1.02	166.72	122.94	11.9	16.16	15.24	21.28	1.01	1.44
																9.54	1.01	1	1	1.02	166.31	121.6	11.92	16.07	15.3	21.3	1.01	1.45
																9.56	1.01	1	1	1.02	165.89	120.26	11.93	15.98	15.36	21.32	1.01	1.45
																9.57	1.01	1	1	1.02	165.46	118.93	11.95	15.89	15.42	21.34	1.01	1.45
																9.59	1.01	1	1	1.02	165.02	117.6	11.96	15.79	15.48	21.36	1.01	1.45
																9.61	1.01	1	1	1.02	164.59	116.29	11.97	15.7	15.53	21.38	1.01	1.45
																9.62	1.01	1	1	1.02	164.14	114.98	11.99	15.61	15.59	21.4	1.01	1.46
																9.64	1.01	1	1	1.02	163.69	113.68	12	15.51	15.65	21.41	1.01	1.46
																9.66	1.01	1	1	1.02	163.23	112.39	12.01	15.42	15.71	21.43	1.01	1.46
																9.67	1.01	1	1	1.02	162.77	111.11	12.03	15.32	15.77	21.45	1.01	1.46
																9.69	1.01	1	1	1.02	162.3	109.84	12.04	15.23	15.83	21.47	1.01	1.46
																9.71	1.01	1	1	1.02	161.82	108.57	12.05	15.13	15.88	21.48	1.01	1.47
																9.72	1.01	1	1	1.02	161.34	107.31	12.06	15.03	15.94	21.5	1.01	1.47
																9.74	1.01	1	1	1.02	160.85	106.07	12.07	14.94	16	21.52	1.01	1.47
																9.76	1.01	1	1	1.01	160.36	104.83	12.09	14.84	16.06	21.53	1.01	1.47
																9.77	1.01	1	1	1.01	159.86	103.6	12.1	14.74	16.11	21.55	1.01	1.47
																9.79	1.01	1	1	1.01	159.36	102.37	12.11	14.64	16.17	21.56	1.01	1.47
																9.81	1.01	1	1	1.01	158.85	101.16	12.12	14.54	16.23	21.58	1.01	1.48
																9.82	1	1	1	1.01	158.34	99.96	12.13	14.44	16.28	21.59	1.01	1.48
																9.84	1	1	1	1.01	157.82	98.76	12.14	14.34	16.34	21.61	1.01	1.48
																9.86	1	1	1	1.02	157.3	97.57	12.15	14.24	16.4	21.62	1.01	1.48
																9.87	1	1	1	1.02	156.77	96.4	12.16	14.14	16.45	21.64	1.01	1.48
																9.89	1	1	1	1.02	156.23	95.23	12.17	14.04	16.51	21.65	1.01	1.49
																9.91	1	1	1	1.02	155.69	94.07	12.18	13.93	16.57	21.66	1.01	1.49
																9.92	1	1	1	1.02	155.15	92.92	12.19	13.83	16.62	21.67	1.01	1.49
																9.94	1	1	1	1.02	154.6	91.77	12.2	13.73	16.68	21.69	1.01	1.49
																9.96	1	1	1	1.02	154.04	90.64	12.21	13.63	16.74	21.7	1.01	1.49
																9.97	1	1	1	1.02	153.48	89.52	12.22	13.52	16.79	21.71	1.01	1.5
																9.99	1	1	1	1.02	152.92	88.4	12.23	13.42	16.85	21.72	1.02	1.5
																10.01	1	1	1	1.02	152.35	87.3	12.24	13.32	16.9	21.73	1.02	1.5
																10.02	1	1	1	1.02	151.78	86.2	12.24	13.21	16.96	21.74	1.02	1.5
																10.04	1	1	1	1.02	151.2	85.11	12.25	13.11	17.01	21.75	1.02	1.5
																10.06	1	1	1	1.02	150.62	84.03	12.26	13.01	17.07	21.76	1.02	1.51
																10.07	1	1	1	1.02	150.03	82.96	12.27	12.9	17.12	21.77	1.02	1.51
																10.09	1	1	1	1.02	149.44	81.9	12.27	12.8	17.18	21.78	1.02	1.51
																10.11	1	1	1	1.02	148.85	80.85	12.28	12.69	17.23	21.79	1.02	1.51
																10.12	1	1	1	1.02	148.25	79.81	12.29	12.59	17.29	21.8	1.02	1.51
																10.14	1	1	1	1.02	147.64	78.78	12.29	12.49	17.34	21.8	1.02	1.52
																10.16	1	1	1	1.02	147.04	77.75	12.3	12.38	17.39	21.81	1.02	1.52
																10.17	1	1	1	1.02	146.43	76.74	12.31	12.28	17.45	21.82	1.02	1.52
																10.19	1	1	1	1.02	145.81	75.73	12.31	12.17	17.5	21.82	1.02	1.52
																10.21	1	1	1	1.02	145.19	74.73	12.32	12.07	17.55	21.83	1.02	1.52
																10.22	1	1	1	1.02	144.57	73.75	12.32	11.96	17.61	21.84	1.02	1.53
																10.24	1	1	1	1.02	143.94	72.77	12.33	11.86	17.66	21.84	1.02	1.53
																10.26	1	1	1	1.03	143.31	71.8	12.33	11.76	17.71	21.85	1.02	1.53
																10.27	1	1	1	1.03	142.68	70.84	12.34	11.65	17.77	21.85	1.02	1.53
																10.29	1	1	1	1.03	142.04	69.89	12.34	11.55	17.82	21.86	1.02	1.53
																10.31	1	1	1	1.03	141.4	68.94	12.35	11.44	17.87	21.86	1.02	1.54
																10.32	1	1	1	1.03	140.76	68.01	12.35	11.34	17.92	21.86	1.02	1.54
																10.34	1	1	1	1.03	140.11	67.09	12.35	11.24	17.97	21.87	1.02	1.54
																10.36	1	1	1	1.03	139.46	66.17	12.36	11.13	18.03	21.87	1.02	1.54
																10.37	1	1	1	1.03	138.81	65.26	12.36	11.03	18.08	21.87	1.02	1.54
																10.39	1	1	1	1.03	138.15	64.37	12.36	10.93	18.13	21.87	1.02	1.55
																10.41	1	1	1	1.03	137.5	63.48	12.37	10.82	18.18	21.88	1.02	1.55
																10.42	1	1	1	1.03	136.83	62.6	12.37	10.72	18.23	21.88	1.02	1.55
																10.44	1	1	1	1.03	136.17	61.73	12.37	10.62	18.28	21.88	1.02	1.55
																10.46	1	1	1	1.03	135.5	60.87	12.37	10.52	18.33	21.88	1.02	1.55
																10.47	1	1	1	1.03	134.83	60.01	12.37	10.42	18.38	21.88	1.02	1.56
																10.49	1	1	1	1.03	134.16	59.17	12.38	10.31	18.43	21.88	1.02	1.56
																10.51	1	1	1	1.03	133.49	58.33	12.38	10.21	18.48	21.88	1.02	1.56
																10.52	1	1	1	1.04	132.81	57.5	12.38	10.11	18.53	21.88	1.02	1.56
																10.54	1	1	1	1.04	132.13	56.69	12.38	10.01	18.58	21.88	1.03	1.56
																10.56	1	1	1	1.04	131.45	55.88	12.38	9.91	18.63	21.88	1.03	1.57
																10.57	1	1	1	1.04	130.76	55.08	12.38	9.81	18.68	21.87	1.03	1.57
																10.59	1	1	1	1.04	130.08	54.28	12.38	9.71	18.73	21.87	1.03	1.57
																10.61	1	1	1	1.04	129.39	53.5	12.38	9.61	18.77	21.87	1.03	1.57
																10.62	1	1	1	1.04	128.7	52.73	12.38	9.51	18.82	21.87	1.03	1.58
																10.64	1	1	1	1.04	128.01	51.96	12.38	9.42	18.87	21.86	1.03	1.58
																10.66	1	1	1	1.04	127.31	51.2	12.38	9.32	18.92	21.86	1.03	1.58
																10.67	1	1	1	1.04	126.61	50.45	12.38	9.22	18.96	21.85	1.03	1.58
																10.69	1	1	1	1.04	125.92	49.71	12.38	9.12	19.01	21.85	1.03	1.58
																10.71	1	1	1	1.04	125.22	48.98	12.37	9.03	19.06	21.85	1.03	1.59
																10.72	1	1	1	1.04	124.52	48.25	12.37	8.93	19.1	21.84	1.03	1.59
																10.74	1	1	1	1.05	123.81	47.53	12.37	8.84	19.15	21.83	1.03	1.59
																10.76	1	1	1	1.05	123.11	46.83	12.37	8.74	19.19	21.83	1.03	1.59
																10.77	1	1	1	1.05	122.41	46.13	12.37	8.65	19.24	21.82	1.03	1.59
																10.79	1	1	1	1.05	121.7	45.43	12.36	8.55	19.28	21.82	1.03	1.6
																10.81	1	1	1	1.05	120.99	44.75	12.36	8.46	19.33	21.81	1.03	1.6
																10.82	1	1	1	1.05	120.28	44.07	12.36	8.37	19.37	21.8	1.03	1.6
																10.84	1	1	1	1.05	119.57	43.41	12.35	8.27	19.42	21.79	1.03	1.6
																10.86	1	1	1	1.05	118.86	42.75	12.35	8.18	19.46	21.79	1.03	1.6
																10.87	1	1	1	1.05	118.15	42.09	12.35	8.09	19.51	21.78	1.03	1.61
																10.89	1	1	1	1.05	117.44	41.45	12.34	8	19.55	21.77	1.03	1.61
																10.91	1	1	1	1.06	116.72	40.81	12.34	7.91	19.59	21.76	1.03	1.61
																10.92	1	1	1	1.06	116.01	40.18	12.33	7.82	19.63	21.75	1.03	1.61
																10.94	1	1	1	1.06	115.29	39.56	12.33	7.73	19.68	21.74	1.04	1.61
																10.96	1	1	1	1.06	114.58	38.95	12.32	7.64	19.72	21.73	1.04	1.62
																10.97	1	1	1	1.06	113.86	38.34	12.32	7.55	19.76	21.72	1.04	1.62
																10.99	1	1	1	1.06	113.15	37.75	12.31	7.47	19.8	21.71	1.04	1.62
																11.01	1	1	1	1.06	112.43	37.16	12.31	7.38	19.84	21.7	1.04	1.62
																11.02	1	1	1	1.06	111.71	36.57	12.3	7.29	19.88	21.68	1.04	1.62
																11.04	1	1	1	1.07	110.99	36	12.29	7.21	19.92	21.67	1.04	1.63
																11.06	1	1	1	1.07	110.28	35.43	12.29	7.12	19.96	21.66	1.04	1.63
																11.07	1	1	1	1.07	109.56	34.87	12.28	7.04	20	21.65	1.04	1.63
																11.09	1	1	1	1.07	108.84	34.31	12.27	6.96	20.04	21.63	1.04	1.63
																11.11	1	1	1	1.07	108.12	33.77	12.27	6.87	20.08	21.62	1.04	1.63
																11.12	1	1	1	1.07	107.41	33.23	12.26	6.79	20.12	21.6	1.04	1.64
																11.14	1	1	1	1.07	106.69	32.69	12.25	6.71	20.16	21.59	1.04	1.64
																11.16	1	1	1	1.07	105.97	32.17	12.24	6.63	20.2	21.58	1.04	1.64
																11.17	1	1	1	1.08	105.25	31.65	12.23	6.55	20.24	21.56	1.04	1.64
																11.19	1	1	1	1.08	104.54	31.14	12.23	6.47	20.27	21.55	1.04	1.64
																11.21	1	1	1	1.08	103.82	30.63	12.22	6.39	20.31	21.53	1.04	1.65
																11.22	1	1	1	1.08	103.1	30.13	12.21	6.31	20.35	21.51	1.04	1.65
																11.24	1	1	1	1.08	102.39	29.64	12.2	6.24	20.38	21.5	1.05	1.65
																11.26	1	1	1	1.08	101.67	29.16	12.19	6.16	20.42	21.48	1.05	1.65
																11.27	1	1	1	1.09	100.96	28.68	12.18	6.08	20.46	21.46	1.05	1.65
																11.29	1	1	1	1.09	100.24	28.21	12.17	6.01	20.49	21.45	1.05	1.66
																11.31	1	1	1	1.09	99.53	27.74	12.16	5.93	20.53	21.43	1.05	1.66
																11.32	1	1	1	1.09	98.82	27.28	12.15	5.86	20.56	21.41	1.05	1.66
																11.34	1	1	1	1.09	98.11	26.83	12.14	5.79	20.6	21.39	1.05	1.66
																11.36	1	1	1	1.09	97.4	26.38	12.13	5.71	20.63	21.37	1.05	1.66
																11.37	1	1	1	1.1	96.69	25.94	12.12	5.64	20.66	21.35	1.05	1.67
																11.39	1	1	1	1.1	95.98	25.51	12.11	5.57	20.7	21.33	1.05	1.67
																11.41	1	1	1	1.1	95.27	25.08	12.1	5.5	20.73	21.31	1.05	1.67
																11.42	1	1	1	1.1	94.56	24.66	12.09	5.43	20.76	21.29	1.05	1.67
																11.44	1	1	1	1.1	93.86	24.25	12.07	5.36	20.79	21.27	1.05	1.67
																11.46	1	1	1	1.11	93.15	23.84	12.06	5.29	20.82	21.25	1.05	1.68
																11.47	1	1	1	1.11	92.45	23.43	12.05	5.22	20.86	21.23	1.05	1.68
																11.49	1	1	1	1.11	91.75	23.03	12.04	5.16	20.89	21.21	1.06	1.68
																11.51	1	1	1	1.11	91.05	22.64	12.02	5.09	20.92	21.19	1.06	1.68
																11.52	1	1	1	1.11	90.35	22.26	12.01	5.03	20.95	21.16	1.06	1.69
																11.54	1	1	1	1.12	89.65	21.88	12	4.96	20.98	21.14	1.06	1.69
																11.56	1	1	1	1.12	88.96	21.5	11.98	4.9	21.01	21.12	1.06	1.69
																11.57	1	1	1	1.12	88.26	21.13	11.97	4.83	21.04	21.1	1.06	1.69
																11.59	1	1	1	1.12	87.57	20.77	11.96	4.77	21.06	21.07	1.06	1.69
																11.61	1	1	1	1.12	86.88	20.41	11.94	4.71	21.09	21.05	1.06	1.7
																11.62	1	1	1	1.13	86.19	20.06	11.93	4.65	21.12	21.02	1.06	1.7
																11.64	1	1	1	1.13	85.5	19.71	11.92	4.59	21.15	21	1.06	1.7
																11.66	1	1	1	1.13	84.82	19.37	11.9	4.53	21.17	20.97	1.06	1.7
																11.67	1	1	1	1.13	84.14	19.03	11.89	4.47	21.2	20.95	1.06	1.7
																11.69	1	1	1	1.14	83.45	18.7	11.87	4.41	21.23	20.92	1.07	1.71
																11.71	1	1	1	1.14	82.77	18.37	11.86	4.35	21.25	20.9	1.07	1.71
																11.72	1	1	1	1.14	82.1	18.05	11.84	4.29	21.28	20.87	1.07	1.71
																11.74	1	1	1	1.14	81.42	17.73	11.83	4.24	21.3	20.84	1.07	1.71
																11.76	1	1	1	1.15	80.75	17.42	11.81	4.18	21.33	20.82	1.07	1.71
																11.77	1	1	1	1.15	80.08	17.11	11.79	4.13	21.35	20.79	1.07	1.71
																11.79	1	1	1	1.15	79.41	16.81	11.78	4.07	21.37	20.76	1.07	1.72
																11.81	1	1	1	1.15	78.74	16.51	11.76	4.02	21.4	20.74	1.07	1.72
																11.82	1	1	1	1.16	78.07	16.22	11.74	3.97	21.42	20.71	1.07	1.72
																11.84	1	1	1	1.16	77.41	15.93	11.73	3.91	21.44	20.68	1.07	1.72
																11.86	1	1	1	1.16	76.75	15.65	11.71	3.86	21.46	20.65	1.07	1.72
																11.87	1	1	1	1.17	76.09	15.37	11.69	3.81	21.49	20.62	1.07	1.73
																11.89	1	1	1	1.17	75.44	15.1	11.68	3.76	21.51	20.59	1.08	1.73
																11.91	1	1	1	1.17	74.79	14.83	11.66	3.71	21.53	20.56	1.08	1.73
																11.92	1	1	1	1.18	74.14	14.56	11.64	3.66	21.55	20.53	1.08	1.73
																11.94	1	1	1	1.18	73.49	14.3	11.62	3.62	21.57	20.5	1.08	1.73
																11.96	1	1	1	1.18	72.84	14.04	11.6	3.57	21.59	20.47	1.08	1.74
																11.97	1	1	1	1.18	72.2	13.79	11.59	3.52	21.61	20.44	1.08	1.74
																11.99	1	1	1	1.19	71.56	13.54	11.57	3.47	21.62	20.41	1.08	1.74
																12.01	1	1	1	1.19	70.92	13.3	11.55	3.43	21.64	20.38	1.08	1.74
																12.03	1	1	1	1.19	70.29	13.06	11.53	3.38	21.66	20.35	1.08	1.74
																12.04	1	1	1	1.2	69.65	12.82	11.51	3.34	21.68	20.31	1.08	1.75
																12.06	1	1	1	1.2	69.02	12.59	11.49	3.3	21.69	20.28	1.09	1.75
																12.08	1	1	1	1.21	68.4	12.36	11.47	3.25	21.71	20.25	1.09	1.75
																12.09	1	1	1	1.21	67.77	12.14	11.45	3.21	21.73	20.22	1.09	1.75
																12.11	1	1	1	1.21	67.15	11.92	11.43	3.17	21.74	20.18	1.09	1.75
																12.13	1	1	1	1.22	66.54	11.7	11.41	3.13	21.76	20.15	1.09	1.76
																12.14	1	1	1	1.22	65.92	11.48	11.39	3.09	21.77	20.12	1.09	1.76
																12.16	1	1	1	1.22	65.31	11.28	11.37	3.05	21.79	20.08	1.09	1.76
																12.18	1	1	1	1.23	64.7	11.07	11.35	3.01	21.8	20.05	1.09	1.76
																12.19	1	1	1	1.23	64.09	10.87	11.33	2.97	21.81	20.01	1.09	1.76
																12.21	1	1	1	1.24	63.49	10.67	11.31	2.93	21.83	19.98	1.1	1.77
																12.23	1	1	1	1.24	62.89	10.47	11.29	2.89	21.84	19.94	1.1	1.77
																12.24	1	1	1	1.24	62.29	10.28	11.27	2.85	21.85	19.91	1.1	1.77
																12.26	1	1	1	1.25	61.7	10.09	11.25	2.82	21.86	19.87	1.1	1.77
																12.28	1	1	1	1.25	61.11	9.91	11.22	2.78	21.87	19.84	1.1	1.77
																12.29	1	1	1	1.26	60.52	9.72	11.2	2.75	21.88	19.8	1.1	1.77
																12.31	1	1	1	1.26	59.93	9.54	11.18	2.71	21.89	19.76	1.1	1.78
																12.33	1	1	1	1.27	59.35	9.37	11.16	2.68	21.9	19.73	1.1	1.78
																12.34	1	1	1	1.27	58.77	9.2	11.14	2.64	21.91	19.69	1.1	1.78
																12.36	1	1	1	1.28	58.2	9.03	11.11	2.61	21.92	19.65	1.11	1.78
																12.38	1	1	1	1.28	57.62	8.86	11.09	2.58	21.93	19.61	1.11	1.78
																12.39	1	1	1	1.29	57.06	8.7	11.07	2.55	21.94	19.58	1.11	1.79
																12.41	1	1	1	1.29	56.49	8.54	11.05	2.51	21.94	19.54	1.11	1.79
																12.43	1	1	1	1.29	55.93	8.38	11.02	2.48	21.95	19.5	1.11	1.79
																12.44	1	1	1	1.3	55.37	8.22	11	2.45	21.96	19.46	1.11	1.79
																12.46	1	1	1	1.31	54.81	8.07	10.98	2.42	21.96	19.42	1.11	1.79
																12.48	1	1	1	1.31	54.26	7.92	10.95	2.39	21.97	19.38	1.12	1.79
																12.49	1	1	1	1.32	53.71	7.78	10.93	2.36	21.97	19.34	1.12	1.8
																12.51	1	1	1	1.32	53.17	7.63	10.91	2.34	21.98	19.31	1.12	1.8
																12.53	1	1	1	1.33	52.62	7.49	10.88	2.31	21.98	19.27	1.12	1.8
																12.54	1	1	1	1.33	52.08	7.35	10.86	2.28	21.99	19.23	1.12	1.8
																12.56	1	1	1	1.34	51.55	7.22	10.83	2.25	21.99	19.19	1.12	1.8
																12.58	1	1	1	1.34	51.02	7.09	10.81	2.23	21.99	19.14	1.12	1.81
																12.59	1	1	1	1.35	50.49	6.95	10.78	2.2	22	19.1	1.12	1.81
																12.61	1	1	1	1.35	49.96	6.83	10.76	2.17	22	19.06	1.13	1.81
																12.63	1	1	1	1.36	49.44	6.7	10.73	2.15	22	19.02	1.13	1.81
																12.64	1	1	1	1.37	48.92	6.58	10.71	2.12	22	18.98	1.13	1.81
																12.66	1	1	1	1.37	48.41	6.46	10.68	2.1	22	18.94	1.13	1.81
																12.68	1	1	1	1.38	47.89	6.34	10.66	2.08	22	18.9	1.13	1.82
																12.69	1	1	1	1.39	47.39	6.22	10.63	2.05	22	18.86	1.13	1.82
																12.71	1	1	1	1.39	46.88	6.11	10.61	2.03	22	18.81	1.14	1.82
																12.73	1	1	1	1.4	46.38	5.99	10.58	2.01	22	18.77	1.14	1.82
																12.74	1	1	1	1.4	45.88	5.89	10.56	1.98	22	18.73	1.14	1.82
																12.76	1	1	1	1.41	45.39	5.78	10.53	1.96	21.99	18.68	1.14	1.82
																12.78	1	1	1	1.42	44.9	5.67	10.5	1.94	21.99	18.64	1.14	1.83
																12.79	1	1	1	1.42	44.41	5.57	10.48	1.92	21.99	18.6	1.14	1.83
																12.81	1	1	1	1.43	43.93	5.47	10.45	1.9	21.98	18.56	1.14	1.83
																12.83	1	1	1	1.44	43.45	5.37	10.43	1.88	21.98	18.51	1.15	1.83
																12.84	1	1	1	1.45	42.97	5.27	10.4	1.86	21.98	18.47	1.15	1.83
																12.86	1	1	1	1.45	42.5	5.17	10.37	1.84	21.97	18.42	1.15	1.84
																12.88	1	1	1	1.46	42.03	5.08	10.35	1.82	21.97	18.38	1.15	1.84
																12.89	1	1	1	1.47	41.56	4.99	10.32	1.8	21.96	18.33	1.15	1.84
																12.91	1	1	1	1.48	41.1	4.9	10.29	1.78	21.95	18.29	1.15	1.84
																12.93	1	1	1	1.48	40.64	4.81	10.26	1.76	21.95	18.24	1.16	1.84
																12.94	1	1	1	1.49	40.18	4.72	10.24	1.75	21.94	18.2	1.16	1.84
																12.96	1	1	1	1.5	39.73	4.64	10.21	1.73	21.93	18.15	1.16	1.85
																12.98	1	1	1	1.51	39.28	4.56	10.18	1.71	21.92	18.11	1.16	1.85
																12.99	1	1	1	1.52	38.84	4.48	10.15	1.7	21.91	18.06	1.16	1.85
																13.01	1	1	1	1.52	38.39	4.4	10.13	1.68	21.91	18.02	1.16	1.85
																13.03	1	1	1	1.53	37.96	4.32	10.1	1.66	21.9	17.97	1.17	1.85
																13.04	1	1	1	1.54	37.52	4.24	10.07	1.65	21.89	17.92	1.17	1.85
																13.06	1	1	1	1.55	37.09	4.17	10.04	1.63	21.88	17.88	1.17	1.85
																13.08	1	1	1	1.56	36.66	4.09	10.01	1.62	21.86	17.83	1.17	1.86
																13.09	1	1	1	1.57	36.24	4.02	9.99	1.6	21.85	17.79	1.17	1.86
																13.11	1	1	1	1.58	35.82	3.95	9.96	1.59	21.84	17.74	1.18	1.86
																13.13	1	1	1	1.58	35.4	3.88	9.93	1.57	21.83	17.69	1.18	1.86
																13.14	1	1	1	1.59	34.99	3.82	9.9	1.56	21.82	17.64	1.18	1.86
																13.16	1	1	1	1.6	34.58	3.75	9.87	1.55	21.8	17.6	1.18	1.86
																13.18	1	1	1	1.61	34.17	3.69	9.84	1.53	21.79	17.55	1.18	1.87
																13.19	1	1	1	1.62	33.77	3.62	9.82	1.52	21.78	17.5	1.18	1.87
																13.21	1	1	1	1.63	33.37	3.56	9.79	1.51	21.76	17.45	1.19	1.87
																13.23	1	1	1	1.64	32.97	3.5	9.76	1.5	21.75	17.41	1.19	1.87
																13.24	1	1	1	1.65	32.58	3.44	9.73	1.48	21.73	17.36	1.19	1.87
																13.26	1	1	1	1.66	32.19	3.38	9.7	1.47	21.72	17.31	1.19	1.87
																13.28	1	1	1	1.67	31.8	3.33	9.67	1.46	21.7	17.26	1.19	1.88
																13.29	1	1	1	1.68	31.42	3.27	9.64	1.45	21.68	17.21	1.2	1.88
																13.31	1	1	1	1.69	31.04	3.22	9.61	1.44	21.67	17.16	1.2	1.88
																13.33	1	1	1	1.7	30.67	3.16	9.58	1.43	21.65	17.11	1.2	1.88
																13.34	1	1	1	1.71	30.29	3.11	9.55	1.41	21.63	17.07	1.2	1.88
																13.36	1	1	1	1.73	29.93	3.06	9.52	1.4	21.61	17.02	1.2	1.88
																13.38	1	1	1	1.74	29.56	3.01	9.49	1.39	21.59	16.97	1.21	1.88
																13.39	1	1	1	1.75	29.2	2.96	9.46	1.38	21.57	16.92	1.21	1.89
																13.41	1	1	1	1.76	28.84	2.91	9.43	1.37	21.55	16.87	1.21	1.89
																13.43	1	1	1	1.77	28.48	2.87	9.4	1.36	21.53	16.82	1.21	1.89
																13.44	1	1	1	1.78	28.13	2.82	9.37	1.36	21.51	16.77	1.21	1.89
																13.46	1	1	1	1.79	27.78	2.78	9.34	1.35	21.49	16.72	1.22	1.89
																13.48	1	1	1	1.81	27.44	2.73	9.31	1.34	21.47	16.67	1.22	1.89
																13.49	1	1	1	1.82	27.1	2.69	9.28	1.33	21.45	16.62	1.22	1.89
																13.51	1	1	1	1.83	26.76	2.65	9.25	1.32	21.43	16.57	1.22	1.9
																13.53	1	1	1	1.84	26.42	2.61	9.22	1.31	21.41	16.52	1.23	1.9
																13.54	1	1	1	1.86	26.09	2.57	9.19	1.3	21.38	16.47	1.23	1.9
																13.56	1	1	1	1.87	25.76	2.53	9.16	1.3	21.36	16.42	1.23	1.9
																13.58	1	1	1	1.88	25.43	2.49	9.13	1.29	21.33	16.37	1.23	1.9
																13.59	1	1	1	1.9	25.11	2.46	9.1	1.28	21.31	16.31	1.23	1.9
																13.61	1	1	1	1.91	24.79	2.42	9.07	1.27	21.29	16.26	1.24	1.9
																13.63	1	1	1	1.92	24.47	2.38	9.04	1.27	21.26	16.21	1.24	1.91
																13.64	1	1	1	1.94	24.16	2.35	9.01	1.26	21.24	16.16	1.24	1.91
																13.66	1	1	1	1.95	23.85	2.32	8.98	1.25	21.21	16.11	1.24	1.91
																13.68	1	1	1	1.96	23.54	2.28	8.95	1.24	21.18	16.06	1.25	1.91
																13.69	1	1	1	1.98	23.24	2.25	8.92	1.24	21.16	16.01	1.25	1.91
																13.71	1	1	1	1.99	22.94	2.22	8.88	1.23	21.13	15.96	1.25	1.91
																13.73	1	1	1	2.01	22.64	2.19	8.85	1.23	21.1	15.9	1.25	1.91
																13.74	1	1	1	2.02	22.35	2.16	8.82	1.22	21.07	15.85	1.26	1.91
																13.76	1	1	1	2.04	22.06	2.13	8.79	1.21	21.04	15.8	1.26	1.92
																13.78	1	1	1	2.05	21.77	2.1	8.76	1.21	21.02	15.75	1.26	1.92
																13.79	1	1	1	2.07	21.48	2.07	8.73	1.2	20.99	15.7	1.26	1.92
																13.81	1	1	1	2.08	21.2	2.04	8.7	1.2	20.96	15.64	1.27	1.92
																13.83	1	1	1	2.1	20.92	2.02	8.67	1.19	20.93	15.59	1.27	1.92
																13.84	1	1.01	1	2.11	20.65	1.99	8.64	1.19	20.9	15.54	1.27	1.92
																13.86	1	1.01	1	2.13	20.37	1.97	8.6	1.18	20.87	15.49	1.27	1.92
																13.88	1	1.01	1	2.15	20.1	1.94	8.57	1.18	20.84	15.43	1.28	1.93
																13.89	1	1.01	1	2.16	19.84	1.92	8.54	1.17	20.8	15.38	1.28	1.93
																13.91	1	1.01	1	2.18	19.57	1.89	8.51	1.17	20.77	15.33	1.28	1.93
																13.93	1	1.01	1	2.2	19.31	1.87	8.48	1.16	20.74	15.28	1.28	1.93
																13.94	1	1.01	1	2.21	19.05	1.85	8.45	1.16	20.71	15.22	1.29	1.93
																13.96	1	1.01	1	2.23	18.8	1.82	8.42	1.15	20.67	15.17	1.29	1.93
																13.98	1	1.01	1	2.25	18.54	1.8	8.39	1.15	20.64	15.12	1.29	1.93
																13.99	1	1.01	1	2.27	18.29	1.78	8.35	1.14	20.61	15.07	1.29	1.93
																14.01	1	1.01	1	2.28	18.05	1.76	8.32	1.14	20.57	15.01	1.3	1.93
																14.03	1	1.01	1	2.3	17.8	1.74	8.29	1.14	20.54	14.96	1.3	1.94
																14.04	1	1.01	1	2.32	17.56	1.72	8.26	1.13	20.5	14.91	1.3	1.94
																14.06	1	1.01	1	2.34	17.32	1.7	8.23	1.13	20.47	14.85	1.3	1.94
																14.08	1	1.01	1	2.36	17.08	1.68	8.2	1.12	20.43	14.8	1.31	1.94
																14.09	1	1.01	1	2.38	16.85	1.67	8.16	1.12	20.4	14.75	1.31	1.94
																14.11	1	1.01	1	2.4	16.62	1.65	8.13	1.12	20.36	14.7	1.31	1.94
																14.13	1	1.01	1	2.42	16.39	1.63	8.1	1.11	20.32	14.64	1.32	1.94
																14.14	1	1.01	1	2.44	16.17	1.61	8.07	1.11	20.29	14.59	1.32	1.94
																14.16	1	1.01	1	2.46	15.94	1.6	8.04	1.11	20.25	14.54	1.32	1.94
																14.18	1	1.01	1	2.48	15.72	1.58	8.01	1.1	20.21	14.48	1.32	1.95
																14.19	1	1.01	1	2.5	15.5	1.57	7.98	1.1	20.17	14.43	1.33	1.95
																14.21	1	1.01	1	2.52	15.29	1.55	7.94	1.1	20.14	14.38	1.33	1.95
																14.23	1	1.01	1	2.54	15.08	1.54	7.91	1.1	20.1	14.32	1.33	1.95
																14.24	1	1.01	1	2.56	14.87	1.52	7.88	1.09	20.06	14.27	1.34	1.95
																14.26	1	1.01	1	2.58	14.66	1.51	7.85	1.09	20.02	14.22	1.34	1.95
																14.28	1	1.02	1	2.6	14.46	1.49	7.82	1.09	19.98	14.16	1.34	1.95
																14.29	1	1.02	1	2.62	14.25	1.48	7.79	1.08	19.94	14.11	1.34	1.95
																14.31	1	1.02	1	2.65	14.05	1.47	7.75	1.08	19.9	14.06	1.35	1.95
																14.33	1	1.02	1	2.67	13.86	1.45	7.72	1.08	19.86	14	1.35	1.95
																14.34	1	1.02	1	2.69	13.66	1.44	7.69	1.08	19.82	13.95	1.35	1.96
																14.36	1	1.02	1	2.71	13.47	1.43	7.66	1.07	19.78	13.89	1.36	1.96
																14.38	1	1.02	1	2.74	13.28	1.42	7.63	1.07	19.73	13.84	1.36	1.96
																14.39	1	1.02	1	2.76	13.09	1.41	7.6	1.07	19.69	13.79	1.36	1.96
																14.41	1	1.02	1	2.78	12.9	1.39	7.56	1.07	19.65	13.73	1.37	1.96
																14.43	1	1.02	1	2.81	12.72	1.38	7.53	1.07	19.61	13.68	1.37	1.96
																14.44	1	1.02	1	2.83	12.54	1.37	7.5	1.06	19.56	13.63	1.37	1.96
																14.46	1	1.02	1	2.86	12.36	1.36	7.47	1.06	19.52	13.57	1.37	1.96
																14.48	1	1.02	1	2.88	12.18	1.35	7.44	1.06	19.48	13.52	1.38	1.96
																14.49	1	1.03	1	2.91	12.01	1.34	7.41	1.06	19.43	13.47	1.38	1.96
																14.51	1	1.03	1	2.93	11.84	1.33	7.38	1.06	19.39	13.41	1.38	1.97
																14.53	1	1.03	1	2.96	11.67	1.32	7.34	1.05	19.34	13.36	1.39	1.97
																14.54	1	1.03	1	2.98	11.5	1.32	7.31	1.05	19.3	13.31	1.39	1.97
																14.56	1	1.03	1	3.01	11.34	1.31	7.28	1.05	19.25	13.25	1.39	1.97
																14.58	1	1.03	1	3.03	11.17	1.3	7.25	1.05	19.21	13.2	1.4	1.97
																14.59	1	1.03	1	3.06	11.01	1.29	7.22	1.05	19.16	13.14	1.4	1.97
																14.61	1	1.03	1	3.09	10.85	1.28	7.19	1.05	19.12	13.09	1.4	1.97
																14.63	1	1.04	1	3.12	10.7	1.27	7.16	1.05	19.07	13.04	1.41	1.97
																14.64	1	1.04	1	3.14	10.54	1.27	7.12	1.04	19.03	12.98	1.41	1.97
																14.66	1	1.04	1	3.17	10.39	1.26	7.09	1.04	18.98	12.93	1.41	1.97
																14.68	1	1.04	1	3.2	10.24	1.25	7.06	1.04	18.93	12.88	1.42	1.97
																14.69	1	1.04	1	3.23	10.09	1.24	7.03	1.04	18.88	12.82	1.42	1.97
																14.71	1	1.04	1	3.26	9.94	1.24	7	1.04	18.84	12.77	1.42	1.97
																14.73	1	1.05	1	3.29	9.8	1.23	6.97	1.04	18.79	12.72	1.43	1.98
																14.74	1	1.05	1	3.31	9.66	1.22	6.94	1.04	18.74	12.66	1.43	1.98
																14.76	1	1.05	1	3.34	9.51	1.22	6.91	1.03	18.69	12.61	1.43	1.98
																14.78	1	1.05	1	3.37	9.38	1.21	6.88	1.03	18.65	12.56	1.44	1.98
																14.79	1	1.05	1	3.4	9.24	1.2	6.85	1.03	18.6	12.5	1.44	1.98
																14.81	1	1.06	1	3.43	9.1	1.2	6.81	1.03	18.55	12.45	1.44	1.98
																14.83	1	1.06	1	3.47	8.97	1.19	6.78	1.03	18.5	12.4	1.45	1.98
																14.84	1	1.06	1	3.5	8.84	1.19	6.75	1.03	18.45	12.35	1.45	1.98
																14.86	1	1.06	1	3.53	8.71	1.18	6.72	1.03	18.4	12.29	1.45	1.98
																14.88	1	1.06	1	3.56	8.58	1.18	6.69	1.03	18.35	12.24	1.46	1.98
																14.89	1	1.07	1	3.59	8.46	1.17	6.66	1.03	18.3	12.19	1.46	1.98
																14.91	1	1.07	1	3.62	8.33	1.17	6.63	1.03	18.25	12.13	1.46	1.98
																14.93	1	1.07	1	3.66	8.21	1.16	6.6	1.03	18.2	12.08	1.47	1.98
																14.94	1	1.08	1	3.69	8.09	1.16	6.57	1.02	18.15	12.03	1.47	1.98
																14.96	1	1.08	1	3.72	7.97	1.15	6.54	1.02	18.1	11.98	1.47	1.98
																14.98	1	1.08	1	3.76	7.85	1.15	6.51	1.02	18.04	11.92	1.48	1.99
																14.99	1	1.08	1	3.79	7.74	1.14	6.48	1.02	17.99	11.87	1.48	1.99
																15.01	1	1.09	1	3.83	7.62	1.14	6.45	1.02	17.94	11.82	1.48	1.99
																15.03	1	1.09	1	3.86	7.51	1.13	6.42	1.02	17.89	11.76	1.49	1.99
																15.04	1	1.09	1	3.9	7.4	1.13	6.39	1.02	17.84	11.71	1.49	1.99
																15.06	1	1.1	1	3.93	7.29	1.13	6.36	1.02	17.78	11.66	1.5	1.99
																15.08	1	1.1	1	3.97	7.18	1.12	6.33	1.02	17.73	11.61	1.5	1.99
																15.09	1	1.11	1	4	7.08	1.12	6.3	1.02	17.68	11.56	1.5	1.99
																15.11	1	1.11	1	4.04	6.97	1.12	6.27	1.02	17.63	11.5	1.51	1.99
																15.13	1	1.11	1	4.08	6.87	1.11	6.24	1.02	17.57	11.45	1.51	1.99
																15.14	1	1.12	1	4.11	6.77	1.11	6.21	1.02	17.52	11.4	1.51	1.99
																15.16	1	1.12	1	4.15	6.67	1.11	6.18	1.02	17.47	11.35	1.52	1.99
																15.18	1	1.13	1	4.19	6.57	1.1	6.15	1.01	17.41	11.3	1.52	1.99
																15.19	1	1.13	1	4.23	6.47	1.1	6.12	1.01	17.36	11.24	1.52	1.99
																15.21	1	1.14	1	4.27	6.38	1.1	6.09	1.01	17.3	11.19	1.53	1.99
																15.23	1	1.14	1	4.31	6.28	1.09	6.06	1.01	17.25	11.14	1.53	1.99
																15.24	1	1.15	1	4.35	6.19	1.09	6.03	1.01	17.2	11.09	1.54	1.99
																15.26	1	1.15	1	4.39	6.1	1.09	6	1.01	17.14	11.04	1.54	1.99
																15.28	1	1.16	1	4.43	6.01	1.08	5.97	1.01	17.09	10.99	1.54	1.99
																15.29	1.01	1.17	1	4.47	5.92	1.08	5.94	1.01	17.03	10.93	1.55	1.99
																15.31	1.01	1.17	1	4.51	5.83	1.08	5.91	1.01	16.98	10.88	1.55	1.99
																15.33	1.01	1.18	1	4.55	5.75	1.08	5.88	1.01	16.92	10.83	1.55	1.99
																15.34	1.01	1.18	1	4.59	5.66	1.07	5.85	1.01	16.87	10.78	1.56	2
																15.36	1.01	1.19	1	4.63	5.58	1.07	5.82	1.01	16.81	10.73	1.56	2
																15.38	1.01	1.2	1	4.67	5.5	1.07	5.8	1.01	16.75	10.68	1.57	2
																15.39	1.01	1.21	1	4.72	5.42	1.07	5.77	1.01	16.7	10.63	1.57	2
																15.41	1.01	1.21	1	4.76	5.34	1.07	5.74	1.01	16.64	10.58	1.57	2
																15.43	1.01	1.22	1	4.8	5.26	1.06	5.71	1.01	16.59	10.53	1.58	2
																15.44	1.01	1.23	1	4.85	5.18	1.06	5.68	1.01	16.53	10.48	1.58	2
																15.46	1.01	1.24	1	4.89	5.11	1.06	5.65	1.01	16.47	10.43	1.59	2
																15.48	1.01	1.25	1	4.94	5.03	1.06	5.62	1.01	16.42	10.37	1.59	2
																15.49	1.01	1.25	1	4.98	4.96	1.06	5.6	1.01	16.36	10.32	1.59	2
																15.51	1.01	1.26	1	5.03	4.89	1.05	5.57	1.01	16.3	10.27	1.6	2
																15.53	1.01	1.27	1	5.07	4.82	1.05	5.54	1.01	16.25	10.22	1.6	2
																15.54	1.01	1.28	1	5.12	4.75	1.05	5.51	1.01	16.19	10.17	1.6	2
																15.56	1.01	1.29	1	5.17	4.68	1.05	5.48	1.01	16.13	10.12	1.61	2
																15.58	1.01	1.3	1	5.21	4.61	1.05	5.45	1.01	16.08	10.07	1.61	2
																15.59	1.01	1.31	1	5.26	4.54	1.05	5.43	1.01	16.02	10.03	1.62	2
																15.61	1.01	1.33	1	5.31	4.48	1.05	5.4	1.01	15.96	9.98	1.62	2
																15.63	1.01	1.34	1	5.36	4.41	1.04	5.37	1.01	15.9	9.93	1.62	2
																15.64	1.01	1.35	1	5.41	4.35	1.04	5.34	1.01	15.84	9.88	1.63	2
																15.66	1.01	1.36	1	5.45	4.29	1.04	5.32	1.01	15.79	9.83	1.63	2
																15.68	1.01	1.37	1	5.5	4.23	1.04	5.29	1.01	15.73	9.78	1.64	2
																15.69	1.01	1.39	1	5.55	4.17	1.04	5.26	1	15.67	9.73	1.64	2
																15.71	1.01	1.4	1	5.6	4.11	1.04	5.23	1	15.61	9.68	1.64	2
																15.73	1.01	1.42	1	5.66	4.05	1.04	5.21	1	15.56	9.63	1.65	2
																15.74	1.02	1.43	1	5.71	3.99	1.03	5.18	1	15.5	9.58	1.65	2
																15.76	1.02	1.45	1	5.76	3.93	1.03	5.15	1	15.44	9.53	1.66	2
																15.78	1.02	1.46	1	5.81	3.88	1.03	5.13	1	15.38	9.49	1.66	2
																15.79	1.02	1.48	1	5.86	3.82	1.03	5.1	1	15.32	9.44	1.66	2
																15.81	1.02	1.49	1	5.92	3.77	1.03	5.07	1	15.26	9.39	1.67	2
																15.83	1.02	1.51	1	5.97	3.72	1.03	5.05	1	15.2	9.34	1.67	2
																15.84	1.02	1.53	1	6.02	3.67	1.03	5.02	1	15.15	9.29	1.68	2
																15.86	1.02	1.55	1	6.08	3.61	1.03	4.99	1	15.09	9.25	1.68	2
																15.88	1.02	1.57	1	6.13	3.56	1.03	4.97	1	15.03	9.2	1.68	2
																15.89	1.02	1.58	1	6.19	3.51	1.03	4.94	1	14.97	9.15	1.69	2
																15.91	1.02	1.6	1	6.24	3.47	1.03	4.91	1	14.91	9.1	1.69	2
																15.93	1.02	1.63	1	6.3	3.42	1.02	4.89	1	14.85	9.06	1.7	2
																15.94	1.02	1.65	1	6.35	3.37	1.02	4.86	1	14.79	9.01	1.7	2
																15.96	1.03	1.67	1	6.41	3.33	1.02	4.83	1	14.73	8.96	1.71	2
																15.98	1.03	1.69	1	6.47	3.28	1.02	4.81	1	14.67	8.92	1.71	2
																15.99	1.03	1.71	1	6.53	3.24	1.02	4.78	1	14.61	8.87	1.71	2
																16.01	1.03	1.74	1	6.58	3.19	1.02	4.76	1	14.56	8.82	1.72	2
																16.03	1.03	1.76	1	6.64	3.15	1.02	4.73	1	14.5	8.78	1.72	2
																16.04	1.03	1.79	1	6.7	3.11	1.02	4.71	1	14.44	8.73	1.73	2
																16.06	1.03	1.81	1	6.76	3.07	1.02	4.68	1	14.38	8.68	1.73	2
																16.08	1.03	1.84	1	6.82	3.03	1.02	4.66	1	14.32	8.64	1.73	2
																16.09	1.03	1.87	1	6.88	2.99	1.02	4.63	1	14.26	8.59	1.74	2
																16.11	1.04	1.9	1	6.94	2.95	1.02	4.61	1	14.2	8.54	1.74	2
																16.13	1.04	1.93	1	7	2.91	1.02	4.58	1	14.14	8.5	1.75	2
																16.14	1.04	1.96	1	7.06	2.87	1.02	4.56	1	14.08	8.45	1.75	2
																16.16	1.04	1.99	1	7.13	2.83	1.02	4.53	1	14.02	8.41	1.75	2
																16.18	1.04	2.02	1	7.19	2.8	1.01	4.51	1	13.96	8.36	1.76	2
																16.19	1.04	2.06	1	7.25	2.76	1.01	4.48	1	13.9	8.32	1.76	2
																16.21	1.04	2.09	1	7.32	2.72	1.01	4.46	1	13.84	8.27	1.77	2
																16.23	1.05	2.13	1	7.38	2.69	1.01	4.43	1	13.78	8.23	1.77	2
																16.24	1.05	2.16	1	7.44	2.66	1.01	4.41	1	13.72	8.18	1.78	2
																16.26	1.05	2.2	1	7.51	2.62	1.01	4.38	1	13.66	8.14	1.78	2
																16.28	1.05	2.24	1	7.57	2.59	1.01	4.36	1	13.6	8.09	1.78	2
																16.29	1.05	2.28	1	7.64	2.56	1.01	4.34	1	13.55	8.05	1.79	2
																16.31	1.06	2.32	1	7.71	2.53	1.01	4.31	1	13.49	8.01	1.79	2
																16.33	1.06	2.36	1	7.77	2.49	1.01	4.29	1	13.43	7.96	1.8	1.99
																16.34	1.06	2.41	1	7.84	2.46	1.01	4.26	1	13.37	7.92	1.8	1.99
																16.36	1.06	2.45	1	7.91	2.43	1.01	4.24	1	13.31	7.87	1.8	1.99
																16.38	1.06	2.5	1	7.97	2.4	1.01	4.22	1	13.25	7.83	1.81	1.99
																16.39	1.07	2.54	1	8.04	2.38	1.01	4.19	1	13.19	7.79	1.81	1.99
																16.41	1.07	2.59	1	8.11	2.35	1.01	4.17	1	13.13	7.74	1.82	1.99
																16.43	1.07	2.64	1	8.18	2.32	1.01	4.15	1	13.07	7.7	1.82	1.99
																16.44	1.07	2.7	1	8.25	2.29	1.01	4.13	1	13.01	7.66	1.82	1.99
																16.46	1.08	2.75	1	8.32	2.27	1.01	4.1	1	12.95	7.61	1.83	1.99
																16.48	1.08	2.8	1	8.39	2.24	1.01	4.08	1	12.89	7.57	1.83	1.99
																16.49	1.08	2.86	1	8.46	2.21	1.01	4.06	1	12.83	7.53	1.84	1.99
																16.51	1.09	2.92	1	8.54	2.19	1.01	4.03	1	12.77	7.49	1.84	1.99
																16.53	1.09	2.98	1	8.61	2.16	1.01	4.01	1	12.71	7.45	1.85	1.99
																16.54	1.09	3.04	1	8.68	2.14	1.01	3.99	1	12.66	7.4	1.85	1.99
																16.56	1.1	3.1	1	8.75	2.12	1.01	3.97	1	12.6	7.36	1.85	1.99
																16.58	1.1	3.17	1	8.83	2.09	1.01	3.94	1	12.54	7.32	1.86	1.99
																16.59	1.1	3.23	1	8.9	2.07	1.01	3.92	1	12.48	7.28	1.86	1.99
																16.61	1.11	3.3	1	8.97	2.05	1.01	3.9	1	12.42	7.24	1.87	1.99
																16.63	1.11	3.37	1	9.05	2.02	1.01	3.88	1	12.36	7.2	1.87	1.99
																16.64	1.11	3.44	1	9.13	2	1.01	3.86	1	12.3	7.15	1.87	1.99
																16.66	1.12	3.52	1	9.2	1.98	1.01	3.83	1	12.24	7.11	1.88	1.99
																16.68	1.12	3.59	1	9.28	1.96	1.01	3.81	1	12.18	7.07	1.88	1.99
																16.69	1.13	3.67	1	9.35	1.94	1	3.79	1	12.13	7.03	1.89	1.98
																16.71	1.13	3.75	1	9.43	1.92	1	3.77	1	12.07	6.99	1.89	1.98
																16.73	1.14	3.83	1	9.51	1.9	1	3.75	1	12.01	6.95	1.89	1.98
																16.74	1.14	3.92	1	9.59	1.88	1	3.73	1	11.95	6.91	1.9	1.98
																16.76	1.15	4.01	1	9.67	1.86	1	3.71	1	11.89	6.87	1.9	1.98
																16.78	1.15	4.1	1	9.74	1.84	1	3.69	1	11.83	6.83	1.91	1.98
																16.79	1.16	4.19	1	9.82	1.83	1	3.66	1	11.78	6.79	1.91	1.98
																16.81	1.16	4.28	1	9.9	1.81	1	3.64	1	11.72	6.75	1.91	1.98
																16.83	1.17	4.38	1	9.98	1.79	1	3.62	1	11.66	6.71	1.92	1.98
																16.85	1.17	4.48	1	10.06	1.77	1	3.6	1	11.6	6.67	1.92	1.98
																16.86	1.18	4.58	1	10.15	1.76	1	3.58	1	11.54	6.63	1.93	1.98
																16.88	1.19	4.68	1	10.23	1.74	1	3.56	1	11.49	6.6	1.93	1.98
																16.9	1.19	4.79	1	10.31	1.72	1	3.54	1	11.43	6.56	1.93	1.98
																16.91	1.2	4.9	1	10.39	1.71	1	3.52	1	11.37	6.52	1.94	1.98
																16.93	1.21	5.01	1	10.48	1.69	1	3.5	1	11.31	6.48	1.94	1.98
																16.95	1.21	5.13	1	10.56	1.68	1	3.48	1	11.26	6.44	1.95	1.97
																16.96	1.22	5.25	1	10.64	1.66	1	3.46	1	11.2	6.4	1.95	1.97
																16.98	1.23	5.37	1	10.73	1.65	1	3.44	1	11.14	6.37	1.95	1.97
																17	1.24	5.5	1	10.81	1.63	1	3.42	1	11.08	6.33	1.96	1.97
																17.01	1.24	5.63	1	10.9	1.62	1	3.4	1	11.03	6.29	1.96	1.97
																17.03	1.25	5.76	1	10.98	1.61	1	3.38	1	10.97	6.25	1.97	1.97
																17.05	1.26	5.89	1	11.07	1.59	1	3.36	1	10.91	6.22	1.97	1.97
																17.06	1.27	6.03	1	11.16	1.58	1	3.35	1	10.86	6.18	1.97	1.97
																17.08	1.28	6.17	1	11.24	1.57	1	3.33	1	10.8	6.14	1.98	1.97
																17.1	1.29	6.32	1	11.33	1.55	1	3.31	1	10.74	6.11	1.98	1.97
																17.11	1.3	6.47	1	11.42	1.54	1	3.29	1	10.69	6.07	1.99	1.97
																17.13	1.31	6.62	1	11.51	1.53	1	3.27	1	10.63	6.03	1.99	1.97
																17.15	1.32	6.78	1	11.6	1.52	1	3.25	1	10.58	6	1.99	1.97
																17.16	1.33	6.94	1	11.68	1.5	1	3.23	1	10.52	5.96	2	1.96
																17.18	1.34	7.1	1	11.77	1.49	1	3.21	1	10.46	5.92	2	1.96
																17.2	1.35	7.27	1	11.86	1.48	1	3.2	1	10.41	5.89	2	1.96
																17.21	1.36	7.44	1	11.95	1.47	1	3.18	1	10.35	5.85	2.01	1.96
																17.23	1.38	7.62	1	12.05	1.46	1	3.16	1	10.3	5.82	2.01	1.96
																17.25	1.39	7.8	1	12.14	1.45	1	3.14	1	10.24	5.78	2.02	1.96
																17.26	1.4	7.99	1	12.23	1.44	1	3.12	1	10.19	5.75	2.02	1.96
																17.28	1.41	8.18	1	12.32	1.43	1	3.11	1	10.13	5.71	2.02	1.96
																17.3	1.43	8.37	1	12.41	1.42	1	3.09	1	10.08	5.68	2.03	1.96
																17.31	1.44	8.57	1	12.51	1.41	1	3.07	1	10.02	5.64	2.03	1.96
																17.33	1.46	8.78	1	12.6	1.4	1	3.05	1	9.97	5.61	2.03	1.96
																17.35	1.47	8.98	1	12.69	1.39	1	3.04	1	9.91	5.57	2.04	1.95
																17.36	1.49	9.2	1	12.79	1.38	1	3.02	1	9.86	5.54	2.04	1.95
																17.38	1.5	9.42	1	12.88	1.37	1	3	1	9.8	5.51	2.05	1.95
																17.4	1.52	9.64	1	12.98	1.37	1	2.99	1	9.75	5.47	2.05	1.95
																17.41	1.54	9.87	1	13.07	1.36	1	2.97	1	9.7	5.44	2.05	1.95
																17.43	1.55	10.1	1	13.17	1.35	1	2.95	1	9.64	5.4	2.06	1.95
																17.45	1.57	10.34	1	13.26	1.34	1	2.93	1	9.59	5.37	2.06	1.95
																17.46	1.59	10.59	1	13.36	1.33	1	2.92	1	9.53	5.34	2.06	1.95
																17.48	1.61	10.84	1	13.46	1.32	1	2.9	1	9.48	5.31	2.07	1.95
																17.5	1.63	11.1	1	13.56	1.32	1	2.88	1	9.43	5.27	2.07	1.94
																17.51	1.65	11.36	1	13.65	1.31	1	2.87	1	9.37	5.24	2.07	1.94
																17.53	1.67	11.63	1	13.75	1.3	1	2.85	1	9.32	5.21	2.08	1.94
																17.55	1.69	11.9	1	13.85	1.3	1	2.84	1	9.27	5.18	2.08	1.94
																17.56	1.71	12.19	1	13.95	1.29	1	2.82	1	9.22	5.14	2.08	1.94
																17.58	1.74	12.47	1	14.05	1.28	1	2.8	1	9.16	5.11	2.09	1.94
																17.6	1.76	12.77	1	14.15	1.27	1	2.79	1	9.11	5.08	2.09	1.94
																17.61	1.78	13.07	1	14.25	1.27	1	2.77	1	9.06	5.05	2.09	1.94
																17.63	1.81	13.37	1	14.35	1.26	1	2.76	1	9.01	5.02	2.1	1.94
																17.65	1.83	13.69	1	14.45	1.26	1	2.74	1	8.95	4.99	2.1	1.93
																17.66	1.86	14.01	1	14.55	1.25	1	2.73	1	8.9	4.95	2.1	1.93
																17.68	1.89	14.34	1	14.65	1.24	1	2.71	1	8.85	4.92	2.11	1.93
																17.7	1.91	14.67	1	14.75	1.24	1	2.7	1	8.8	4.89	2.11	1.93
																17.71	1.94	15.01	1	14.85	1.23	1	2.68	1	8.75	4.86	2.11	1.93
																17.73	1.97	15.36	1	14.96	1.23	1	2.67	1	8.7	4.83	2.12	1.93
																17.75	2	15.72	1	15.06	1.22	1	2.65	1	8.65	4.8	2.12	1.93
																17.76	2.03	16.08	1	15.16	1.22	1	2.64	1	8.6	4.77	2.12	1.93
																17.78	2.06	16.45	1	15.26	1.21	1	2.62	1	8.55	4.74	2.13	1.93
																17.8	2.1	16.83	1	15.37	1.21	1	2.61	1	8.5	4.71	2.13	1.92
																17.81	2.13	17.22	1	15.47	1.2	1	2.59	1	8.45	4.68	2.13	1.92
																17.83	2.17	17.62	1	15.58	1.2	1	2.58	1	8.4	4.65	2.14	1.92
																17.85	2.2	18.02	1	15.68	1.19	1	2.56	1	8.35	4.62	2.14	1.92
																17.86	2.24	18.44	1	15.79	1.19	1	2.55	1	8.3	4.59	2.14	1.92
																17.88	2.28	18.86	1.01	15.89	1.18	1	2.54	1	8.25	4.56	2.15	1.92
																17.9	2.31	19.29	1.01	16	1.18	1	2.52	1	8.2	4.54	2.15	1.92
																17.91	2.35	19.73	1.01	16.1	1.17	1	2.51	1	8.15	4.51	2.15	1.92
																17.93	2.39	20.17	1.01	16.21	1.17	1	2.49	1	8.1	4.48	2.15	1.91
																17.95	2.44	20.63	1.01	16.31	1.16	1	2.48	1	8.05	4.45	2.16	1.91
																17.96	2.48	21.1	1.01	16.42	1.16	1	2.47	1	8	4.42	2.16	1.91
																17.98	2.52	21.57	1.01	16.53	1.16	1	2.45	1	7.95	4.39	2.16	1.91
																18	2.57	22.06	1.01	16.64	1.15	1	2.44	1	7.91	4.37	2.17	1.91
																18.01	2.62	22.55	1.01	16.74	1.15	1	2.43	1	7.86	4.34	2.17	1.91
																18.03	2.66	23.06	1.01	16.85	1.15	1	2.41	1	7.81	4.31	2.17	1.91
																18.05	2.71	23.57	1.01	16.96	1.14	1	2.4	1	7.76	4.28	2.17	1.9
																18.06	2.76	24.1	1.01	17.07	1.14	1	2.39	1	7.71	4.26	2.18	1.9
																18.08	2.81	24.63	1.01	17.18	1.13	1	2.37	1	7.67	4.23	2.18	1.9
																18.1	2.87	25.18	1.01	17.28	1.13	1	2.36	1	7.62	4.2	2.18	1.9
																18.11	2.92	25.73	1.01	17.39	1.13	1	2.35	1	7.57	4.18	2.19	1.9
																18.13	2.98	26.3	1.01	17.5	1.12	1	2.33	1	7.53	4.15	2.19	1.9
																18.15	3.04	26.87	1.01	17.61	1.12	1	2.32	1	7.48	4.12	2.19	1.9
																18.16	3.1	27.46	1.01	17.72	1.12	1	2.31	1	7.43	4.1	2.19	1.89
																18.18	3.16	28.06	1.01	17.83	1.12	1	2.3	1	7.39	4.07	2.2	1.89
																18.2	3.22	28.67	1.01	17.94	1.11	1	2.28	1	7.34	4.04	2.2	1.89
																18.21	3.28	29.3	1.01	18.05	1.11	1	2.27	1	7.3	4.02	2.2	1.89
																18.23	3.35	29.93	1.01	18.16	1.11	1	2.26	1	7.25	3.99	2.2	1.89
																18.25	3.42	30.57	1.01	18.27	1.1	1	2.25	1	7.2	3.97	2.21	1.89
																18.26	3.48	31.23	1.01	18.38	1.1	1	2.24	1	7.16	3.94	2.21	1.89
																18.28	3.56	31.9	1.01	18.49	1.1	1	2.22	1	7.11	3.92	2.21	1.88
																18.3	3.63	32.58	1.01	18.61	1.1	1	2.21	1	7.07	3.89	2.21	1.88
																18.31	3.7	33.28	1.01	18.72	1.09	1	2.2	1	7.03	3.87	2.22	1.88
																18.33	3.78	33.98	1.02	18.83	1.09	1	2.19	1	6.98	3.84	2.22	1.88
																18.35	3.86	34.7	1.02	18.94	1.09	1	2.18	1	6.94	3.82	2.22	1.88
																18.36	3.94	35.44	1.02	19.05	1.09	1	2.17	1	6.89	3.79	2.22	1.88
																18.38	4.02	36.18	1.02	19.16	1.08	1	2.16	1	6.85	3.77	2.22	1.88
																18.4	4.1	36.94	1.02	19.28	1.08	1	2.14	1	6.81	3.74	2.23	1.87
																18.41	4.19	37.71	1.02	19.39	1.08	1	2.13	1	6.76	3.72	2.23	1.87
																18.43	4.28	38.5	1.02	19.5	1.08	1	2.12	1	6.72	3.7	2.23	1.87
																18.45	4.37	39.29	1.02	19.61	1.08	1	2.11	1	6.68	3.67	2.23	1.87
																18.46	4.46	40.11	1.02	19.73	1.07	1	2.1	1	6.63	3.65	2.24	1.87
																18.48	4.56	40.93	1.02	19.84	1.07	1	2.09	1	6.59	3.63	2.24	1.87
																18.5	4.66	41.77	1.02	19.95	1.07	1	2.08	1	6.55	3.6	2.24	1.86
																18.51	4.76	42.63	1.02	20.06	1.07	1	2.07	1	6.51	3.58	2.24	1.86
																18.53	4.86	43.5	1.02	20.18	1.07	1	2.06	1	6.46	3.56	2.24	1.86
																18.55	4.97	44.38	1.02	20.29	1.07	1	2.05	1	6.42	3.53	2.25	1.86
																18.56	5.07	45.28	1.03	20.4	1.06	1	2.04	1	6.38	3.51	2.25	1.86
																18.58	5.18	46.2	1.03	20.52	1.06	1	2.03	1	6.34	3.49	2.25	1.86
																18.6	5.3	47.12	1.03	20.63	1.06	1	2.02	1	6.3	3.47	2.25	1.86
																18.61	5.41	48.07	1.03	20.74	1.06	1	2	1	6.26	3.44	2.25	1.85
																18.63	5.53	49.03	1.03	20.86	1.06	1	1.99	1	6.22	3.42	2.25	1.85
																18.65	5.65	50	1.03	20.97	1.06	1	1.98	1	6.18	3.4	2.26	1.85
																18.66	5.78	50.99	1.03	21.09	1.05	1	1.97	1	6.14	3.38	2.26	1.85
																18.68	5.9	52	1.03	21.2	1.05	1	1.97	1	6.1	3.36	2.26	1.85
																18.7	6.04	53.02	1.03	21.31	1.05	1	1.96	1	6.06	3.33	2.26	1.85
																18.71	6.17	54.06	1.04	21.43	1.05	1	1.95	1	6.02	3.31	2.26	1.84
																18.73	6.31	55.11	1.04	21.54	1.05	1	1.94	1	5.98	3.29	2.26	1.84
																18.75	6.45	56.19	1.04	21.65	1.05	1	1.93	1	5.94	3.27	2.27	1.84
																18.76	6.59	57.27	1.04	21.77	1.05	1	1.92	1	5.9	3.25	2.27	1.84
																18.78	6.73	58.38	1.04	21.88	1.04	1	1.91	1	5.86	3.23	2.27	1.84
																18.8	6.88	59.5	1.04	22	1.04	1	1.9	1	5.82	3.21	2.27	1.84
																18.81	7.04	60.64	1.04	22.11	1.04	1	1.89	1	5.78	3.19	2.27	1.83
																18.83	7.19	61.79	1.05	22.22	1.04	1	1.88	1	5.74	3.17	2.27	1.83
																18.85	7.36	62.96	1.05	22.34	1.04	1	1.87	1	5.71	3.15	2.27	1.83
																18.86	7.52	64.15	1.05	22.45	1.04	1	1.86	1	5.67	3.13	2.28	1.83
																18.88	7.69	65.36	1.05	22.56	1.04	1	1.85	1	5.63	3.11	2.28	1.83
																18.9	7.86	66.59	1.05	22.68	1.04	1	1.84	1	5.59	3.09	2.28	1.83
																18.91	8.03	67.83	1.05	22.79	1.04	1	1.84	1	5.55	3.07	2.28	1.82
																18.93	8.21	69.09	1.06	22.9	1.04	1	1.83	1	5.52	3.05	2.28	1.82
																18.95	8.4	70.37	1.06	23.02	1.03	1	1.82	1	5.48	3.03	2.28	1.82
																18.96	8.58	71.67	1.06	23.13	1.03	1	1.81	1	5.44	3.01	2.28	1.82
																18.98	8.78	72.98	1.06	23.24	1.03	1	1.8	1	5.41	2.99	2.28	1.82
																19	8.97	74.32	1.06	23.36	1.03	1	1.79	1	5.37	2.97	2.29	1.81
																19.01	9.17	75.67	1.07	23.47	1.03	1	1.78	1	5.34	2.95	2.29	1.81
																19.03	9.38	77.04	1.07	23.58	1.03	1	1.78	1	5.3	2.93	2.29	1.81
																19.05	9.59	78.43	1.07	23.7	1.03	1	1.77	1	5.26	2.92	2.29	1.81
																19.06	9.8	79.84	1.07	23.81	1.03	1	1.76	1	5.23	2.9	2.29	1.81
																19.08	10.02	81.27	1.08	23.92	1.03	1	1.75	1	5.19	2.88	2.29	1.81
																19.1	10.24	82.72	1.08	24.03	1.03	1	1.74	1	5.16	2.86	2.29	1.8
																19.11	10.47	84.18	1.08	24.15	1.03	1	1.74	1	5.12	2.84	2.29	1.8
																19.13	10.7	85.67	1.08	24.26	1.03	1	1.73	1	5.09	2.82	2.29	1.8
																19.15	10.94	87.18	1.09	24.37	1.02	1	1.72	1	5.05	2.81	2.29	1.8
																19.16	11.18	88.7	1.09	24.48	1.02	1	1.71	1	5.02	2.79	2.29	1.8
																19.18	11.43	90.25	1.09	24.59	1.02	1	1.7	1	4.99	2.77	2.29	1.8
																19.2	11.69	91.81	1.1	24.7	1.02	1	1.7	1	4.95	2.75	2.29	1.79
																19.21	11.94	93.39	1.1	24.82	1.02	1	1.69	1	4.92	2.74	2.3	1.79
																19.23	12.21	95	1.1	24.93	1.02	1	1.68	1	4.88	2.72	2.3	1.79
																19.25	12.48	96.62	1.11	25.04	1.02	1	1.67	1	4.85	2.7	2.3	1.79
																19.26	12.75	98.27	1.11	25.15	1.02	1	1.67	1	4.82	2.69	2.3	1.79
																19.28	13.03	99.93	1.11	25.26	1.02	1	1.66	1	4.79	2.67	2.3	1.78
																19.3	13.32	101.62	1.12	25.37	1.02	1	1.65	1	4.75	2.65	2.3	1.78
																19.31	13.61	103.32	1.12	25.48	1.02	1	1.65	1	4.72	2.64	2.3	1.78
																19.33	13.91	105.05	1.12	25.59	1.02	1	1.64	1	4.69	2.62	2.3	1.78
																19.35	14.22	106.79	1.13	25.7	1.02	1	1.63	1	4.66	2.6	2.3	1.78
																19.36	14.53	108.56	1.13	25.81	1.02	1	1.62	1	4.62	2.59	2.3	1.78
																19.38	14.84	110.34	1.14	25.92	1.02	1	1.62	1	4.59	2.57	2.3	1.77
																19.4	15.17	112.15	1.14	26.03	1.02	1	1.61	1	4.56	2.56	2.3	1.77
																19.41	15.5	113.98	1.15	26.13	1.02	1	1.6	1	4.53	2.54	2.3	1.77
																19.43	15.83	115.83	1.15	26.24	1.02	1	1.6	1	4.5	2.52	2.3	1.77
																19.45	16.18	117.69	1.15	26.35	1.01	1	1.59	1	4.47	2.51	2.3	1.77
																19.46	16.53	119.58	1.16	26.46	1.01	1	1.58	1	4.44	2.49	2.3	1.76
																19.48	16.89	121.49	1.16	26.56	1.01	1	1.58	1	4.41	2.48	2.3	1.76
																19.5	17.25	123.42	1.17	26.67	1.01	1	1.57	1	4.38	2.46	2.3	1.76
																19.51	17.62	125.38	1.18	26.78	1.01	1	1.57	1	4.35	2.45	2.3	1.76
																19.53	18	127.35	1.18	26.88	1.01	1	1.56	1	4.32	2.43	2.3	1.76
																19.55	18.38	129.34	1.19	26.99	1.01	1	1.55	1	4.29	2.42	2.3	1.75
																19.56	18.78	131.35	1.19	27.09	1.01	1	1.55	1	4.26	2.4	2.3	1.75
																19.58	19.18	133.39	1.2	27.2	1.01	1	1.54	1	4.23	2.39	2.3	1.75
																19.6	19.59	135.44	1.2	27.3	1.01	1	1.53	1	4.2	2.37	2.3	1.75
																19.61	20	137.52	1.21	27.41	1.01	1	1.53	1	4.17	2.36	2.3	1.75
																19.63	20.43	139.61	1.22	27.51	1.01	1	1.52	1	4.14	2.34	2.3	1.74
																19.65	20.86	141.73	1.22	27.62	1.01	1	1.52	1	4.11	2.33	2.3	1.74
																19.66	21.3	143.87	1.23	27.72	1.01	1	1.51	1	4.09	2.32	2.3	1.74
																19.68	21.75	146.03	1.24	27.82	1.01	1	1.5	1	4.06	2.3	2.3	1.74
																19.7	22.2	148.2	1.25	27.92	1.01	1	1.5	1	4.03	2.29	2.3	1.74
																19.71	22.67	150.4	1.25	28.03	1.01	1	1.49	1	4	2.27	2.3	1.74
																19.73	23.14	152.62	1.26	28.13	1.01	1	1.49	1	3.97	2.26	2.3	1.73
																19.75	23.62	154.86	1.27	28.23	1.01	1	1.48	1	3.95	2.25	2.3	1.73
																19.76	24.11	157.12	1.28	28.33	1.01	1	1.48	1	3.92	2.23	2.29	1.73
																19.78	24.61	159.4	1.29	28.43	1.01	1	1.47	1	3.89	2.22	2.29	1.73
																19.8	25.12	161.7	1.29	28.53	1.01	1	1.47	1	3.87	2.21	2.29	1.73
																19.81	25.64	164.02	1.3	28.63	1.01	1	1.46	1	3.84	2.19	2.29	1.72
																19.83	26.16	166.36	1.31	28.73	1.01	1	1.45	1	3.81	2.18	2.29	1.72
																19.85	26.7	168.72	1.32	28.83	1.01	1	1.45	1	3.79	2.17	2.29	1.72
																19.86	27.25	171.1	1.33	28.92	1.01	1	1.44	1	3.76	2.16	2.29	1.72
																19.88	27.8	173.5	1.34	29.02	1.01	1	1.44	1	3.73	2.14	2.29	1.72
																19.9	28.37	175.92	1.35	29.12	1.01	1	1.43	1	3.71	2.13	2.29	1.71
																19.91	28.94	178.35	1.36	29.21	1.01	1	1.43	1	3.68	2.12	2.29	1.71
																19.93	29.53	180.81	1.37	29.31	1.01	1	1.42	1	3.66	2.11	2.29	1.71
																19.95	30.12	183.29	1.38	29.4	1.01	1	1.42	1	3.63	2.09	2.29	1.71
																19.96	30.73	185.78	1.39	29.5	1.01	1	1.41	1	3.61	2.08	2.29	1.71
																19.98	31.34	188.29	1.4	29.59	1.01	1.01	1.41	1	3.58	2.07	2.28	1.7
																20	31.97	190.82	1.42	29.69	1.01	1.01	1.4	1	3.56	2.06	2.28	1.7
																20.01	32.6	193.37	1.43	29.78	1.01	1.01	1.4	1	3.53	2.05	2.28	1.7
																20.03	33.25	195.94	1.44	29.87	1.01	1.01	1.4	1	3.51	2.03	2.28	1.7
																20.05	33.91	198.53	1.45	29.96	1.01	1.01	1.39	1	3.49	2.02	2.28	1.7
																20.06	34.58	201.13	1.47	30.06	1	1.01	1.39	1	3.46	2.01	2.28	1.69
																20.08	35.26	203.76	1.48	30.15	1	1.01	1.38	1	3.44	2	2.28	1.69
																20.1	35.95	206.39	1.49	30.24	1	1.01	1.38	1	3.41	1.99	2.28	1.69
																20.11	36.65	209.05	1.51	30.33	1	1.01	1.37	1	3.39	1.98	2.27	1.69
																20.13	37.36	211.72	1.52	30.42	1	1.01	1.37	1	3.37	1.97	2.27	1.69
																20.15	38.09	214.42	1.53	30.5	1	1.01	1.36	1	3.34	1.95	2.27	1.68
																20.16	38.82	217.12	1.55	30.59	1	1.01	1.36	1	3.32	1.94	2.27	1.68
																20.18	39.57	219.85	1.56	30.68	1	1.01	1.35	1	3.3	1.93	2.27	1.68
																20.2	40.33	222.58	1.58	30.76	1	1.01	1.35	1	3.28	1.92	2.27	1.68
																20.21	41.11	225.34	1.6	30.85	1	1.01	1.35	1	3.25	1.91	2.27	1.68
																20.23	41.89	228.11	1.61	30.94	1	1.01	1.34	1	3.23	1.9	2.26	1.67
																20.25	42.69	230.9	1.63	31.02	1	1.01	1.34	1	3.21	1.89	2.26	1.67
																20.26	43.5	233.7	1.65	31.1	1	1.01	1.33	1	3.19	1.88	2.26	1.67
																20.28	44.32	236.51	1.66	31.19	1	1.01	1.33	1	3.17	1.87	2.26	1.67
																20.3	45.15	239.34	1.68	31.27	1	1.01	1.33	1	3.15	1.86	2.26	1.67
																20.31	46	242.19	1.7	31.35	1	1.01	1.32	1	3.12	1.85	2.26	1.66
																20.33	46.86	245.05	1.72	31.43	1	1.01	1.32	1	3.1	1.84	2.25	1.66
																20.35	47.73	247.92	1.74	31.51	1	1.01	1.31	1	3.08	1.83	2.25	1.66
																20.36	48.62	250.8	1.76	31.59	1	1.01	1.31	1	3.06	1.82	2.25	1.66
																20.38	49.51	253.7	1.78	31.67	1	1.01	1.31	1	3.04	1.81	2.25	1.66
																20.4	50.43	256.61	1.8	31.75	1	1.01	1.3	1	3.02	1.8	2.25	1.65
																20.41	51.35	259.53	1.82	31.83	1	1.01	1.3	1	3	1.79	2.25	1.65
																20.43	52.29	262.47	1.84	31.9	1	1.01	1.3	1	2.98	1.78	2.24	1.65
																20.45	53.24	265.42	1.86	31.98	1	1.01	1.29	1	2.96	1.77	2.24	1.65
																20.46	54.21	268.37	1.88	32.05	1	1.01	1.29	1	2.94	1.76	2.24	1.65
																20.48	55.19	271.34	1.91	32.13	1	1.01	1.28	1	2.92	1.75	2.24	1.64
																20.5	56.18	274.32	1.93	32.2	1	1.02	1.28	1	2.9	1.74	2.24	1.64
																20.51	57.19	277.31	1.95	32.27	1	1.02	1.28	1	2.88	1.73	2.23	1.64
																20.53	58.21	280.31	1.98	32.35	1	1.02	1.27	1	2.86	1.72	2.23	1.64
																20.55	59.25	283.32	2	32.42	1	1.02	1.27	1	2.84	1.71	2.23	1.63
																20.56	60.3	286.33	2.03	32.49	1	1.02	1.27	1	2.82	1.71	2.23	1.63
																20.58	61.36	289.36	2.05	32.56	1	1.02	1.26	1	2.8	1.7	2.22	1.63
																20.6	62.44	292.39	2.08	32.63	1	1.02	1.26	1	2.79	1.69	2.22	1.63
																20.61	63.54	295.43	2.11	32.7	1	1.02	1.26	1	2.77	1.68	2.22	1.63
																20.63	64.65	298.48	2.13	32.76	1	1.02	1.25	1	2.75	1.67	2.22	1.62
																20.65	65.77	301.53	2.16	32.83	1	1.02	1.25	1	2.73	1.66	2.22	1.62
																20.66	66.91	304.6	2.19	32.9	1	1.02	1.25	1	2.71	1.65	2.21	1.62
																20.68	68.06	307.66	2.22	32.96	1	1.02	1.24	1	2.7	1.65	2.21	1.62
																20.7	69.23	310.74	2.25	33.02	1	1.02	1.24	1	2.68	1.64	2.21	1.62
																20.71	70.42	313.81	2.28	33.09	1	1.02	1.24	1	2.66	1.63	2.21	1.61
																20.73	71.62	316.9	2.31	33.15	1	1.02	1.24	1	2.64	1.62	2.2	1.61
																20.75	72.83	319.98	2.34	33.21	1	1.02	1.23	1	2.63	1.61	2.2	1.61
																20.76	74.06	323.07	2.38	33.27	1	1.03	1.23	1	2.61	1.6	2.2	1.61
																20.78	75.31	326.17	2.41	33.33	1	1.03	1.23	1	2.59	1.6	2.2	1.61
																20.8	76.57	329.26	2.44	33.39	1	1.03	1.22	1	2.57	1.59	2.19	1.6
																20.81	77.84	332.36	2.48	33.45	1	1.03	1.22	1	2.56	1.58	2.19	1.6
																20.83	79.14	335.46	2.51	33.51	1	1.03	1.22	1	2.54	1.57	2.19	1.6
																20.85	80.45	338.56	2.55	33.56	1	1.03	1.22	1	2.53	1.57	2.19	1.6
																20.86	81.77	341.67	2.58	33.62	1	1.03	1.21	1	2.51	1.56	2.18	1.6
																20.88	83.11	344.77	2.62	33.67	1	1.03	1.21	1	2.49	1.55	2.18	1.59
																20.9	84.47	347.87	2.66	33.73	1	1.03	1.21	1	2.48	1.54	2.18	1.59
																20.91	85.84	350.97	2.7	33.78	1	1.03	1.2	1	2.46	1.54	2.17	1.59
																20.93	87.23	354.07	2.74	33.83	1	1.04	1.2	1	2.45	1.53	2.17	1.59
																20.95	88.63	357.17	2.78	33.88	1	1.04	1.2	1	2.43	1.52	2.17	1.59
																20.96	90.05	360.26	2.82	33.93	1	1.04	1.2	1	2.41	1.51	2.17	1.58
																20.98	91.49	363.36	2.86	33.98	1	1.04	1.19	1	2.4	1.51	2.16	1.58
																21	92.94	366.45	2.9	34.03	1	1.04	1.19	1	2.38	1.5	2.16	1.58
																21.01	94.41	369.53	2.94	34.08	1	1.04	1.19	1	2.37	1.49	2.16	1.58
																21.03	95.9	372.61	2.99	34.12	1	1.04	1.19	1	2.35	1.49	2.15	1.58
																21.05	97.4	375.69	3.03	34.17	1	1.05	1.18	1	2.34	1.48	2.15	1.57
																21.06	98.92	378.76	3.08	34.21	1	1.05	1.18	1	2.32	1.47	2.15	1.57
																21.08	100.46	381.82	3.12	34.26	1	1.05	1.18	1	2.31	1.47	2.15	1.57
																21.1	102.01	384.88	3.17	34.3	1	1.05	1.18	1	2.3	1.46	2.14	1.57
																21.11	103.58	387.93	3.22	34.34	1	1.05	1.17	1	2.28	1.45	2.14	1.57
																21.13	105.16	390.97	3.27	34.38	1.01	1.05	1.17	1	2.27	1.45	2.14	1.56
																21.15	106.77	394	3.32	34.42	1.01	1.05	1.17	1	2.25	1.44	2.13	1.56
																21.16	108.38	397.03	3.37	34.46	1.01	1.06	1.17	1	2.24	1.43	2.13	1.56
																21.18	110.02	400.04	3.42	34.5	1.01	1.06	1.17	1	2.23	1.43	2.13	1.56
																21.2	111.67	403.05	3.47	34.54	1.01	1.06	1.16	1	2.21	1.42	2.12	1.56
																21.21	113.34	406.04	3.52	34.57	1.01	1.06	1.16	1	2.2	1.42	2.12	1.55
																21.23	115.03	409.03	3.58	34.61	1.01	1.06	1.16	1	2.19	1.41	2.12	1.55
																21.25	116.73	412	3.63	34.64	1.01	1.07	1.16	1	2.17	1.4	2.11	1.55
																21.26	118.45	414.95	3.69	34.67	1.01	1.07	1.15	1	2.16	1.4	2.11	1.55
																21.28	120.18	417.9	3.74	34.71	1.01	1.07	1.15	1	2.15	1.39	2.11	1.55
																21.3	121.93	420.83	3.8	34.74	1.01	1.07	1.15	1	2.13	1.39	2.1	1.54
																21.31	123.7	423.75	3.86	34.77	1.01	1.07	1.15	1	2.12	1.38	2.1	1.54
																21.33	125.49	426.65	3.92	34.8	1.01	1.08	1.15	1	2.11	1.37	2.1	1.54
																21.35	127.29	429.54	3.98	34.82	1.01	1.08	1.14	1	2.1	1.37	2.09	1.54
																21.36	129.11	432.41	4.04	34.85	1.01	1.08	1.14	1	2.08	1.36	2.09	1.54
																21.38	130.94	435.27	4.1	34.88	1.01	1.08	1.14	1	2.07	1.36	2.09	1.53
																21.4	132.79	438.1	4.16	34.9	1.01	1.09	1.14	1	2.06	1.35	2.08	1.53
																21.41	134.66	440.93	4.23	34.93	1.01	1.09	1.14	1	2.05	1.35	2.08	1.53
																21.43	136.54	443.73	4.29	34.95	1.01	1.09	1.14	1	2.04	1.34	2.08	1.53
																21.45	138.44	446.51	4.36	34.97	1.01	1.1	1.13	1	2.02	1.34	2.07	1.53
																21.46	140.36	449.27	4.42	34.99	1.01	1.1	1.13	1	2.01	1.33	2.07	1.52
																21.48	142.29	452.02	4.49	35.01	1.01	1.1	1.13	1	2	1.32	2.07	1.52
																21.5	144.24	454.74	4.56	35.03	1.01	1.11	1.13	1	1.99	1.32	2.06	1.52
																21.51	146.2	457.44	4.63	35.05	1.01	1.11	1.13	1	1.98	1.31	2.06	1.52
																21.53	148.18	460.13	4.7	35.07	1.01	1.11	1.12	1	1.97	1.31	2.06	1.52
																21.55	150.18	462.78	4.77	35.08	1.01	1.12	1.12	1	1.95	1.3	2.05	1.51
																21.56	152.19	465.42	4.84	35.1	1.01	1.12	1.12	1	1.94	1.3	2.05	1.51
																21.58	154.22	468.03	4.92	35.11	1.01	1.12	1.12	1	1.93	1.29	2.05	1.51
																21.6	156.26	470.62	4.99	35.12	1.01	1.13	1.12	1	1.92	1.29	2.04	1.51
																21.62	158.32	473.18	5.07	35.14	1.01	1.13	1.12	1	1.91	1.28	2.04	1.51
																21.63	160.4	475.72	5.15	35.15	1.01	1.13	1.11	1	1.9	1.28	2.03	1.5
																21.65	162.49	478.24	5.22	35.16	1.01	1.14	1.11	1	1.89	1.27	2.03	1.5
																21.67	164.59	480.72	5.3	35.17	1.01	1.14	1.11	1	1.88	1.27	2.03	1.5
																21.68	166.71	483.18	5.38	35.17	1.01	1.15	1.11	1	1.87	1.27	2.02	1.5
																21.7	168.85	485.61	5.46	35.18	1.01	1.15	1.11	1	1.86	1.26	2.02	1.5
																21.72	170.99	488.02	5.55	35.19	1.01	1.16	1.11	1	1.85	1.26	2.02	1.49
																21.73	173.16	490.4	5.63	35.19	1.01	1.16	1.11	1	1.84	1.25	2.01	1.49
																21.75	175.34	492.74	5.71	35.2	1.02	1.17	1.1	1	1.83	1.25	2.01	1.49
																21.77	177.53	495.06	5.8	35.2	1.02	1.17	1.1	1	1.82	1.24	2	1.49
																21.78	179.74	497.35	5.88	35.2	1.02	1.18	1.1	1	1.81	1.24	2	1.49
																21.8	181.96	499.61	5.97	35.2	1.02	1.18	1.1	1	1.8	1.23	2	1.48
																21.82	184.2	501.84	6.06	35.2	1.02	1.19	1.1	1	1.79	1.23	1.99	1.48
																21.83	186.44	504.03	6.15	35.2	1.02	1.19	1.1	1	1.78	1.23	1.99	1.48
																21.85	188.71	506.2	6.24	35.2	1.02	1.2	1.1	1	1.77	1.22	1.99	1.48
																21.87	190.98	508.33	6.33	35.19	1.02	1.2	1.09	1	1.76	1.22	1.98	1.48
																21.88	193.27	510.43	6.42	35.19	1.02	1.21	1.09	1	1.75	1.21	1.98	1.47
																21.9	195.58	512.49	6.52	35.18	1.02	1.22	1.09	1	1.74	1.21	1.97	1.47
																21.92	197.89	514.52	6.61	35.18	1.02	1.22	1.09	1	1.74	1.21	1.97	1.47
																21.93	200.22	516.52	6.71	35.17	1.02	1.23	1.09	1	1.73	1.2	1.97	1.47
																21.95	202.56	518.48	6.81	35.16	1.02	1.24	1.09	1	1.72	1.2	1.96	1.47
																21.97	204.91	520.41	6.9	35.15	1.02	1.24	1.09	1	1.71	1.19	1.96	1.46
																21.98	207.28	522.3	7	35.14	1.02	1.25	1.09	1	1.7	1.19	1.95	1.46
																22	209.65	524.15	7.1	35.13	1.02	1.26	1.08	1	1.69	1.19	1.95	1.46
																22.02	212.04	525.97	7.2	35.11	1.02	1.26	1.08	1	1.68	1.18	1.95	1.46
																22.03	214.44	527.75	7.31	35.1	1.02	1.27	1.08	1	1.68	1.18	1.94	1.46
																22.05	216.85	529.49	7.41	35.09	1.03	1.28	1.08	1	1.67	1.17	1.94	1.45
																22.07	219.28	531.2	7.51	35.07	1.03	1.29	1.08	1	1.66	1.17	1.93	1.45
																22.08	221.71	532.87	7.62	35.05	1.03	1.3	1.08	1	1.65	1.17	1.93	1.45
																22.1	224.15	534.5	7.73	35.04	1.03	1.31	1.08	1	1.64	1.16	1.93	1.45
																22.12	226.6	536.09	7.83	35.02	1.03	1.31	1.08	1	1.64	1.16	1.92	1.45
																22.13	229.07	537.64	7.94	35	1.03	1.32	1.07	1	1.63	1.16	1.92	1.44
																22.15	231.54	539.15	8.05	34.98	1.03	1.33	1.07	1	1.62	1.15	1.91	1.44
																22.17	234.02	540.62	8.16	34.95	1.03	1.34	1.07	1	1.61	1.15	1.91	1.44
																22.18	236.51	542.05	8.27	34.93	1.03	1.35	1.07	1	1.6	1.15	1.91	1.44
																22.2	239.01	543.44	8.39	34.91	1.03	1.36	1.07	1	1.6	1.14	1.9	1.44
																22.22	241.52	544.78	8.5	34.88	1.03	1.37	1.07	1	1.59	1.14	1.9	1.44
																22.23	244.04	546.09	8.61	34.86	1.03	1.38	1.07	1	1.58	1.14	1.89	1.43
																22.25	246.57	547.35	8.73	34.83	1.03	1.39	1.07	1	1.58	1.13	1.89	1.43
																22.27	249.1	548.58	8.85	34.8	1.04	1.41	1.07	1	1.57	1.13	1.89	1.43
																22.28	251.64	549.76	8.96	34.77	1.04	1.42	1.07	1	1.56	1.13	1.88	1.43
																22.3	254.19	550.89	9.08	34.74	1.04	1.43	1.06	1	1.55	1.12	1.88	1.43
																22.32	256.74	551.99	9.2	34.71	1.04	1.44	1.06	1	1.55	1.12	1.87	1.42
																22.33	259.3	553.04	9.32	34.68	1.04	1.45	1.06	1	1.54	1.12	1.87	1.42
																22.35	261.87	554.05	9.44	34.65	1.04	1.47	1.06	1	1.53	1.11	1.87	1.42
																22.37	264.44	555.01	9.57	34.61	1.04	1.48	1.06	1	1.53	1.11	1.86	1.42
																22.38	267.02	555.93	9.69	34.58	1.04	1.49	1.06	1	1.52	1.11	1.86	1.42
																22.4	269.6	556.8	9.81	34.54	1.04	1.51	1.06	1	1.51	1.11	1.85	1.41
																22.42	272.19	557.64	9.94	34.51	1.05	1.52	1.06	1	1.51	1.1	1.85	1.41
																22.43	274.79	558.42	10.07	34.47	1.05	1.53	1.06	1	1.5	1.1	1.85	1.41
																22.45	277.38	559.16	10.19	34.43	1.05	1.55	1.06	1	1.49	1.1	1.84	1.41
																22.47	279.98	559.86	10.32	34.39	1.05	1.56	1.06	1	1.49	1.09	1.84	1.41
																22.48	282.59	560.51	10.45	34.35	1.05	1.58	1.05	1	1.48	1.09	1.83	1.41
																22.5	285.19	561.12	10.58	34.31	1.05	1.6	1.05	1	1.48	1.1	1.83	1.4
																22.52	287.8	561.68	10.71	34.27	1.05	1.61	1.05	1	1.47	1.1	1.82	1.4
																22.53	290.42	562.19	10.84	34.22	1.06	1.63	1.05	1	1.46	1.1	1.82	1.4
																22.55	293.03	562.66	10.97	34.18	1.06	1.65	1.05	1	1.46	1.1	1.82	1.4
																22.57	295.65	563.09	11.1	34.13	1.06	1.66	1.05	1	1.45	1.11	1.81	1.4
																22.58	298.27	563.46	11.24	34.09	1.06	1.68	1.05	1	1.45	1.11	1.81	1.39
																22.6	300.88	563.79	11.37	34.04	1.06	1.7	1.05	1	1.44	1.11	1.8	1.39
																22.62	303.5	564.08	11.51	33.99	1.06	1.72	1.05	1	1.43	1.12	1.8	1.39
																22.63	306.12	564.32	11.64	33.94	1.07	1.74	1.05	1	1.43	1.12	1.8	1.39
																22.65	308.74	564.51	11.78	33.89	1.07	1.76	1.05	1	1.42	1.12	1.79	1.39
																22.67	311.36	564.66	11.91	33.84	1.07	1.78	1.05	1	1.42	1.12	1.79	1.39
																22.68	313.97	564.76	12.05	33.79	1.07	1.8	1.05	1	1.41	1.13	1.78	1.38
																22.7	316.59	564.81	12.19	33.74	1.07	1.82	1.06	1	1.41	1.13	1.78	1.38
																22.72	319.2	564.82	12.33	33.68	1.07	1.85	1.06	1	1.4	1.13	1.78	1.38
																22.73	321.81	564.78	12.47	33.63	1.08	1.87	1.06	1	1.4	1.14	1.77	1.38
																22.75	324.42	564.69	12.61	33.57	1.08	1.89	1.06	1	1.39	1.14	1.77	1.38
																22.77	327.03	564.56	12.75	33.52	1.08	1.91	1.06	1	1.39	1.14	1.76	1.37
																22.78	329.63	564.38	12.89	33.46	1.08	1.94	1.06	1	1.38	1.15	1.76	1.37
																22.8	332.23	564.16	13.03	33.4	1.08	1.96	1.06	1	1.38	1.15	1.75	1.37
																22.82	334.82	563.89	13.17	33.34	1.09	1.99	1.06	1	1.37	1.15	1.75	1.37
																22.83	337.41	563.57	13.31	33.28	1.09	2.02	1.06	1	1.37	1.16	1.75	1.37
																22.85	339.99	563.21	13.46	33.22	1.09	2.04	1.06	1	1.36	1.16	1.74	1.37
																22.87	342.57	562.8	13.6	33.16	1.09	2.07	1.06	1	1.36	1.16	1.74	1.36
																22.88	345.14	562.34	13.74	33.1	1.1	2.1	1.06	1	1.35	1.17	1.73	1.36
																22.9	347.71	561.84	13.89	33.04	1.1	2.13	1.07	1	1.35	1.17	1.73	1.36
																22.92	350.26	561.29	14.03	32.97	1.1	2.16	1.07	1	1.34	1.18	1.73	1.36
																22.93	352.81	560.7	14.18	32.91	1.1	2.19	1.07	1	1.34	1.18	1.72	1.36
																22.95	355.36	560.07	14.32	32.84	1.11	2.22	1.07	1	1.33	1.18	1.72	1.36
																22.97	357.89	559.38	14.47	32.78	1.11	2.25	1.07	1	1.33	1.19	1.71	1.35
																22.98	360.42	558.65	14.61	32.71	1.11	2.28	1.07	1	1.32	1.19	1.71	1.35
																23	362.93	557.88	14.76	32.64	1.12	2.31	1.07	1	1.32	1.19	1.71	1.35
																23.02	365.44	557.06	14.91	32.57	1.12	2.35	1.07	1	1.32	1.2	1.7	1.35
																23.03	367.94	556.2	15.05	32.5	1.12	2.38	1.07	1	1.31	1.2	1.7	1.35
																23.05	370.42	555.3	15.2	32.43	1.12	2.42	1.08	1	1.31	1.21	1.69	1.35
																23.07	372.9	554.35	15.34	32.36	1.13	2.45	1.08	1	1.3	1.21	1.69	1.34
																23.08	375.36	553.35	15.49	32.29	1.13	2.49	1.08	1	1.3	1.21	1.68	1.34
																23.1	377.82	552.32	15.64	32.22	1.13	2.53	1.08	1	1.3	1.22	1.68	1.34
																23.12	380.26	551.23	15.78	32.14	1.14	2.57	1.08	1	1.29	1.22	1.68	1.34
																23.13	382.68	550.11	15.93	32.07	1.14	2.61	1.08	1	1.29	1.23	1.67	1.34
																23.15	385.1	548.94	16.08	31.99	1.14	2.65	1.08	1	1.28	1.23	1.67	1.34
																23.17	387.5	547.73	16.22	31.92	1.15	2.69	1.08	1	1.28	1.24	1.66	1.33
																23.18	389.89	546.48	16.37	31.84	1.15	2.73	1.08	1	1.28	1.24	1.66	1.33
																23.2	392.26	545.19	16.52	31.76	1.16	2.78	1.09	1	1.27	1.24	1.66	1.33
																23.22	394.62	543.85	16.66	31.68	1.16	2.82	1.09	1	1.27	1.25	1.65	1.33
																23.23	396.96	542.48	16.81	31.61	1.16	2.86	1.09	1	1.26	1.25	1.65	1.33
																23.25	399.29	541.06	16.95	31.53	1.17	2.91	1.09	1	1.26	1.26	1.64	1.33
																23.27	401.6	539.6	17.1	31.45	1.17	2.96	1.09	1	1.26	1.26	1.64	1.32
																23.28	403.89	538.1	17.25	31.37	1.18	3.01	1.09	1	1.25	1.27	1.64	1.32
																23.3	406.17	536.57	17.39	31.28	1.18	3.06	1.09	1	1.25	1.27	1.63	1.32
																23.32	408.42	534.99	17.54	31.2	1.19	3.11	1.09	1	1.25	1.28	1.63	1.32
																23.33	410.66	533.37	17.68	31.12	1.19	3.16	1.1	1	1.24	1.28	1.62	1.32
																23.35	412.89	531.72	17.82	31.04	1.2	3.21	1.1	1	1.24	1.29	1.62	1.32
																23.37	415.09	530.02	17.97	30.95	1.2	3.27	1.1	1	1.24	1.29	1.62	1.31
																23.38	417.27	528.29	18.11	30.87	1.21	3.32	1.1	1	1.23	1.3	1.61	1.31
																23.4	419.44	526.52	18.25	30.78	1.21	3.38	1.1	1	1.23	1.3	1.61	1.31
																23.42	421.58	524.71	18.39	30.69	1.22	3.44	1.1	1	1.23	1.31	1.6	1.31
																23.43	423.71	522.87	18.54	30.61	1.22	3.5	1.1	1	1.22	1.31	1.6	1.31
																23.45	425.81	520.99	18.68	30.52	1.23	3.56	1.11	1	1.22	1.32	1.6	1.31
																23.47	427.89	519.08	18.82	30.43	1.23	3.62	1.11	1	1.22	1.32	1.59	1.3
																23.48	429.95	517.13	18.96	30.34	1.24	3.68	1.11	1	1.21	1.33	1.59	1.3
																23.5	431.99	515.14	19.1	30.25	1.24	3.75	1.11	1	1.21	1.33	1.59	1.3
																23.52	434	513.12	19.23	30.16	1.25	3.81	1.11	1	1.21	1.34	1.58	1.3
																23.53	435.99	511.06	19.37	30.07	1.26	3.88	1.11	1	1.21	1.34	1.58	1.3
																23.55	437.96	508.98	19.51	29.98	1.26	3.95	1.11	1	1.2	1.35	1.57	1.3
																23.57	439.91	506.85	19.64	29.89	1.27	4.02	1.12	1	1.2	1.35	1.57	1.29
																23.58	441.83	504.7	19.78	29.8	1.27	4.09	1.12	1	1.2	1.36	1.57	1.29
																23.6	443.72	502.52	19.91	29.7	1.28	4.16	1.12	1	1.19	1.36	1.56	1.29
																23.62	445.59	500.3	20.05	29.61	1.29	4.24	1.12	1	1.19	1.37	1.56	1.29
																23.63	447.44	498.05	20.18	29.52	1.29	4.31	1.12	1	1.19	1.38	1.55	1.29
																23.65	449.26	495.77	20.31	29.42	1.3	4.39	1.12	1	1.19	1.38	1.55	1.29
																23.67	451.05	493.46	20.44	29.33	1.31	4.47	1.13	1	1.18	1.39	1.55	1.29
																23.68	452.82	491.12	20.57	29.23	1.32	4.55	1.13	1	1.18	1.39	1.54	1.28
																23.7	454.56	488.75	20.7	29.14	1.32	4.63	1.13	1	1.18	1.4	1.54	1.28
																23.72	456.27	486.36	20.82	29.04	1.33	4.72	1.13	1	1.18	1.41	1.54	1.28
																23.73	457.95	483.93	20.95	28.94	1.34	4.8	1.13	1	1.17	1.41	1.53	1.28
																23.75	459.61	481.48	21.07	28.84	1.35	4.89	1.14	1	1.17	1.42	1.53	1.28
																23.77	461.24	479	21.2	28.75	1.36	4.98	1.14	1	1.17	1.42	1.52	1.28
																23.78	462.84	476.5	21.32	28.65	1.36	5.07	1.14	1	1.17	1.43	1.52	1.28
																23.8	464.41	473.97	21.44	28.55	1.37	5.17	1.14	1	1.16	1.44	1.52	1.27
																23.82	465.95	471.41	21.56	28.45	1.38	5.26	1.14	1	1.16	1.44	1.51	1.27
																23.83	467.46	468.83	21.68	28.35	1.39	5.36	1.15	1	1.16	1.45	1.51	1.27
																23.85	468.94	466.23	21.8	28.25	1.4	5.46	1.15	1	1.16	1.46	1.51	1.27
																23.87	470.39	463.6	21.91	28.15	1.41	5.56	1.15	1	1.15	1.46	1.5	1.27
																23.88	471.81	460.95	22.03	28.05	1.42	5.66	1.15	1	1.15	1.47	1.5	1.27
																23.9	473.2	458.27	22.14	27.94	1.43	5.77	1.15	1	1.15	1.48	1.5	1.26
																23.92	474.56	455.58	22.25	27.84	1.44	5.88	1.16	1	1.15	1.48	1.49	1.26
																23.93	475.89	452.86	22.36	27.74	1.45	5.99	1.16	1	1.15	1.49	1.49	1.26
																23.95	477.18	450.12	22.47	27.64	1.46	6.1	1.16	1	1.14	1.5	1.48	1.26
																23.97	478.44	447.36	22.58	27.53	1.47	6.21	1.16	1	1.14	1.5	1.48	1.26
																23.98	479.67	444.59	22.68	27.43	1.48	6.33	1.16	1	1.14	1.51	1.48	1.26

## Sheet: Supplementary Figure 5
	Ct										Gauss fitted
Sample	UBQ7(housekeeping)	CO1	CO2	LHY2	TOC1	GI	CDF2			Time (h)	CO1_WT	CO1_lhy2	CO1_gi	CO1_toc1	CO2_WT	CO2_lhy2	CO2_gi	CO2_toc1	LHY2_WT	LHY2_lhy2	LHY2_gi	LHY2_toc1	TOC1_WT	TOC1_lhy2	TOC1_gi	TOC1_toc1	GI_WT	GI_lhy2	GI_gi	GI_toc1	CDF2_WT	CDF2_lhy2	CDF2_gi	CDF2_toc1
WT_R1_ZT0	19.49	18.6	17.91	25.42	28.39	32.92	24.05	R1: Replicate 1		0	39.21	2.11	45.12	27.13	3.91	1.9	3.56	3.28	100.06	1	88.99	107.88	1.42	1.82	1.64	1	2.12	3.27	1	2.53	11.25	4.21	5.37	17.11
WT_R1_ZT4	19.1	19.32	17.41	25.41	26.5	29.11	24.76	R2: Replicate 2		0.02	39.26	2.1	45.14	27.12	3.92	1.9	3.56	3.27	100.28	1	89.19	107.89	1.42	1.82	1.65	1	2.13	3.31	1	2.54	11.25	4.19	5.36	17.08
WT_R1_ZT8	18.66	20.27	17.62	27.48	25.35	27.97	25.33	ZT: Zeitegber time in hours		0.03	39.31	2.08	45.16	27.12	3.92	1.89	3.56	3.26	100.49	1	89.38	107.89	1.42	1.82	1.65	1	2.15	3.36	1	2.56	11.24	4.17	5.35	17.06
WT_R1_ZT12	17.8	22.35	17.49	30.26	25.05	27	26.54			0.05	39.35	2.07	45.19	27.11	3.92	1.89	3.56	3.26	100.7	1	89.57	107.9	1.43	1.83	1.66	1	2.16	3.4	1	2.57	11.24	4.15	5.33	17.03
WT_R1_ZT16	18.23	20.32	16.99	28.04	26.9	29.28	24.43			0.07	39.39	2.05	45.21	27.1	3.92	1.88	3.56	3.25	100.9	1	89.76	107.9	1.43	1.83	1.66	1	2.17	3.44	1	2.59	11.23	4.13	5.32	17.01
WT_R1_ZT20	19.57	20.33	18.03	27.69	28.58	33.61	25.16			0.08	39.44	2.04	45.23	27.09	3.92	1.87	3.56	3.24	101.1	1	89.94	107.9	1.44	1.84	1.67	1	2.18	3.49	1	2.6	11.23	4.11	5.31	16.98
WT_R2_ZT0	18.76	17.52	17.26	24.38	27.85	31.47	23.55			0.1	39.48	2.03	45.24	27.08	3.92	1.87	3.56	3.24	101.3	1	90.13	107.9	1.44	1.84	1.67	1	2.19	3.54	1	2.62	11.22	4.09	5.3	16.96
WT_R2_ZT4	18.92	18.27	17.57	25.11	26.65	29.29	24.55			0.12	39.52	2.01	45.26	27.07	3.92	1.86	3.56	3.23	101.5	1	90.31	107.9	1.45	1.84	1.68	1	2.2	3.58	1	2.63	11.22	4.07	5.29	16.93
WT_R2_ZT8	19.5	21.2	18.32	27.64	26.45	28.94	25.54			0.13	39.56	2	45.28	27.06	3.92	1.86	3.56	3.22	101.7	1	90.49	107.89	1.45	1.85	1.68	1	2.21	3.63	1	2.65	11.21	4.05	5.28	16.91
WT_R2_ZT12	19.49	23.47	20.16	31.71	26.94	29.04	27.47			0.15	39.6	1.99	45.3	27.05	3.93	1.85	3.56	3.22	101.89	1	90.67	107.88	1.45	1.85	1.69	1	2.23	3.68	1	2.66	11.21	4.03	5.27	16.88
WT_R2_ZT16	18.93	21.25	18.36	28.22	27.54	30.83	24.78			0.17	39.63	1.97	45.31	27.03	3.93	1.85	3.56	3.21	102.08	1	90.84	107.88	1.46	1.86	1.7	1	2.24	3.72	1	2.68	11.2	4.01	5.26	16.86
WT_R2_ZT20	20.09	20.5	19.3	27.65	29.22	33.18	25.13			0.18	39.67	1.96	45.32	27.02	3.93	1.84	3.56	3.2	102.27	1	91.01	107.86	1.46	1.86	1.7	1	2.25	3.77	1	2.69	11.2	3.99	5.25	16.83
lhy2_R1_ZT0	18.36	18.36	17.84	NaN	27.72	31.79	25.11			0.2	39.7	1.95	45.34	27.01	3.93	1.83	3.56	3.2	102.46	1	91.18	107.85	1.47	1.87	1.71	1	2.26	3.82	1	2.71	11.19	3.98	5.24	16.81
lhy2_R1_ZT4	18.85	19.94	19.21	NaN	26.48	27.16	26.49			0.22	39.74	1.93	45.35	27	3.93	1.83	3.56	3.19	102.64	1	91.35	107.84	1.47	1.87	1.71	1	2.28	3.87	1	2.72	11.18	3.96	5.23	16.78
lhy2_R1_ZT8	18.7	20.37	18.37	NaN	26.4	27.72	25.56			0.23	39.77	1.92	45.36	26.99	3.93	1.82	3.56	3.18	102.82	1	91.52	107.82	1.48	1.87	1.72	1	2.29	3.93	1	2.74	11.18	3.94	5.22	16.76
lhy2_R1_ZT12	19.04	18.93	18.62	NaN	26.77	28.72	24.01			0.25	39.8	1.91	45.37	26.97	3.93	1.82	3.56	3.18	103	1	91.68	107.8	1.48	1.88	1.72	1	2.3	3.98	1	2.76	11.17	3.92	5.21	16.73
lhy2_R1_ZT16	18.55	17.72	16.79	NaN	26.96	29.1	22.96			0.27	39.84	1.9	45.38	26.96	3.93	1.81	3.56	3.17	103.17	1	91.84	107.78	1.49	1.88	1.73	1	2.31	4.03	1	2.77	11.17	3.9	5.21	16.7
lhy2_R1_ZT20	18.67	18.81	17.13	NaN	28.51	30.31	23.47			0.28	39.87	1.88	45.39	26.95	3.94	1.81	3.56	3.17	103.35	1	92	107.76	1.49	1.89	1.74	1	2.33	4.08	1	2.79	11.16	3.88	5.2	16.68
lhy2_R2_ZT0	18.66	19.16	18.2	NaN	27.45	31.69	24.9			0.3	39.89	1.87	45.4	26.93	3.94	1.8	3.56	3.16	103.52	1	92.16	107.74	1.5	1.89	1.74	1	2.34	4.14	1	2.81	11.15	3.86	5.19	16.65
lhy2_R2_ZT4	19.1	20.81	19.48	NaN	26.49	27.32	26.25			0.32	39.92	1.86	45.4	26.92	3.94	1.8	3.56	3.15	103.69	1	92.31	107.71	1.5	1.9	1.75	1	2.35	4.19	1	2.82	11.15	3.84	5.18	16.62
lhy2_R2_ZT8	18.85	20.86	18.1	NaN	26.35	28.06	25.85			0.33	39.95	1.85	45.41	26.9	3.94	1.79	3.56	3.15	103.85	1	92.46	107.69	1.5	1.9	1.75	1	2.36	4.25	1	2.84	11.14	3.82	5.17	16.59
lhy2_R2_ZT12	17.82	17.92	16.05	NaN	25.4	27.91	22.85			0.35	39.97	1.84	45.41	26.89	3.94	1.79	3.56	3.14	104.01	1	92.61	107.66	1.51	1.9	1.76	1	2.38	4.31	1	2.85	11.13	3.8	5.16	16.57
lhy2_R2_ZT16	18.63	17.94	16.51	NaN	26.91	29.52	23.15			0.37	40	1.83	45.42	26.87	3.94	1.78	3.56	3.13	104.17	1	92.76	107.63	1.51	1.91	1.76	1	2.39	4.36	1	2.87	11.13	3.79	5.15	16.54
lhy2_R2_ZT20	18.57	19.51	17.03	NaN	27.3	29.98	23.49			0.38	40.02	1.81	45.42	26.86	3.94	1.78	3.56	3.13	104.33	1	92.91	107.6	1.52	1.91	1.77	1	2.4	4.42	1	2.89	11.12	3.77	5.14	16.51
gi_R1_ZT0	18.91	17.65	17.28	24.78	28.1	NaN	23.76			0.4	40.04	1.8	45.42	26.84	3.94	1.77	3.56	3.12	104.48	1	93.05	107.56	1.52	1.92	1.78	1	2.42	4.48	1	2.91	11.11	3.75	5.14	16.48
gi_R1_ZT4	18.96	18.41	17.59	25.39	26.48	NaN	23.36			0.42	40.07	1.79	45.42	26.82	3.94	1.76	3.56	3.11	104.64	1	93.19	107.52	1.53	1.92	1.78	1	2.43	4.54	1	2.92	11.1	3.73	5.13	16.46
gi_R1_ZT8	20.12	21.16	19.35	28.8	26.94	NaN	25.9			0.43	40.09	1.78	45.42	26.81	3.94	1.76	3.56	3.11	104.78	1	93.33	107.49	1.53	1.93	1.79	1	2.44	4.6	1	2.94	11.1	3.71	5.12	16.43
gi_R1_ZT12	19.27	21.87	19.2	31.67	26.66	NaN	23.61			0.45	40.1	1.77	45.42	26.79	3.94	1.75	3.56	3.1	104.93	1	93.46	107.45	1.54	1.93	1.79	1	2.46	4.66	1	2.96	11.09	3.69	5.11	16.4
gi_R1_ZT16	19.89	20.98	18.7	29.55	27.57	NaN	23.21			0.47	40.12	1.76	45.42	26.77	3.95	1.75	3.56	3.09	105.07	1	93.59	107.4	1.54	1.94	1.8	1	2.47	4.72	1	2.98	11.08	3.68	5.1	16.37
gi_R1_ZT20	20.09	20.26	19.32	28.29	29.38	NaN	24.62			0.48	40.14	1.75	45.41	26.75	3.95	1.74	3.56	3.09	105.21	1	93.72	107.36	1.55	1.94	1.81	1	2.49	4.79	1	2.99	11.07	3.66	5.09	16.34
gi_R2_ZT0	19.01	17.61	17.53	24.98	28.24	NaN	24.14			0.5	40.16	1.74	45.41	26.74	3.95	1.74	3.56	3.08	105.35	1	93.85	107.32	1.55	1.94	1.81	1	2.5	4.85	1	3.01	11.06	3.64	5.09	16.31
gi_R2_ZT4	19.25	18.9	18.25	25.67	26.49	NaN	24.57			0.52	40.17	1.73	45.4	26.72	3.95	1.73	3.56	3.07	105.49	1	93.98	107.27	1.56	1.95	1.82	1	2.51	4.92	1	3.03	11.06	3.62	5.08	16.29
gi_R2_ZT8	19.48	20.86	20.05	27.69	26.22	NaN	26.06			0.53	40.18	1.72	45.4	26.7	3.95	1.73	3.56	3.07	105.62	1	94.1	107.22	1.56	1.95	1.82	1	2.53	4.98	1	3.05	11.05	3.61	5.07	16.26
gi_R2_ZT12	19.63	21.83	19.93	32.09	26.76	NaN	24.56			0.55	40.2	1.71	45.39	26.68	3.95	1.72	3.56	3.06	105.75	1	94.22	107.17	1.57	1.96	1.83	1	2.54	5.05	1	3.06	11.04	3.59	5.06	16.23
gi_R2_ZT16	18.41	18.97	17.47	27.89	27.02	NaN	22.14			0.57	40.21	1.7	45.38	26.66	3.95	1.72	3.56	3.05	105.88	1	94.34	107.12	1.58	1.96	1.84	1	2.56	5.12	1	3.08	11.03	3.57	5.06	16.2
gi_R2_ZT20	20.08	20.02	19.28	28.03	29.56	NaN	24.98			0.58	40.22	1.69	45.37	26.64	3.95	1.71	3.56	3.05	106	1	94.45	107.06	1.58	1.97	1.84	1	2.57	5.18	1	3.1	11.02	3.55	5.05	16.17
toc1_R1_ZT0	20.65	19.92	19.42	26.51	NaN	33.91	25.76			0.6	40.23	1.68	45.36	26.62	3.95	1.71	3.56	3.04	106.12	1	94.56	107.01	1.59	1.97	1.85	1	2.59	5.25	1	3.12	11.01	3.53	5.04	16.14
toc1_R1_ZT4	20.9	20.9	19.52	27.31	NaN	30.94	25.39			0.62	40.23	1.67	45.35	26.6	3.95	1.7	3.56	3.03	106.24	1	94.67	106.95	1.59	1.98	1.86	1	2.6	5.32	1	3.14	11.01	3.52	5.04	16.11
toc1_R1_ZT8	20.71	23.12	20.14	29.44	NaN	30.01	26.31			0.63	40.24	1.66	45.34	26.58	3.95	1.7	3.56	3.03	106.35	1	94.78	106.89	1.6	1.98	1.86	1	2.62	5.39	1	3.16	11	3.5	5.03	16.08
toc1_R1_ZT12	19.07	22.03	18.87	31.49	NaN	28.36	26.2			0.65	40.25	1.65	45.33	26.56	3.95	1.69	3.56	3.02	106.47	1	94.89	106.83	1.6	1.99	1.87	1	2.63	5.47	1	3.18	10.99	3.48	5.02	16.05
toc1_R1_ZT16	20.51	21.17	19	31.22	NaN	31.96	25.93			0.67	40.25	1.64	45.32	26.53	3.95	1.69	3.55	3.01	106.58	1	94.99	106.76	1.61	1.99	1.88	1	2.65	5.54	1	3.2	10.98	3.47	5.01	16.02
toc1_R1_ZT20	20.7	20.68	19.51	27.51	NaN	34.71	25.3			0.68	40.26	1.63	45.3	26.51	3.95	1.68	3.55	3.01	106.68	1	95.09	106.7	1.61	1.99	1.88	1	2.66	5.61	1	3.21	10.97	3.45	5.01	15.99
toc1_R2_ZT0	19.8	19.32	18.52	25.44	NaN	32.98	24.73			0.7	40.26	1.62	45.29	26.49	3.95	1.68	3.55	3	106.79	1	95.18	106.63	1.62	2	1.89	1	2.68	5.69	1	3.23	10.96	3.43	5	15.96
toc1_R2_ZT4	19.76	19.99	19.33	25.86	NaN	29.7	24.47			0.72	40.26	1.61	45.27	26.47	3.96	1.67	3.55	2.99	106.89	1	95.28	106.56	1.62	2	1.9	1	2.69	5.76	1	3.25	10.95	3.42	4.99	15.93
toc1_R2_ZT8	18.84	21.24	18.65	28.05	NaN	28.03	24.94			0.73	40.26	1.61	45.25	26.44	3.96	1.67	3.55	2.99	106.99	1	95.37	106.49	1.63	2.01	1.9	1	2.71	5.84	1	3.27	10.94	3.4	4.99	15.9
toc1_R2_ZT12	18.97	23.21	18.65	31.28	NaN	28.31	27.33			0.75	40.26	1.6	45.23	26.42	3.96	1.67	3.55	2.98	107.08	1	95.46	106.42	1.64	2.01	1.91	1	2.72	5.92	1	3.29	10.93	3.38	4.98	15.86
toc1_R2_ZT16	19.57	20.58	17.72	28.17	NaN	30.83	24.79			0.77	40.26	1.59	45.21	26.4	3.96	1.66	3.55	2.97	107.17	1	95.55	106.35	1.64	2.02	1.92	1	2.74	6	1	3.31	10.92	3.37	4.97	15.83
toc1_R2_ZT20	19.83	20.2	18.67	25.74	NaN	32.41	23.63			0.78	40.25	1.58	45.19	26.37	3.96	1.66	3.55	2.97	107.26	1	95.63	106.27	1.65	2.02	1.92	1	2.75	6.08	1	3.33	10.91	3.35	4.97	15.8
										0.8	40.25	1.57	45.17	26.35	3.96	1.65	3.55	2.96	107.35	1	95.71	106.19	1.65	2.03	1.93	1	2.77	6.16	1	3.35	10.9	3.33	4.96	15.77
										0.82	40.24	1.56	45.15	26.32	3.96	1.65	3.55	2.95	107.43	1	95.79	106.11	1.66	2.03	1.94	1	2.79	6.24	1	3.37	10.89	3.32	4.96	15.74
										0.83	40.24	1.56	45.13	26.3	3.96	1.64	3.55	2.95	107.51	1	95.87	106.03	1.66	2.04	1.94	1	2.8	6.32	1	3.39	10.88	3.3	4.95	15.71
										0.85	40.23	1.55	45.1	26.27	3.96	1.64	3.55	2.94	107.59	1	95.94	105.95	1.67	2.04	1.95	1	2.82	6.4	1	3.41	10.87	3.28	4.94	15.68
										0.87	40.22	1.54	45.08	26.25	3.96	1.63	3.55	2.93	107.66	1	96.01	105.87	1.68	2.05	1.96	1	2.84	6.49	1	3.43	10.86	3.27	4.94	15.64
										0.88	40.21	1.53	45.05	26.22	3.96	1.63	3.55	2.93	107.74	1	96.08	105.78	1.68	2.05	1.96	1	2.85	6.57	1	3.46	10.85	3.25	4.93	15.61
										0.9	40.2	1.52	45.03	26.2	3.96	1.62	3.55	2.92	107.8	1	96.14	105.69	1.69	2.06	1.97	1	2.87	6.66	1	3.48	10.84	3.24	4.93	15.58
										0.92	40.19	1.52	45	26.17	3.96	1.62	3.54	2.91	107.87	1	96.2	105.6	1.69	2.06	1.98	1	2.89	6.75	1	3.5	10.83	3.22	4.92	15.55
										0.93	40.18	1.51	44.97	26.14	3.96	1.61	3.54	2.91	107.93	1	96.26	105.51	1.7	2.06	1.98	1	2.9	6.83	1	3.52	10.82	3.2	4.92	15.51
										0.95	40.16	1.5	44.94	26.12	3.96	1.61	3.54	2.9	107.99	1	96.32	105.42	1.71	2.07	1.99	1	2.92	6.92	1	3.54	10.81	3.19	4.91	15.48
										0.97	40.15	1.49	44.91	26.09	3.96	1.61	3.54	2.89	108.05	1	96.38	105.32	1.71	2.07	2	1	2.94	7.01	1	3.56	10.8	3.17	4.9	15.45
										0.98	40.13	1.49	44.88	26.06	3.96	1.6	3.54	2.89	108.1	1	96.43	105.23	1.72	2.08	2.01	1	2.95	7.11	1	3.58	10.79	3.16	4.9	15.42
										1	40.11	1.48	44.85	26.03	3.96	1.6	3.54	2.88	108.15	1	96.48	105.13	1.73	2.08	2.01	1	2.97	7.2	1	3.6	10.78	3.14	4.89	15.38
										1.02	40.1	1.47	44.81	26.01	3.96	1.59	3.54	2.87	108.2	1	96.52	105.03	1.73	2.09	2.02	1	2.99	7.29	1	3.63	10.76	3.13	4.89	15.35
										1.03	40.08	1.47	44.78	25.98	3.96	1.59	3.54	2.87	108.25	1	96.57	104.93	1.74	2.09	2.03	1	3.01	7.39	1	3.65	10.75	3.11	4.88	15.32
										1.05	40.06	1.46	44.74	25.95	3.96	1.58	3.54	2.86	108.29	1	96.61	104.82	1.74	2.1	2.04	1	3.02	7.48	1	3.67	10.74	3.1	4.88	15.28
										1.07	40.03	1.45	44.71	25.92	3.96	1.58	3.54	2.85	108.33	1	96.64	104.72	1.75	2.1	2.04	1	3.04	7.58	1	3.69	10.73	3.08	4.87	15.25
										1.08	40.01	1.45	44.67	25.89	3.96	1.58	3.53	2.85	108.36	1	96.68	104.61	1.76	2.11	2.05	1	3.06	7.68	1	3.71	10.72	3.07	4.87	15.22
										1.1	39.99	1.44	44.63	25.86	3.96	1.57	3.53	2.84	108.39	1	96.71	104.5	1.76	2.11	2.06	1	3.08	7.77	1	3.74	10.71	3.05	4.86	15.18
										1.12	39.96	1.43	44.59	25.83	3.96	1.57	3.53	2.83	108.42	1	96.74	104.39	1.77	2.12	2.06	1	3.1	7.87	1	3.76	10.69	3.04	4.86	15.15
										1.13	39.94	1.43	44.55	25.8	3.96	1.56	3.53	2.83	108.45	1	96.77	104.28	1.78	2.12	2.07	1	3.12	7.98	1	3.78	10.68	3.02	4.85	15.12
										1.15	39.91	1.42	44.51	25.77	3.96	1.56	3.53	2.82	108.47	1	96.79	104.17	1.78	2.13	2.08	1	3.13	8.08	1	3.81	10.67	3.01	4.85	15.08
										1.17	39.88	1.41	44.47	25.74	3.96	1.55	3.53	2.81	108.49	1	96.82	104.05	1.79	2.13	2.09	1	3.15	8.18	1	3.83	10.66	2.99	4.84	15.05
										1.18	39.85	1.41	44.43	25.7	3.96	1.55	3.53	2.81	108.51	1	96.83	103.94	1.8	2.14	2.09	1	3.17	8.28	1	3.85	10.65	2.98	4.84	15.01
										1.2	39.82	1.4	44.39	25.67	3.96	1.55	3.53	2.8	108.52	1	96.85	103.82	1.8	2.14	2.1	1	3.19	8.39	1	3.88	10.63	2.96	4.84	14.98
										1.22	39.79	1.4	44.34	25.64	3.96	1.54	3.52	2.79	108.53	1	96.86	103.7	1.81	2.15	2.11	1	3.21	8.5	1	3.9	10.62	2.95	4.83	14.94
										1.23	39.76	1.39	44.3	25.61	3.96	1.54	3.52	2.79	108.54	1	96.87	103.58	1.82	2.15	2.12	1	3.23	8.6	1	3.92	10.61	2.94	4.83	14.91
										1.25	39.72	1.38	44.25	25.58	3.96	1.53	3.52	2.78	108.55	1	96.88	103.45	1.82	2.16	2.13	1	3.25	8.71	1	3.95	10.6	2.92	4.82	14.88
										1.27	39.69	1.38	44.21	25.54	3.96	1.53	3.52	2.77	108.55	1	96.89	103.33	1.83	2.16	2.13	1	3.27	8.82	1	3.97	10.58	2.91	4.82	14.84
										1.28	39.65	1.37	44.16	25.51	3.96	1.53	3.52	2.77	108.55	1	96.89	103.2	1.84	2.17	2.14	1	3.29	8.93	1	3.99	10.57	2.89	4.81	14.81
										1.3	39.62	1.37	44.11	25.48	3.96	1.52	3.52	2.76	108.54	1	96.89	103.07	1.85	2.17	2.15	1	3.31	9.04	1	4.02	10.56	2.88	4.81	14.77
										1.32	39.58	1.36	44.06	25.44	3.96	1.52	3.52	2.75	108.54	1	96.89	102.94	1.85	2.18	2.16	1	3.33	9.16	1	4.04	10.54	2.86	4.81	14.74
										1.33	39.54	1.36	44.01	25.41	3.96	1.51	3.51	2.75	108.53	1	96.88	102.81	1.86	2.18	2.16	1	3.35	9.27	1	4.07	10.53	2.85	4.8	14.7
										1.35	39.5	1.35	43.96	25.37	3.96	1.51	3.51	2.74	108.51	1	96.87	102.68	1.87	2.19	2.17	1	3.37	9.38	1	4.09	10.52	2.84	4.8	14.67
										1.37	39.46	1.34	43.91	25.34	3.96	1.51	3.51	2.73	108.5	1	96.86	102.55	1.87	2.19	2.18	1	3.39	9.5	1	4.12	10.5	2.82	4.79	14.63
										1.38	39.42	1.34	43.85	25.3	3.96	1.5	3.51	2.73	108.48	1	96.85	102.41	1.88	2.2	2.19	1	3.41	9.62	1	4.14	10.49	2.81	4.79	14.59
										1.4	39.37	1.33	43.8	25.27	3.95	1.5	3.51	2.72	108.46	1	96.83	102.27	1.89	2.2	2.2	1	3.43	9.74	1	4.17	10.48	2.8	4.79	14.56
										1.42	39.33	1.33	43.75	25.23	3.95	1.49	3.51	2.71	108.43	1	96.81	102.13	1.9	2.21	2.2	1	3.45	9.85	1	4.19	10.46	2.78	4.78	14.52
										1.43	39.28	1.32	43.69	25.2	3.95	1.49	3.51	2.71	108.4	1	96.79	101.99	1.9	2.21	2.21	1	3.47	9.98	1	4.22	10.45	2.77	4.78	14.49
										1.45	39.24	1.32	43.63	25.16	3.95	1.49	3.5	2.7	108.37	1	96.76	101.85	1.91	2.22	2.22	1	3.49	10.1	1	4.24	10.44	2.76	4.78	14.45
										1.47	39.19	1.31	43.58	25.13	3.95	1.48	3.5	2.69	108.34	1	96.73	101.71	1.92	2.22	2.23	1	3.51	10.22	1	4.27	10.42	2.74	4.77	14.42
										1.48	39.14	1.31	43.52	25.09	3.95	1.48	3.5	2.69	108.3	1	96.7	101.56	1.93	2.23	2.24	1	3.53	10.34	1	4.3	10.41	2.73	4.77	14.38
										1.5	39.09	1.3	43.46	25.05	3.95	1.48	3.5	2.68	108.26	1	96.67	101.41	1.93	2.23	2.25	1	3.55	10.47	1	4.32	10.39	2.72	4.76	14.34
										1.52	39.04	1.3	43.4	25.02	3.95	1.47	3.5	2.67	108.21	1	96.63	101.27	1.94	2.24	2.25	1	3.57	10.59	1	4.35	10.38	2.7	4.76	14.31
										1.53	38.99	1.29	43.34	24.98	3.95	1.47	3.49	2.67	108.17	1	96.59	101.12	1.95	2.24	2.26	1	3.59	10.72	1	4.37	10.37	2.69	4.76	14.27
										1.55	38.94	1.29	43.28	24.94	3.95	1.46	3.49	2.66	108.12	1	96.55	100.96	1.96	2.25	2.27	1	3.62	10.85	1	4.4	10.35	2.68	4.75	14.24
										1.57	38.89	1.29	43.22	24.9	3.95	1.46	3.49	2.65	108.07	1	96.51	100.81	1.96	2.25	2.28	1	3.64	10.98	1	4.43	10.34	2.67	4.75	14.2
										1.58	38.83	1.28	43.16	24.86	3.95	1.46	3.49	2.65	108.01	1	96.46	100.66	1.97	2.26	2.29	1	3.66	11.11	1	4.45	10.32	2.65	4.75	14.16
										1.6	38.78	1.28	43.09	24.83	3.95	1.45	3.49	2.64	107.95	1	96.41	100.5	1.98	2.26	2.3	1	3.68	11.24	1	4.48	10.31	2.64	4.75	14.13
										1.62	38.72	1.27	43.03	24.79	3.95	1.45	3.49	2.63	107.89	1	96.36	100.34	1.99	2.27	2.3	1	3.7	11.37	1	4.51	10.29	2.63	4.74	14.09
										1.63	38.66	1.27	42.96	24.75	3.95	1.45	3.48	2.63	107.82	1	96.3	100.19	1.99	2.27	2.31	1	3.73	11.51	1	4.54	10.28	2.61	4.74	14.05
										1.65	38.61	1.26	42.9	24.71	3.94	1.44	3.48	2.62	107.76	1	96.25	100.03	2	2.28	2.32	1	3.75	11.64	1	4.56	10.26	2.6	4.74	14.02
										1.67	38.55	1.26	42.83	24.67	3.94	1.44	3.48	2.61	107.69	1	96.19	99.86	2.01	2.28	2.33	1	3.77	11.78	1	4.59	10.25	2.59	4.73	13.98
										1.68	38.49	1.26	42.76	24.63	3.94	1.44	3.48	2.61	107.61	1	96.12	99.7	2.02	2.29	2.34	1	3.79	11.92	1	4.62	10.23	2.58	4.73	13.94
										1.7	38.43	1.25	42.69	24.59	3.94	1.43	3.48	2.6	107.54	1	96.06	99.54	2.03	2.29	2.35	1	3.82	12.05	1	4.65	10.22	2.57	4.73	13.9
										1.72	38.36	1.25	42.62	24.55	3.94	1.43	3.47	2.6	107.46	1	95.99	99.37	2.03	2.3	2.36	1	3.84	12.19	1	4.67	10.2	2.55	4.72	13.87
										1.73	38.3	1.24	42.55	24.51	3.94	1.43	3.47	2.59	107.37	1	95.92	99.2	2.04	2.3	2.37	1	3.86	12.33	1	4.7	10.19	2.54	4.72	13.83
										1.75	38.24	1.24	42.48	24.47	3.94	1.42	3.47	2.58	107.29	1	95.84	99.03	2.05	2.31	2.37	1	3.89	12.48	1	4.73	10.17	2.53	4.72	13.79
										1.77	38.17	1.24	42.41	24.43	3.94	1.42	3.47	2.58	107.2	1	95.77	98.86	2.06	2.32	2.38	1	3.91	12.62	1	4.76	10.16	2.52	4.72	13.76
										1.78	38.11	1.23	42.34	24.39	3.94	1.42	3.47	2.57	107.11	1	95.69	98.69	2.07	2.32	2.39	1	3.93	12.76	1	4.79	10.14	2.51	4.71	13.72
										1.8	38.04	1.23	42.27	24.34	3.94	1.41	3.46	2.56	107.01	1	95.6	98.52	2.08	2.33	2.4	1	3.96	12.91	1	4.82	10.13	2.49	4.71	13.68
										1.82	37.97	1.23	42.19	24.3	3.94	1.41	3.46	2.56	106.92	1	95.52	98.35	2.08	2.33	2.41	1	3.98	13.05	1	4.84	10.11	2.48	4.71	13.64
										1.83	37.9	1.22	42.12	24.26	3.93	1.41	3.46	2.55	106.82	1	95.43	98.17	2.09	2.34	2.42	1	4	13.2	1	4.87	10.09	2.47	4.7	13.61
										1.85	37.83	1.22	42.04	24.22	3.93	1.4	3.46	2.54	106.71	1	95.34	97.99	2.1	2.34	2.43	1	4.03	13.35	1	4.9	10.08	2.46	4.7	13.57
										1.87	37.76	1.21	41.97	24.18	3.93	1.4	3.45	2.54	106.61	1	95.25	97.82	2.11	2.35	2.44	1	4.05	13.5	1	4.93	10.06	2.45	4.7	13.53
										1.88	37.69	1.21	41.89	24.13	3.93	1.4	3.45	2.53	106.5	1	95.15	97.64	2.12	2.35	2.45	1	4.08	13.65	1	4.96	10.05	2.44	4.7	13.49
										1.9	37.62	1.21	41.81	24.09	3.93	1.39	3.45	2.52	106.39	1	95.06	97.45	2.13	2.36	2.45	1	4.1	13.8	1	4.99	10.03	2.43	4.69	13.46
										1.92	37.55	1.2	41.73	24.05	3.93	1.39	3.45	2.52	106.27	1	94.96	97.27	2.14	2.36	2.46	1	4.13	13.95	1	5.02	10.01	2.41	4.69	13.42
										1.93	37.47	1.2	41.66	24	3.93	1.39	3.45	2.51	106.16	1	94.85	97.09	2.14	2.37	2.47	1	4.15	14.11	1	5.05	10	2.4	4.69	13.38
										1.95	37.4	1.2	41.58	23.96	3.93	1.38	3.44	2.51	106.04	1	94.75	96.9	2.15	2.37	2.48	1	4.18	14.26	1	5.08	9.98	2.39	4.69	13.34
										1.97	37.32	1.19	41.5	23.92	3.92	1.38	3.44	2.5	105.91	1	94.64	96.72	2.16	2.38	2.49	1	4.2	14.42	1	5.11	9.97	2.38	4.69	13.3
										1.98	37.25	1.19	41.41	23.87	3.92	1.38	3.44	2.49	105.79	1	94.53	96.53	2.17	2.38	2.5	1	4.23	14.57	1	5.14	9.95	2.37	4.68	13.27
										2	37.17	1.19	41.33	23.83	3.92	1.37	3.44	2.49	105.66	1	94.42	96.34	2.18	2.39	2.51	1	4.25	14.73	1	5.17	9.93	2.36	4.68	13.23
										2.02	37.09	1.19	41.25	23.78	3.92	1.37	3.43	2.48	105.53	1	94.3	96.15	2.19	2.39	2.52	1	4.28	14.89	1	5.2	9.92	2.35	4.68	13.19
										2.03	37.01	1.18	41.17	23.74	3.92	1.37	3.43	2.47	105.39	1	94.18	95.96	2.2	2.4	2.53	1	4.3	15.05	1	5.23	9.9	2.34	4.68	13.15
										2.05	36.93	1.18	41.08	23.69	3.92	1.37	3.43	2.47	105.26	1	94.06	95.77	2.21	2.41	2.54	1	4.33	15.21	1	5.26	9.88	2.33	4.67	13.11
										2.07	36.85	1.18	41	23.65	3.92	1.36	3.43	2.46	105.12	1	93.94	95.57	2.21	2.41	2.55	1	4.35	15.37	1	5.3	9.87	2.32	4.67	13.08
										2.08	36.77	1.17	40.91	23.6	3.92	1.36	3.42	2.45	104.97	1	93.81	95.38	2.22	2.42	2.56	1	4.38	15.53	1	5.33	9.85	2.3	4.67	13.04
										2.1	36.69	1.17	40.83	23.56	3.91	1.36	3.42	2.45	104.83	1	93.68	95.18	2.23	2.42	2.57	1	4.41	15.7	1	5.36	9.83	2.29	4.67	13
										2.12	36.6	1.17	40.74	23.51	3.91	1.35	3.42	2.44	104.68	1	93.55	94.99	2.24	2.43	2.58	1	4.43	15.86	1	5.39	9.82	2.28	4.67	12.96
										2.13	36.52	1.17	40.65	23.46	3.91	1.35	3.42	2.44	104.53	1	93.42	94.79	2.25	2.43	2.59	1	4.46	16.03	1	5.42	9.8	2.27	4.66	12.92
										2.15	36.44	1.16	40.57	23.42	3.91	1.35	3.41	2.43	104.37	1	93.28	94.59	2.26	2.44	2.6	1	4.49	16.19	1	5.45	9.78	2.26	4.66	12.88
										2.17	36.35	1.16	40.48	23.37	3.91	1.34	3.41	2.42	104.22	1	93.15	94.39	2.27	2.44	2.61	1	4.51	16.36	1	5.49	9.76	2.25	4.66	12.85
										2.18	36.26	1.16	40.39	23.32	3.91	1.34	3.41	2.42	104.06	1	93	94.18	2.28	2.45	2.61	1	4.54	16.53	1	5.52	9.75	2.24	4.66	12.81
										2.2	36.18	1.15	40.3	23.28	3.9	1.34	3.41	2.41	103.9	1	92.86	93.98	2.29	2.45	2.62	1	4.57	16.7	1	5.55	9.73	2.23	4.66	12.77
										2.22	36.09	1.15	40.21	23.23	3.9	1.34	3.4	2.4	103.73	1	92.72	93.78	2.3	2.46	2.63	1	4.59	16.87	1	5.58	9.71	2.22	4.65	12.73
										2.23	36	1.15	40.12	23.18	3.9	1.33	3.4	2.4	103.57	1	92.57	93.57	2.31	2.46	2.64	1	4.62	17.04	1	5.62	9.69	2.21	4.65	12.69
										2.25	35.91	1.15	40.03	23.13	3.9	1.33	3.4	2.39	103.4	1	92.42	93.36	2.32	2.47	2.65	1	4.65	17.21	1	5.65	9.68	2.2	4.65	12.65
										2.27	35.82	1.14	39.93	23.09	3.9	1.33	3.39	2.39	103.23	1	92.27	93.16	2.33	2.47	2.66	1	4.68	17.39	1	5.68	9.66	2.19	4.65	12.61
										2.28	35.73	1.14	39.84	23.04	3.9	1.32	3.39	2.38	103.05	1	92.11	92.95	2.34	2.48	2.67	1	4.7	17.56	1	5.71	9.64	2.18	4.65	12.57
										2.3	35.64	1.14	39.75	22.99	3.9	1.32	3.39	2.37	102.87	1	91.95	92.74	2.35	2.49	2.68	1	4.73	17.74	1	5.75	9.62	2.17	4.65	12.54
										2.32	35.54	1.14	39.65	22.94	3.89	1.32	3.39	2.37	102.69	1	91.79	92.52	2.35	2.49	2.69	1	4.76	17.91	1	5.78	9.61	2.16	4.64	12.5
										2.33	35.45	1.14	39.56	22.89	3.89	1.32	3.38	2.36	102.51	1	91.63	92.31	2.36	2.5	2.7	1	4.79	18.09	1	5.81	9.59	2.15	4.64	12.46
										2.35	35.36	1.13	39.46	22.85	3.89	1.31	3.38	2.35	102.33	1	91.47	92.1	2.37	2.5	2.71	1	4.82	18.27	1	5.85	9.57	2.14	4.64	12.42
										2.37	35.26	1.13	39.37	22.8	3.89	1.31	3.38	2.35	102.14	1	91.3	91.88	2.38	2.51	2.72	1	4.85	18.44	1	5.88	9.55	2.14	4.64	12.38
										2.38	35.17	1.13	39.27	22.75	3.89	1.31	3.37	2.34	101.95	1	91.13	91.67	2.39	2.51	2.73	1	4.87	18.62	1	5.92	9.53	2.13	4.64	12.34
										2.4	35.07	1.13	39.17	22.7	3.88	1.31	3.37	2.34	101.76	1	90.96	91.45	2.4	2.52	2.74	1	4.9	18.8	1	5.95	9.52	2.12	4.64	12.3
										2.42	34.97	1.12	39.07	22.65	3.88	1.3	3.37	2.33	101.56	1	90.79	91.23	2.41	2.52	2.75	1	4.93	18.98	1	5.99	9.5	2.11	4.64	12.26
										2.44	34.88	1.12	38.98	22.6	3.88	1.3	3.37	2.32	101.36	1	90.61	91.02	2.42	2.53	2.76	1	4.96	19.17	1	6.02	9.48	2.1	4.63	12.22
										2.45	34.78	1.12	38.88	22.55	3.88	1.3	3.36	2.32	101.16	1	90.43	90.8	2.43	2.53	2.77	1	4.99	19.35	1	6.05	9.46	2.09	4.63	12.19
										2.47	34.68	1.12	38.78	22.5	3.88	1.3	3.36	2.31	100.96	1	90.25	90.58	2.44	2.54	2.78	1	5.02	19.53	1	6.09	9.44	2.08	4.63	12.15
										2.49	34.58	1.12	38.68	22.45	3.87	1.29	3.36	2.31	100.76	1	90.07	90.35	2.45	2.55	2.79	1	5.05	19.71	1	6.12	9.42	2.07	4.63	12.11
										2.5	34.48	1.11	38.58	22.4	3.87	1.29	3.35	2.3	100.55	1	89.89	90.13	2.46	2.55	2.8	1	5.08	19.9	1	6.16	9.4	2.06	4.63	12.07
										2.52	34.38	1.11	38.48	22.35	3.87	1.29	3.35	2.29	100.34	1	89.7	89.91	2.47	2.56	2.82	1	5.11	20.08	1	6.19	9.39	2.05	4.63	12.03
										2.54	34.28	1.11	38.38	22.3	3.87	1.29	3.35	2.29	100.13	1	89.51	89.68	2.48	2.56	2.83	1	5.14	20.27	1	6.23	9.37	2.04	4.63	11.99
										2.55	34.18	1.11	38.27	22.25	3.87	1.28	3.34	2.28	99.91	1	89.32	89.46	2.49	2.57	2.84	1	5.17	20.46	1	6.27	9.35	2.04	4.62	11.95
										2.57	34.07	1.11	38.17	22.19	3.86	1.28	3.34	2.28	99.7	1	89.13	89.23	2.5	2.57	2.85	1	5.2	20.64	1	6.3	9.33	2.03	4.62	11.91
										2.59	33.97	1.1	38.07	22.14	3.86	1.28	3.34	2.27	99.48	1	88.93	89	2.51	2.58	2.86	1	5.23	20.83	1	6.34	9.31	2.02	4.62	11.87
										2.6	33.87	1.1	37.96	22.09	3.86	1.28	3.34	2.26	99.26	1	88.73	88.77	2.53	2.58	2.87	1	5.26	21.02	1	6.37	9.29	2.01	4.62	11.83
										2.62	33.76	1.1	37.86	22.04	3.86	1.27	3.33	2.26	99.03	1	88.54	88.55	2.54	2.59	2.88	1	5.29	21.21	1	6.41	9.27	2	4.62	11.8
										2.64	33.66	1.1	37.76	21.99	3.86	1.27	3.33	2.25	98.81	1	88.33	88.32	2.55	2.59	2.89	1	5.32	21.4	1	6.45	9.25	1.99	4.62	11.76
										2.65	33.55	1.1	37.65	21.94	3.85	1.27	3.33	2.25	98.58	1	88.13	88.08	2.56	2.6	2.9	1	5.35	21.59	1	6.48	9.24	1.98	4.62	11.72
										2.67	33.45	1.1	37.55	21.88	3.85	1.27	3.32	2.24	98.35	1	87.92	87.85	2.57	2.61	2.91	1	5.38	21.78	1	6.52	9.22	1.98	4.62	11.68
										2.69	33.34	1.09	37.44	21.83	3.85	1.26	3.32	2.23	98.12	1	87.72	87.62	2.58	2.61	2.92	1	5.41	21.97	1	6.56	9.2	1.97	4.61	11.64
										2.7	33.23	1.09	37.33	21.78	3.85	1.26	3.32	2.23	97.88	1	87.51	87.39	2.59	2.62	2.93	1	5.45	22.16	1	6.59	9.18	1.96	4.61	11.6
										2.72	33.12	1.09	37.23	21.73	3.85	1.26	3.31	2.22	97.64	1	87.3	87.15	2.6	2.62	2.94	1	5.48	22.36	1	6.63	9.16	1.95	4.61	11.56
										2.74	33.02	1.09	37.12	21.67	3.84	1.26	3.31	2.22	97.41	1	87.08	86.92	2.61	2.63	2.95	1	5.51	22.55	1	6.67	9.14	1.94	4.61	11.52
										2.75	32.91	1.09	37.01	21.62	3.84	1.26	3.31	2.21	97.16	1	86.87	86.68	2.62	2.63	2.96	1	5.54	22.74	1	6.7	9.12	1.93	4.61	11.48
										2.77	32.8	1.09	36.9	21.57	3.84	1.25	3.3	2.2	96.92	1	86.65	86.44	2.63	2.64	2.97	1	5.57	22.94	1	6.74	9.1	1.93	4.61	11.44
										2.79	32.69	1.08	36.79	21.52	3.84	1.25	3.3	2.2	96.68	1	86.43	86.2	2.64	2.64	2.98	1	5.61	23.13	1	6.78	9.08	1.92	4.61	11.4
										2.8	32.58	1.08	36.68	21.46	3.83	1.25	3.3	2.19	96.43	1	86.21	85.97	2.65	2.65	3	1	5.64	23.33	1	6.82	9.06	1.91	4.61	11.37
										2.82	32.47	1.08	36.57	21.41	3.83	1.25	3.29	2.19	96.18	1	85.99	85.73	2.66	2.66	3.01	1	5.67	23.52	1	6.86	9.04	1.9	4.61	11.33
										2.84	32.35	1.08	36.46	21.35	3.83	1.24	3.29	2.18	95.93	1	85.76	85.49	2.67	2.66	3.02	1	5.7	23.72	1	6.89	9.02	1.89	4.6	11.29
										2.85	32.24	1.08	36.35	21.3	3.83	1.24	3.29	2.18	95.67	1	85.54	85.24	2.69	2.67	3.03	1	5.74	23.91	1	6.93	9	1.89	4.6	11.25
										2.87	32.13	1.08	36.24	21.25	3.82	1.24	3.28	2.17	95.42	1	85.31	85	2.7	2.67	3.04	1	5.77	24.11	1	6.97	8.98	1.88	4.6	11.21
										2.89	32.02	1.08	36.13	21.19	3.82	1.24	3.28	2.16	95.16	1	85.08	84.76	2.71	2.68	3.05	1	5.8	24.31	1	7.01	8.96	1.87	4.6	11.17
										2.9	31.9	1.08	36.02	21.14	3.82	1.24	3.28	2.16	94.9	1	84.85	84.52	2.72	2.68	3.06	1	5.83	24.51	1	7.05	8.94	1.86	4.6	11.13
										2.92	31.79	1.07	35.91	21.09	3.82	1.23	3.27	2.15	94.64	1	84.61	84.27	2.73	2.69	3.07	1	5.87	24.7	1	7.09	8.92	1.86	4.6	11.09
										2.94	31.68	1.07	35.8	21.03	3.81	1.23	3.27	2.15	94.38	1	84.38	84.03	2.74	2.69	3.08	1	5.9	24.9	1	7.13	8.9	1.85	4.6	11.05
										2.95	31.56	1.07	35.68	20.98	3.81	1.23	3.27	2.14	94.11	1	84.14	83.78	2.75	2.7	3.09	1	5.93	25.1	1	7.16	8.88	1.84	4.6	11.01
										2.97	31.45	1.07	35.57	20.92	3.81	1.23	3.26	2.14	93.84	1	83.9	83.54	2.76	2.71	3.1	1	5.97	25.3	1	7.2	8.86	1.83	4.6	10.98
										2.99	31.33	1.07	35.46	20.87	3.81	1.23	3.26	2.13	93.57	1	83.66	83.29	2.77	2.71	3.12	1	6	25.49	1	7.24	8.84	1.83	4.6	10.94
										3	31.21	1.07	35.34	20.81	3.8	1.22	3.25	2.12	93.3	1	83.42	83.04	2.79	2.72	3.13	1	6.04	25.69	1	7.28	8.82	1.82	4.6	10.9
										3.02	31.1	1.07	35.23	20.76	3.8	1.22	3.25	2.12	93.03	1	83.17	82.79	2.8	2.72	3.14	1	6.07	25.89	1	7.32	8.8	1.81	4.59	10.86
										3.04	30.98	1.07	35.11	20.7	3.8	1.22	3.25	2.11	92.76	1	82.93	82.55	2.81	2.73	3.15	1	6.1	26.09	1	7.36	8.78	1.8	4.59	10.82
										3.05	30.86	1.06	35	20.65	3.8	1.22	3.24	2.11	92.48	1	82.68	82.3	2.82	2.73	3.16	1	6.14	26.29	1	7.4	8.76	1.8	4.59	10.78
										3.07	30.75	1.06	34.88	20.59	3.79	1.22	3.24	2.1	92.2	1	82.43	82.05	2.83	2.74	3.17	1	6.17	26.49	1	7.44	8.74	1.79	4.59	10.74
										3.09	30.63	1.06	34.77	20.54	3.79	1.21	3.24	2.1	91.92	1	82.18	81.79	2.84	2.74	3.18	1	6.21	26.69	1	7.48	8.72	1.78	4.59	10.7
										3.1	30.51	1.06	34.65	20.48	3.79	1.21	3.23	2.09	91.64	1	81.93	81.54	2.85	2.75	3.19	1	6.24	26.89	1	7.52	8.7	1.78	4.59	10.66
										3.12	30.39	1.06	34.53	20.42	3.79	1.21	3.23	2.08	91.36	1	81.68	81.29	2.87	2.76	3.21	1	6.28	27.09	1	7.56	8.68	1.77	4.59	10.62
										3.14	30.27	1.06	34.42	20.37	3.78	1.21	3.23	2.08	91.07	1	81.42	81.04	2.88	2.76	3.22	1	6.31	27.29	1	7.6	8.66	1.76	4.59	10.59
										3.15	30.15	1.06	34.3	20.31	3.78	1.21	3.22	2.07	90.79	1	81.16	80.79	2.89	2.77	3.23	1	6.35	27.49	1	7.65	8.64	1.76	4.59	10.55
										3.17	30.03	1.06	34.18	20.26	3.78	1.2	3.22	2.07	90.5	1	80.91	80.53	2.9	2.77	3.24	1	6.38	27.68	1	7.69	8.62	1.75	4.59	10.51
										3.19	29.91	1.06	34.07	20.2	3.77	1.2	3.21	2.06	90.21	1	80.65	80.28	2.91	2.78	3.25	1	6.42	27.88	1	7.73	8.6	1.74	4.59	10.47
										3.2	29.79	1.05	33.95	20.14	3.77	1.2	3.21	2.06	89.92	1	80.39	80.02	2.92	2.78	3.26	1	6.46	28.08	1	7.77	8.58	1.74	4.59	10.43
										3.22	29.67	1.05	33.83	20.09	3.77	1.2	3.21	2.05	89.63	1	80.12	79.77	2.94	2.79	3.27	1	6.49	28.28	1	7.81	8.56	1.73	4.59	10.39
										3.24	29.55	1.05	33.71	20.03	3.77	1.2	3.2	2.05	89.33	1	79.86	79.51	2.95	2.79	3.29	1	6.53	28.48	1	7.85	8.54	1.72	4.58	10.35
										3.25	29.43	1.05	33.59	19.98	3.76	1.19	3.2	2.04	89.03	1	79.6	79.26	2.96	2.8	3.3	1	6.56	28.68	1	7.89	8.52	1.72	4.58	10.32
										3.27	29.31	1.05	33.47	19.92	3.76	1.19	3.2	2.04	88.74	1	79.33	79	2.97	2.8	3.31	1	6.6	28.88	1	7.94	8.5	1.71	4.58	10.28
										3.29	29.19	1.05	33.35	19.86	3.76	1.19	3.19	2.03	88.44	1	79.06	78.74	2.98	2.81	3.32	1	6.64	29.08	1	7.98	8.48	1.7	4.58	10.24
										3.3	29.07	1.05	33.23	19.81	3.75	1.19	3.19	2.02	88.14	1	78.79	78.48	2.99	2.82	3.33	1	6.67	29.27	1	8.02	8.46	1.7	4.58	10.2
										3.32	28.94	1.05	33.11	19.75	3.75	1.19	3.18	2.02	87.84	1	78.52	78.22	3.01	2.82	3.34	1	6.71	29.47	1	8.06	8.44	1.69	4.58	10.16
										3.34	28.82	1.05	32.99	19.69	3.75	1.19	3.18	2.01	87.53	1	78.25	77.97	3.02	2.83	3.35	1	6.75	29.67	1	8.1	8.42	1.68	4.58	10.12
										3.35	28.7	1.05	32.87	19.64	3.75	1.18	3.18	2.01	87.23	1	77.98	77.71	3.03	2.83	3.37	1	6.78	29.87	1	8.15	8.4	1.68	4.58	10.08
										3.37	28.58	1.05	32.75	19.58	3.74	1.18	3.17	2	86.92	1	77.7	77.45	3.04	2.84	3.38	1	6.82	30.06	1	8.19	8.38	1.67	4.58	10.05
										3.39	28.45	1.04	32.63	19.52	3.74	1.18	3.17	2	86.62	1	77.43	77.19	3.05	2.84	3.39	1	6.86	30.26	1	8.23	8.35	1.67	4.58	10.01
										3.4	28.33	1.04	32.51	19.46	3.74	1.18	3.16	1.99	86.31	1	77.15	76.93	3.07	2.85	3.4	1	6.89	30.46	1	8.27	8.33	1.66	4.58	9.97
										3.42	28.21	1.04	32.39	19.41	3.73	1.18	3.16	1.99	86	1	76.87	76.66	3.08	2.85	3.41	1	6.93	30.65	1	8.32	8.31	1.65	4.58	9.93
										3.44	28.08	1.04	32.27	19.35	3.73	1.18	3.16	1.98	85.69	1	76.59	76.4	3.09	2.86	3.42	1	6.97	30.85	1	8.36	8.29	1.65	4.58	9.89
										3.45	27.96	1.04	32.15	19.29	3.73	1.17	3.15	1.98	85.37	1	76.31	76.14	3.1	2.87	3.44	1	7.01	31.04	1	8.4	8.27	1.64	4.58	9.86
										3.47	27.83	1.04	32.03	19.23	3.72	1.17	3.15	1.97	85.06	1	76.03	75.88	3.11	2.87	3.45	1	7.05	31.24	1	8.45	8.25	1.64	4.58	9.82
										3.49	27.71	1.04	31.9	19.18	3.72	1.17	3.14	1.97	84.75	1	75.75	75.62	3.13	2.88	3.46	1	7.08	31.43	1	8.49	8.23	1.63	4.58	9.78
										3.5	27.58	1.04	31.78	19.12	3.72	1.17	3.14	1.96	84.43	1	75.47	75.35	3.14	2.88	3.47	1	7.12	31.63	1	8.53	8.21	1.62	4.58	9.74
										3.52	27.46	1.04	31.66	19.06	3.71	1.17	3.14	1.96	84.11	1	75.18	75.09	3.15	2.89	3.48	1	7.16	31.82	1	8.58	8.19	1.62	4.58	9.7
										3.54	27.33	1.04	31.54	19	3.71	1.17	3.13	1.95	83.79	1	74.9	74.83	3.16	2.89	3.49	1	7.2	32.01	1	8.62	8.17	1.61	4.57	9.67
										3.55	27.21	1.04	31.42	18.95	3.71	1.16	3.13	1.95	83.47	1	74.61	74.56	3.18	2.9	3.51	1	7.24	32.2	1	8.67	8.15	1.61	4.57	9.63
										3.57	27.08	1.04	31.29	18.89	3.71	1.16	3.12	1.94	83.15	1	74.32	74.3	3.19	2.9	3.52	1	7.28	32.39	1	8.71	8.12	1.6	4.57	9.59
										3.59	26.96	1.04	31.17	18.83	3.7	1.16	3.12	1.94	82.83	1	74.04	74.03	3.2	2.91	3.53	1	7.31	32.58	1	8.75	8.1	1.6	4.57	9.55
										3.6	26.83	1.04	31.05	18.77	3.7	1.16	3.12	1.93	82.51	1	73.75	73.77	3.21	2.91	3.54	1	7.35	32.77	1	8.8	8.08	1.59	4.57	9.51
										3.62	26.71	1.04	30.92	18.71	3.7	1.16	3.11	1.93	82.19	1	73.46	73.5	3.23	2.92	3.55	1	7.39	32.96	1	8.84	8.06	1.59	4.57	9.48
										3.64	26.58	1.04	30.8	18.66	3.69	1.16	3.11	1.92	81.86	1	73.16	73.24	3.24	2.93	3.57	1	7.43	33.15	1	8.89	8.04	1.58	4.57	9.44
										3.65	26.46	1.04	30.68	18.6	3.69	1.15	3.1	1.92	81.54	1	72.87	72.97	3.25	2.93	3.58	1	7.47	33.34	1	8.93	8.02	1.57	4.57	9.4
										3.67	26.33	1.04	30.55	18.54	3.69	1.15	3.1	1.91	81.21	1	72.58	72.71	3.26	2.94	3.59	1	7.51	33.53	1	8.98	8	1.57	4.57	9.36
										3.69	26.2	1.04	30.43	18.48	3.68	1.15	3.1	1.91	80.88	1	72.29	72.44	3.28	2.94	3.6	1	7.55	33.71	1	9.02	7.98	1.56	4.57	9.33
										3.7	26.08	1.04	30.31	18.42	3.68	1.15	3.09	1.9	80.55	1	71.99	72.17	3.29	2.95	3.61	1	7.59	33.9	1	9.07	7.95	1.56	4.57	9.29
										3.72	25.95	1.04	30.18	18.36	3.68	1.15	3.09	1.9	80.22	1	71.7	71.91	3.3	2.95	3.63	1	7.63	34.08	1	9.11	7.93	1.55	4.57	9.25
										3.74	25.83	1.04	30.06	18.31	3.67	1.15	3.08	1.89	79.89	1	71.4	71.64	3.31	2.96	3.64	1	7.67	34.26	1	9.16	7.91	1.55	4.57	9.21
										3.75	25.7	1.04	29.93	18.25	3.67	1.15	3.08	1.89	79.56	1	71.1	71.37	3.33	2.96	3.65	1	7.71	34.45	1	9.2	7.89	1.54	4.57	9.18
										3.77	25.57	1.04	29.81	18.19	3.67	1.14	3.07	1.88	79.23	1	70.8	71.11	3.34	2.97	3.66	1	7.75	34.63	1	9.25	7.87	1.54	4.57	9.14
										3.79	25.45	1.04	29.69	18.13	3.66	1.14	3.07	1.88	78.9	1	70.51	70.84	3.35	2.97	3.67	1	7.79	34.81	1	9.29	7.85	1.53	4.57	9.1
										3.8	25.32	1.05	29.56	18.07	3.66	1.14	3.07	1.87	78.56	1	70.21	70.57	3.36	2.98	3.69	1	7.83	34.99	1	9.34	7.83	1.53	4.57	9.07
										3.82	25.19	1.05	29.44	18.01	3.66	1.14	3.06	1.87	78.23	1	69.91	70.3	3.38	2.99	3.7	1	7.87	35.17	1	9.39	7.81	1.52	4.57	9.03
										3.84	25.07	1.05	29.31	17.95	3.65	1.14	3.06	1.86	77.9	1	69.61	70.04	3.39	2.99	3.71	1	7.91	35.34	1	9.43	7.78	1.52	4.57	8.99
										3.85	24.94	1.05	29.19	17.9	3.65	1.14	3.05	1.86	77.56	1	69.3	69.77	3.4	3	3.72	1	7.95	35.52	1	9.48	7.76	1.51	4.57	8.95
										3.87	24.81	1.05	29.06	17.84	3.64	1.14	3.05	1.85	77.22	1	69	69.5	3.42	3	3.73	1	7.99	35.7	1	9.52	7.74	1.51	4.57	8.92
										3.89	24.69	1.05	28.94	17.78	3.64	1.14	3.04	1.85	76.89	1	68.7	69.23	3.43	3.01	3.75	1	8.04	35.87	1	9.57	7.72	1.5	4.57	8.88
										3.9	24.56	1.05	28.81	17.72	3.64	1.13	3.04	1.84	76.55	1	68.4	68.96	3.44	3.01	3.76	1	8.08	36.04	1	9.62	7.7	1.5	4.57	8.84
										3.92	24.43	1.05	28.69	17.66	3.63	1.13	3.04	1.84	76.21	1	68.09	68.69	3.45	3.02	3.77	1	8.12	36.22	1	9.66	7.68	1.49	4.57	8.81
										3.94	24.31	1.05	28.56	17.6	3.63	1.13	3.03	1.83	75.87	1	67.79	68.42	3.47	3.02	3.78	1	8.16	36.39	1	9.71	7.66	1.49	4.57	8.77
										3.95	24.18	1.05	28.44	17.54	3.63	1.13	3.03	1.83	75.53	1	67.48	68.16	3.48	3.03	3.79	1	8.2	36.56	1	9.76	7.63	1.48	4.57	8.73
										3.97	24.06	1.05	28.31	17.48	3.62	1.13	3.02	1.82	75.19	1	67.18	67.89	3.49	3.03	3.81	1	8.24	36.72	1	9.8	7.61	1.48	4.57	8.7
										3.99	23.93	1.06	28.19	17.43	3.62	1.13	3.02	1.82	74.85	1	66.87	67.62	3.51	3.04	3.82	1	8.28	36.89	1	9.85	7.59	1.47	4.57	8.66
										4	23.8	1.06	28.06	17.37	3.62	1.13	3.01	1.81	74.51	1	66.57	67.35	3.52	3.04	3.83	1	8.33	37.06	1	9.9	7.57	1.47	4.57	8.63
										4.02	23.68	1.06	27.94	17.31	3.61	1.12	3.01	1.81	74.17	1	66.26	67.08	3.53	3.05	3.84	1	8.37	37.22	1	9.94	7.55	1.47	4.57	8.59
										4.04	23.55	1.06	27.82	17.25	3.61	1.12	3.01	1.8	73.83	1	65.95	66.81	3.55	3.06	3.86	1	8.41	37.38	1	9.99	7.53	1.46	4.57	8.55
										4.05	23.42	1.06	27.69	17.19	3.6	1.12	3	1.8	73.48	1	65.65	66.54	3.56	3.06	3.87	1	8.45	37.54	1	10.04	7.51	1.46	4.57	8.52
										4.07	23.3	1.06	27.57	17.13	3.6	1.12	3	1.79	73.14	1	65.34	66.27	3.57	3.07	3.88	1	8.49	37.7	1	10.09	7.48	1.45	4.57	8.48
										4.09	23.17	1.06	27.44	17.07	3.6	1.12	2.99	1.79	72.8	1	65.03	66	3.58	3.07	3.89	1	8.54	37.86	1	10.13	7.46	1.45	4.57	8.45
										4.1	23.05	1.06	27.32	17.01	3.59	1.12	2.99	1.79	72.45	1	64.72	65.73	3.6	3.08	3.9	1	8.58	38.02	1	10.18	7.44	1.44	4.57	8.41
										4.12	22.92	1.06	27.19	16.96	3.59	1.12	2.98	1.78	72.11	1	64.41	65.46	3.61	3.08	3.92	1	8.62	38.18	1	10.23	7.42	1.44	4.57	8.37
										4.14	22.79	1.07	27.07	16.9	3.59	1.12	2.98	1.78	71.76	1	64.1	65.2	3.62	3.09	3.93	1	8.66	38.33	1	10.28	7.4	1.43	4.57	8.34
										4.15	22.67	1.07	26.94	16.84	3.58	1.12	2.97	1.77	71.42	1	63.79	64.93	3.64	3.09	3.94	1	8.71	38.48	1	10.32	7.38	1.43	4.57	8.3
										4.17	22.54	1.07	26.82	16.78	3.58	1.11	2.97	1.77	71.07	1	63.48	64.66	3.65	3.1	3.95	1	8.75	38.63	1	10.37	7.36	1.43	4.57	8.27
										4.19	22.42	1.07	26.69	16.72	3.57	1.11	2.97	1.76	70.73	1	63.17	64.39	3.66	3.1	3.97	1	8.79	38.78	1	10.42	7.33	1.42	4.57	8.23
										4.2	22.29	1.07	26.57	16.66	3.57	1.11	2.96	1.76	70.38	1	62.86	64.12	3.68	3.11	3.98	1	8.84	38.93	1	10.47	7.31	1.42	4.58	8.2
										4.22	22.17	1.07	26.44	16.6	3.57	1.11	2.96	1.75	70.04	1	62.55	63.85	3.69	3.11	3.99	1	8.88	39.08	1	10.52	7.29	1.41	4.58	8.16
										4.24	22.04	1.07	26.32	16.54	3.56	1.11	2.95	1.75	69.69	1	62.24	63.58	3.7	3.12	4	1	8.92	39.22	1	10.56	7.27	1.41	4.58	8.13
										4.25	21.92	1.07	26.19	16.48	3.56	1.11	2.95	1.74	69.34	1	61.93	63.31	3.72	3.12	4.01	1	8.97	39.36	1	10.61	7.25	1.41	4.58	8.09
										4.27	21.79	1.08	26.07	16.43	3.56	1.11	2.94	1.74	69	1	61.62	63.04	3.73	3.13	4.03	1	9.01	39.51	1	10.66	7.23	1.4	4.58	8.05
										4.29	21.67	1.08	25.95	16.37	3.55	1.11	2.94	1.74	68.65	1	61.31	62.77	3.74	3.13	4.04	1	9.05	39.65	1	10.71	7.21	1.4	4.58	8.02
										4.3	21.55	1.08	25.82	16.31	3.55	1.11	2.93	1.73	68.3	1	61	62.51	3.76	3.14	4.05	1	9.1	39.78	1	10.76	7.18	1.39	4.58	7.98
										4.32	21.42	1.08	25.7	16.25	3.54	1.1	2.93	1.73	67.96	1	60.69	62.24	3.77	3.14	4.06	1	9.14	39.92	1	10.81	7.16	1.39	4.58	7.95
										4.34	21.3	1.08	25.57	16.19	3.54	1.1	2.92	1.72	67.61	1	60.37	61.97	3.78	3.15	4.08	1	9.19	40.05	1	10.86	7.14	1.39	4.58	7.91
										4.35	21.17	1.08	25.45	16.13	3.54	1.1	2.92	1.72	67.26	1	60.06	61.7	3.79	3.15	4.09	1	9.23	40.19	1	10.9	7.12	1.38	4.58	7.88
										4.37	21.05	1.08	25.33	16.07	3.53	1.1	2.92	1.71	66.92	1	59.75	61.43	3.81	3.16	4.1	1	9.27	40.32	1	10.95	7.1	1.38	4.58	7.85
										4.39	20.93	1.09	25.2	16.01	3.53	1.1	2.91	1.71	66.57	1	59.44	61.16	3.82	3.17	4.11	1	9.32	40.44	1	11	7.08	1.38	4.58	7.81
										4.4	20.8	1.09	25.08	15.96	3.52	1.1	2.91	1.71	66.22	1	59.13	60.9	3.83	3.17	4.12	1	9.36	40.57	1	11.05	7.05	1.38	4.58	7.78
										4.42	20.68	1.09	24.96	15.9	3.52	1.1	2.9	1.7	65.87	1	58.82	60.63	3.85	3.18	4.14	1	9.41	40.7	1	11.1	7.03	1.39	4.58	7.74
										4.44	20.56	1.09	24.83	15.84	3.52	1.1	2.9	1.7	65.53	1	58.5	60.36	3.86	3.18	4.15	1	9.45	40.82	1	11.15	7.01	1.39	4.58	7.71
										4.45	20.43	1.09	24.71	15.78	3.51	1.1	2.89	1.69	65.18	1	58.19	60.09	3.87	3.19	4.16	1	9.5	40.94	1	11.2	6.99	1.39	4.58	7.67
										4.47	20.31	1.09	24.59	15.72	3.51	1.1	2.89	1.69	64.83	1	57.88	59.83	3.89	3.19	4.17	1	9.54	41.06	1	11.25	6.97	1.4	4.58	7.64
										4.49	20.19	1.1	24.46	15.66	3.5	1.09	2.88	1.68	64.48	1	57.57	59.56	3.9	3.2	4.19	1	9.59	41.18	1	11.3	6.95	1.4	4.58	7.61
										4.5	20.07	1.1	24.34	15.6	3.5	1.09	2.88	1.68	64.14	1	57.26	59.29	3.91	3.2	4.2	1	9.63	41.29	1	11.35	6.93	1.41	4.59	7.57
										4.52	19.95	1.1	24.22	15.55	3.5	1.1	2.87	1.68	63.79	1	56.95	59.03	3.93	3.21	4.21	1	9.68	41.41	1	11.4	6.9	1.41	4.59	7.54
										4.54	19.83	1.1	24.1	15.49	3.49	1.1	2.87	1.67	63.44	1	56.63	58.76	3.94	3.21	4.22	1	9.72	41.52	1	11.44	6.88	1.41	4.59	7.5
										4.55	19.7	1.1	23.97	15.43	3.49	1.1	2.86	1.67	63.1	1	56.32	58.49	3.95	3.22	4.23	1	9.77	41.63	1	11.49	6.86	1.42	4.59	7.47
										4.57	19.58	1.1	23.85	15.37	3.48	1.1	2.86	1.66	62.75	1	56.01	58.23	3.97	3.22	4.25	1	9.81	41.73	1	11.54	6.84	1.42	4.59	7.44
										4.59	19.46	1.11	23.73	15.31	3.48	1.1	2.86	1.66	62.4	1	55.7	57.96	3.98	3.23	4.26	1	9.86	41.84	1	11.59	6.82	1.43	4.59	7.4
										4.6	19.34	1.11	23.61	15.25	3.48	1.1	2.85	1.66	62.06	1	55.39	57.7	3.99	3.23	4.27	1	9.9	41.94	1	11.64	6.8	1.43	4.59	7.37
										4.62	19.22	1.11	23.49	15.2	3.47	1.1	2.85	1.65	61.71	1	55.08	57.43	4.01	3.24	4.28	1	9.95	42.04	1	11.69	6.78	1.43	4.59	7.34
										4.64	19.1	1.11	23.36	15.14	3.47	1.1	2.84	1.65	61.37	1	54.77	57.17	4.02	3.24	4.3	1	9.99	42.14	1	11.74	6.75	1.44	4.59	7.3
										4.65	18.98	1.11	23.24	15.08	3.46	1.1	2.84	1.64	61.02	1	54.46	56.9	4.03	3.25	4.31	1	10.04	42.24	1	11.79	6.73	1.44	4.59	7.27
										4.67	18.86	1.12	23.12	15.02	3.46	1.1	2.83	1.64	60.68	1	54.15	56.64	4.05	3.25	4.32	1	10.08	42.33	1	11.84	6.71	1.45	4.59	7.24
										4.69	18.75	1.12	23	14.96	3.45	1.11	2.83	1.64	60.33	1	53.84	56.38	4.06	3.26	4.33	1	10.13	42.42	1	11.89	6.69	1.45	4.59	7.2
										4.7	18.63	1.12	22.88	14.9	3.45	1.11	2.82	1.63	59.99	1	53.53	56.11	4.07	3.26	4.34	1	10.17	42.51	1	11.94	6.67	1.46	4.59	7.17
										4.72	18.51	1.12	22.76	14.85	3.45	1.11	2.82	1.63	59.64	1	53.22	55.85	4.09	3.27	4.36	1	10.22	42.6	1	11.99	6.65	1.46	4.6	7.14
										4.74	18.39	1.12	22.64	14.79	3.44	1.11	2.81	1.62	59.3	1	52.91	55.59	4.1	3.27	4.37	1	10.27	42.69	1	12.04	6.63	1.46	4.6	7.1
										4.75	18.27	1.13	22.52	14.73	3.44	1.11	2.81	1.62	58.96	1	52.61	55.32	4.11	3.28	4.38	1	10.31	42.77	1	12.09	6.61	1.47	4.6	7.07
										4.77	18.15	1.13	22.4	14.67	3.43	1.11	2.8	1.62	58.61	1	52.3	55.06	4.13	3.28	4.39	1	10.36	42.85	1	12.14	6.58	1.47	4.6	7.04
										4.79	18.04	1.13	22.28	14.62	3.43	1.11	2.8	1.61	58.27	1	51.99	54.8	4.14	3.29	4.4	1	10.4	42.93	1	12.19	6.56	1.48	4.6	7.01
										4.8	17.92	1.13	22.16	14.56	3.42	1.11	2.79	1.61	57.93	1	51.68	54.54	4.15	3.29	4.42	1	10.45	43.01	1	12.24	6.54	1.48	4.6	6.97
										4.82	17.8	1.13	22.04	14.5	3.42	1.11	2.79	1.6	57.59	1	51.38	54.28	4.17	3.3	4.43	1	10.5	43.08	1	12.29	6.52	1.49	4.6	6.94
										4.84	17.69	1.14	21.92	14.44	3.42	1.12	2.78	1.6	57.25	1	51.07	54.02	4.18	3.3	4.44	1	10.54	43.15	1	12.34	6.5	1.49	4.6	6.91
										4.85	17.57	1.14	21.8	14.38	3.41	1.12	2.78	1.6	56.91	1	50.77	53.75	4.19	3.31	4.45	1	10.59	43.22	1	12.39	6.48	1.5	4.6	6.88
										4.87	17.46	1.14	21.68	14.33	3.41	1.12	2.77	1.59	56.56	1	50.46	53.49	4.21	3.31	4.46	1	10.64	43.29	1	12.44	6.46	1.5	4.6	6.85
										4.89	17.34	1.14	21.57	14.27	3.4	1.12	2.77	1.59	56.23	1	50.16	53.23	4.22	3.31	4.48	1	10.68	43.35	1	12.49	6.44	1.51	4.6	6.81
										4.9	17.23	1.15	21.45	14.21	3.4	1.12	2.77	1.59	55.89	1	49.85	52.98	4.23	3.32	4.49	1	10.73	43.42	1	12.54	6.41	1.51	4.61	6.78
										4.92	17.11	1.15	21.33	14.16	3.39	1.12	2.76	1.58	55.55	1	49.55	52.72	4.25	3.32	4.5	1	10.78	43.48	1	12.59	6.39	1.52	4.61	6.75
										4.94	17	1.15	21.21	14.1	3.39	1.12	2.76	1.58	55.21	1	49.24	52.46	4.26	3.33	4.51	1	10.82	43.53	1	12.64	6.37	1.52	4.61	6.72
										4.95	16.89	1.15	21.09	14.04	3.39	1.12	2.75	1.57	54.87	1	48.94	52.2	4.27	3.33	4.52	1	10.87	43.59	1	12.7	6.35	1.53	4.61	6.69
										4.97	16.77	1.16	20.98	13.98	3.38	1.13	2.75	1.57	54.53	1	48.64	51.94	4.29	3.34	4.54	1	10.92	43.64	1	12.75	6.33	1.53	4.61	6.66
										4.99	16.66	1.16	20.86	13.93	3.38	1.13	2.74	1.57	54.2	1	48.34	51.68	4.3	3.34	4.55	1	10.96	43.69	1	12.8	6.31	1.54	4.61	6.62
[truncated: 1,139 more rows]

[truncated: 1 more sheets: Supplementary Figure 9]
